# Supplementary material for: Synergistic Recruitment of Symbiotic Fungi by Potting and Scleroderma bovista Inoculation Suppresses Pathogens in Hazel Rhizosphere Microbiomes
Source: Microorganisms. 2025 May 2;13(5):1063. doi: 10.3390/microorganisms13051063 (PMC12114540; doi:10.3390/microorganisms13051063)
Supplement: Supplementary file 1 [file microorganisms-13-01063-s001.zip]

Archive with 9 entries (7 files):
- microorganisms-3613163-supplementary/
- microorganisms-3613163-supplementary/Supplementary File/
- microorganisms-3613163-supplementary/Supplementary File/Table S1 Physiochemical properties of soils used in the pot culture experiments.pdf
- microorganisms-3613163-supplementary/Supplementary File/Table S2 Feature number of each sample.xlsx
- microorganisms-3613163-supplementary/Supplementary File/Table S3 Summary of raw data.xlsx
- microorganisms-3613163-supplementary/Supplementary File/Table S4 Statistics of reads count in each taxomonic level.xlsx
- microorganisms-3613163-supplementary/Supplementary File/Table S5 Statistics of taxonomic annotation.xlsx
- microorganisms-3613163-supplementary/Supplementary File/Table S6 Fungal phenotype prediction of Group 0 vs Group 1.xlsx
- microorganisms-3613163-supplementary/Supplementary File/Table S7 Fungal phenotype prediction of Group 1 vs Group 2.xlsx
