# Supplementary material for: Synergistic Recruitment of Symbiotic Fungi by Potting and Scleroderma bovista Inoculation Suppresses Pathogens in Hazel Rhizosphere Microbiomes
Source: Microorganisms. 2025 May 2;13(5):1063. doi: 10.3390/microorganisms13051063 (PMC12114540; doi:10.3390/microorganisms13051063)
Supplement: Supplementary file 1 [file microorganisms-13-01063-s001.zip › microorganisms-3613163-supplementary/Supplementary File/Table S2 Feature number of each sample.xlsx]

## Sheet: Sheet1
Sample	OTU_Num	Seqs_Num
A0	282	63682
A0-1	575	58662
A0-2	561	66267
A1	172	64606
A1-1	224	41408
A1-2	243	55136
A2	182	61758
A2-1	320	64704
A2-2	326	67818
B0	401	67596
B0-1	1030	63404
B0-2	1096	63785
B1	167	62312
B1-1	247	34802
B1-2	249	49166
B2	125	69903
B2-1	173	62996
B2-2	235	68285
C0	322	47402
C0-1	798	69413
C0-2	800	68293
C1	203	69876
C1-1	268	48064
C1-2	241	36406
C2	124	74479
C2-1	313	69841
C2-2	273	51379
D0	275	66775
D0-1	468	55685
D0-2	483	54463
D1	430	68204
D1-1	252	38031
D1-2	275	38571
D2	230	74012
D2-1	173	62246
D2-2	154	50762
E0	491	66858
E0-1	503	49426
E0-2	527	67547
E1	193	38041
E1-1	259	54454
E1-2	236	47321
E2	137	74760
E2-1	247	44264
E2-2	215	40633
Total	9528	2613496
Average	211.733	58077.7
Note:
(1) OTU_Num: Feature（OTU/ASV）numbers;
(2) Seqs_Num: Feature reads.
