# Supplementary material for: Synergistic Recruitment of Symbiotic Fungi by Potting and Scleroderma bovista Inoculation Suppresses Pathogens in Hazel Rhizosphere Microbiomes
Source: Microorganisms. 2025 May 2;13(5):1063. doi: 10.3390/microorganisms13051063 (PMC12114540; doi:10.3390/microorganisms13051063)
Supplement: Supplementary file 1 [file microorganisms-13-01063-s001.zip › microorganisms-3613163-supplementary/Supplementary File/Table S3 Summary of raw data.xlsx]

## Sheet: Sheet1
Sample ID	Raw Reads	Clean Reads	Denoised Reads	Merged Reads	Non-chimeric Reads
A0-1	67501	61101	61056	59966	58778
A0-2	75944	68705	68610	67630	66374
A0	79951	67643	67540	66591	63691
A1-1	59416	42190	42174	41583	41450
A1-2	80072	55745	55704	55406	55189
A1	71381	65430	65354	65184	64610
A2-1	77036	71822	71797	71221	64769
A2-2	79973	74484	74466	73980	67897
A2	69882	65185	65170	65099	61766
B0-1	79559	66345	66117	64298	63802
B0-2	79875	66621	66459	64620	64199
B0	80014	68976	68906	67976	67622
B1-1	48806	40811	40750	35642	34838
B1-2	66476	54592	54567	50499	49203
B1	68725	62422	62422	62319	62318
B2-1	80106	75366	75345	74975	63045
B2-2	76063	71658	71618	70758	68341
B2	80267	75171	75160	74982	69923
C0-1	80086	72757	72694	70965	69499
C0-2	79953	71986	71854	69840	68433
C0	60609	52381	52271	50425	47416
C1-1	53972	50009	49988	49529	48117
C1-2	41478	38054	38031	37487	36475
C1	79665	72731	72671	71991	69888
C2-1	80011	70954	70919	70447	69901
C2-2	57525	52141	52105	51765	51428
C2	80038	74743	74743	74565	74483
D0-1	62983	57296	57264	55809	55719
D0-2	62372	56536	56496	54655	54498
D0	80000	72456	72318	71553	66783
D1-1	42553	38405	38396	38164	38050
D1-2	43308	39026	39010	38776	38592
D1	77675	71102	70959	70530	68212
D2-1	68572	64038	64007	63645	62278
D2-2	55692	52106	52085	51595	50800
D2	79992	74355	74339	74164	74036
E0-1	57124	52285	52223	51443	49489
E0-2	80121	71391	71287	70186	67605
E0	80047	72160	72013	71571	66873
E1-1	60719	55835	55809	55548	54493
E1-2	53183	48470	48464	48192	47367
E1	41779	38666	38620	38454	38048
E2-1	49258	45336	45320	44756	44321
E2-2	44424	41231	41172	40890	40695
E2	80027	74894	74893	74813	74768
Total	3054213	2735611	2733166	2694487	2616082
Average	67871.4	60791.4	60737	59877.5	58135.2
