# Supplementary material for: Synergistic Recruitment of Symbiotic Fungi by Potting and Scleroderma bovista Inoculation Suppresses Pathogens in Hazel Rhizosphere Microbiomes
Source: Microorganisms. 2025 May 2;13(5):1063. doi: 10.3390/microorganisms13051063 (PMC12114540; doi:10.3390/microorganisms13051063)
Supplement: Supplementary file 1 [file microorganisms-13-01063-s001.zip › microorganisms-3613163-supplementary/Supplementary File/Table S4 Statistics of reads count in each taxomonic level.xlsx]

## Sheet: Sheet1
Sample	Kingdom	Phylum	Class	Order	Family	Genus	Species
A0	63682	59102	54598	54124	53190	51379	43944
A0-1	58662	58223	56903	56725	56109	55444	53684
A0-2	66267	65874	64422	64191	63643	62887	60911
A1	64606	64214	63438	63100	63076	62657	62251
A1-1	41408	41249	41158	41095	41017	40171	39870
A1-2	55136	54954	54863	54786	54730	53644	53291
A2	61758	61618	61495	61471	61424	61380	61178
A2-1	64704	64604	64464	64425	63549	63467	62901
A2-2	67818	67736	67577	67530	66397	66333	65673
B0	67596	66476	65971	64973	64663	63879	56800
B0-1	63404	61850	61089	59982	59624	58583	52224
B0-2	63785	62070	61251	60138	59714	58551	51960
B1	62312	48005	47473	47354	46866	46095	45798
B1-1	34802	32887	31542	31500	30750	30647	30424
B1-2	49166	46694	45044	44981	43853	43710	43410
B2	69903	69768	69509	69470	69275	69050	68854
B2-1	62996	62776	62737	62723	62603	61100	60173
B2-2	68285	68024	67885	67855	67376	65170	63660
C0	47402	44013	41171	39569	38516	37657	35010
C0-1	69413	68614	66701	65932	64101	63544	56516
C0-2	68293	67449	65495	64641	63856	62165	55387
C1	69876	68104	67035	66985	66688	66321	65762
C1-1	48064	46904	38392	38339	37931	37657	37116
C1-2	36406	35379	29423	29416	29049	28857	28543
C2	74479	74320	74169	74157	74014	73593	73440
C2-1	69841	69766	69327	69300	68109	66254	65803
C2-2	51379	51328	51041	51005	50251	49070	48735
D0	66775	63634	61295	59931	58292	56339	54573
D0-1	55685	53295	51966	51820	51658	51065	50327
D0-2	54463	51824	50365	50229	50064	49380	48508
D1	68204	66304	63787	62079	61404	61129	59808
D1-1	38031	37394	35793	34974	32211	32123	31828
D1-2	38571	37976	36270	35559	32699	32598	32349
D2	74012	73882	73734	73348	73189	73007	72953
D2-1	62246	62215	62022	61953	61505	61494	60801
D2-2	50762	50733	50549	50488	50352	50337	49834
E0	66858	62953	58086	57168	56348	54145	50717
E0-1	49426	49050	48478	48227	47127	46409	45589
E0-2	67547	67010	66167	65670	64200	63430	62192
E1	38041	37758	37263	36264	34887	34720	34061
E1-1	54454	54360	54223	53176	52350	52289	51916
E1-2	47321	47247	47108	46292	45605	45559	45223
E2	74760	74666	74519	74277	74237	74231	73990
E2-1	44264	44206	44084	43960	43838	43820	43743
E2-2	40633	40601	40524	40373	40264	40252	40183
Note: Sample: Sample ID; Values in each column represents counts of reads contained in each taxomic level.
