# Supplementary material for: Synergistic Recruitment of Symbiotic Fungi by Potting and Scleroderma bovista Inoculation Suppresses Pathogens in Hazel Rhizosphere Microbiomes
Source: Microorganisms. 2025 May 2;13(5):1063. doi: 10.3390/microorganisms13051063 (PMC12114540; doi:10.3390/microorganisms13051063)
Supplement: Supplementary file 1 [file microorganisms-13-01063-s001.zip › microorganisms-3613163-supplementary/Supplementary File/Table S5 Statistics of taxonomic annotation.xlsx]

## Sheet: Sheet1
Sample	Kindom	Phylum	Class	Order	Family	Genus	Species
A0	1	10	26	46	80	102	124
A0-1	1	13	33	70	130	206	250
A0-2	1	9	29	70	134	216	256
A1	1	7	22	46	67	92	105
A1-1	1	8	23	52	84	123	132
A1-2	1	8	21	47	77	114	136
A2	1	7	23	50	84	103	110
A2-1	1	9	28	64	119	163	180
A2-2	1	9	26	62	117	166	195
B0	1	12	33	63	107	161	218
B0-1	1	14	40	82	177	332	424
B0-2	1	12	39	82	183	345	434
B1	1	7	19	33	70	88	91
B1-1	1	10	25	48	86	116	121
B1-2	1	9	25	50	80	114	115
B2	1	7	21	42	65	72	75
B2-1	1	7	20	47	71	93	98
B2-2	1	8	25	55	87	110	122
C0	1	10	30	57	95	135	146
C0-1	1	11	31	80	150	253	321
C0-2	1	12	33	81	157	260	324
C1	1	8	23	48	81	110	123
C1-1	1	7	23	53	97	145	163
C1-2	1	8	23	49	86	128	145
C2	1	6	20	40	66	76	76
C2-1	1	9	27	59	107	148	173
C2-2	1	6	22	54	100	131	154
D0	1	9	23	49	88	112	123
D0-1	1	11	27	57	116	177	193
D0-2	1	12	28	60	117	184	209
D1	1	10	30	66	111	169	206
D1-1	1	9	22	46	81	106	112
D1-2	1	9	23	48	85	112	121
D2	1	8	20	42	85	112	123
D2-1	1	7	18	37	69	89	96
D2-2	1	7	19	40	68	85	88
E0	1	12	38	70	121	170	186
E0-1	1	9	24	69	131	217	261
E0-2	1	9	25	70	132	222	270
E1	1	8	22	47	78	108	124
E1-1	1	7	23	51	96	130	144
E1-2	1	6	19	48	91	121	133
E2	1	8	20	38	60	79	86
E2-1	1	7	20	49	90	128	152
E2-2	1	8	18	49	90	116	131
Total	1	17	57	137	325	795	1384
Note: Sample: Sample ID. Values in each column represents number of annotated terms in each taxonomic level.
