# Supplementary material for: Synergistic Recruitment of Symbiotic Fungi by Potting and Scleroderma bovista Inoculation Suppresses Pathogens in Hazel Rhizosphere Microbiomes
Source: Microorganisms. 2025 May 2;13(5):1063. doi: 10.3390/microorganisms13051063 (PMC12114540; doi:10.3390/microorganisms13051063)
Supplement: Supplementary file 1 [file microorganisms-13-01063-s001.zip › microorganisms-3613163-supplementary/Supplementary File/Table S6 Fungal phenotype prediction of Group 0 vs Group 1.xlsx]

## Sheet: Sheet1
OTU ID	A0	A0-1	A0-2	A1	A1-1	A1-2	B0	B0-1	B0-2	B1	B1-1	B1-2	C0	C0-1	C0-2	C1	C1-1	C1-2	D0	D0-1	D0-2	D1	D1-1	D1-2	E0	E0-1	E0-2	E1-1	E1-2	E2	taxonomy	Taxon	Taxon Level	Trophic Mode	Guild	Growth Morphology	Trait	Confidence Ranking	Notes	Citation/Source
ASV1	0	6077	0	0	477	570	0	0	0	0	0	0	0	0	0	0	0	0	0	0	0	0	0	0	0	0	0	0	0	0	k__Fungi; p__Mortierellomycota; c__Mortierellomycetes; o__Mortierellales; f__Mortierellaceae; g__Mortierella; s__Mortierella_stylospora	Mortierellaceae	9	Saprotroph-Symbiotroph	Endophyte-Litter Saprotroph-Soil Saprotroph-Undefined Saprotroph	Microfungus	NULL	Possible	Saprobic in soil and thus frequenctly isolated from soil and material contaminated with soil such as hay or rotten silage and spoil tips (Cannon & Kirk 2007)	Cannon PF, Kirk PM. 2007. Fungal Families of the World. CAB International, Cambridge; Purahong W, et al. 2016. Molecular Ecology 25:4059-4074
ASV10	0	1385	0	0	0	0	0	0	0	0	0	0	0	0	0	0	0	0	0	0	0	0	576	0	0	0	0	0	0	0	k__Fungi; p__Ascomycota; c__Sordariomycetes; o__Hypocreales; f__Nectriaceae; g__Fusarium; s__Fusarium_solani	Fusarium	13	Pathotroph-Saprotroph-Symbiotroph	Animal Pathogen-Endophyte-Lichen Parasite-Plant Pathogen-Soil Saprotroph-Wood Saprotroph	Microfungus	NULL	Possible	Likely opportunistic human pathogen (Irinyi et al. 2015)	Duncan CG, Eslyn WE. 1966. Mycologia 58:642-664; Seehann G, et al. 1975. List of Fungi in Soft-Rot Tissue Tests. Institute fur Holzbiologie und Holzschutz, Bundesforschungsanstalt fur Forst - und Holzwirtshaft, Hamburg - Lohbrugge, Germany; Costa IPMW, et al. 2012. Mycotaxon 119:26; Tedersoo L, et al. 2014. Science 346:1256688; Irinyi L, et al. 2015. Medical Mycology 53:313-337; Schroers et al. 2…
ASV100	0	55	40	0	0	0	0	0	0	0	0	0	26	132	113	0	0	0	0	0	0	0	0	0	0	0	0	0	0	0	k__Fungi; p__Chytridiomycota; c__Rhizophlyctidomycetes; o__Rhizophlyctidales; f__Rhizophlyctidaceae; g__Rhizophlyctis; s__Rhizophlyctis_rosea	Rhizophlyctis	13	Saprotroph	Undefined Saprotroph	NULL	NULL	Probable	NULL	James TY, et al. 2006. Nature 443:818-822
ASV10001	0	0	0	0	0	0	0	0	0	0	0	0	0	0	0	0	0	0	0	0	0	0	0	0	0	0	0	0	0	0	k__Fungi; p__Ascomycota; c__Dothideomycetes; o__Pleosporales; f__Phaeosphaeriaceae; g__Paraphoma; s__Paraphoma_rhaphiolepidis	Phaeosphaeriaceae	9	Pathotroph-Saprotroph	Fungal Parasite-Plant Pathogen-Plant Saprotroph	Microfungus	NULL	Probable	Necrotrophic or saprobic on a wide range of plants, especially monocotyledons; a few species parasitic on other fungi (Cannon & Kirk 2007)	Cannon PF, Kirk PM. 2007. Fungal Families of the World. CAB International, Cambridge
ASV10002	0	0	0	0	0	0	0	0	0	0	0	0	0	0	0	0	0	0	0	0	0	0	0	0	0	0	0	0	0	0	k__Fungi; p__Basidiomycota; c__Microbotryomycetes; o__Microbotryales; f__Microbotryaceae; g__Sphacelotheca; s__unidentified	Sphacelotheca	13	Pathotroph	Plant Pathogen	NULL	NULL	Probable	NULL	Tedersoo L, et al. 2014. Science 346:1256688
ASV10003	0	0	0	0	0	0	0	0	0	0	0	0	0	0	0	0	0	0	0	0	0	0	0	0	0	0	0	0	0	0	k__Fungi; p__Basidiomycota; c__Agaricomycetes; o__Boletales; f__Sclerodermataceae; g__Scleroderma; s__unidentified	Scleroderma	13	Symbiotroph	Ectomycorrhizal	Gasteroid	NULL	Highly Probable	Common name - puffball	Rinaldi AC, et al. 2008. Fungal Diversity 33:1-45; Tedersoo L, et al. 2010. Mycorrhiza 20:217-263; http://mycorrhizas.info/ecmf.html
ASV10004	0	0	0	0	0	0	0	0	0	0	0	0	0	0	0	0	0	0	0	0	0	0	0	0	0	0	0	0	0	0	k__Fungi; p__Basidiomycota; c__Agaricomycetes; o__Boletales; f__Sclerodermataceae; g__Scleroderma; s__unidentified	Scleroderma	13	Symbiotroph	Ectomycorrhizal	Gasteroid	NULL	Highly Probable	Common name - puffball	Rinaldi AC, et al. 2008. Fungal Diversity 33:1-45; Tedersoo L, et al. 2010. Mycorrhiza 20:217-263; http://mycorrhizas.info/ecmf.html
ASV10005	0	0	0	0	0	0	0	0	0	0	0	0	0	0	0	0	0	0	0	0	0	0	0	0	0	0	0	0	0	0	k__Fungi; p__Ascomycota; c__Dothideomycetes; o__Pleosporales; f__Sporormiaceae; g__Preussia; s__Preussia_terricola	Sporormiaceae	9	Saprotroph	Dung Saprotroph-Plant Saprotroph	Microfungus	NULL	Probable	Saprobic, associated with dung and rotting vegetation (Cannon & Kirk 2007)	Cannon PF, Kirk PM. 2007. Fungal Families of the World. CAB International, Cambridge
ASV10006	0	0	0	0	0	0	0	0	0	0	0	0	0	0	0	0	0	0	0	0	0	0	0	0	0	0	0	0	0	0	k__Fungi; p__Ascomycota; c__Dothideomycetes; o__Cladosporiales; f__Cladosporiaceae; g__Cladosporium; s__Cladosporium_funiculosum	Cladosporium	13	Pathotroph-Saprotroph-Symbiotroph	Animal Pathogen-Endophyte-Lichen Parasite-Plant Pathogen-Wood Saprotroph	Microfungus	NULL	Possible	NULL	Seehann G, et al. 1975. List of Fungi in Soft-Rot Tissue Tests. Institute fur Holzbiologie und Holzschutz, Bundesforschungsanstalt fur Forst - und Holzwirtshaft, Hamburg - Lohbrugge, Germany; Lawrey JD, Diederich P. 2016. URL: http://www.lichenicolous.net [24 May 2017]; http://www.apsnet.org/publications/commonnames/Pages/default.aspx
ASV10008	0	0	0	0	0	0	0	0	0	0	0	0	0	0	0	0	0	0	0	0	0	0	0	0	0	0	0	0	0	0	k__Fungi; p__Basidiomycota; c__Tremellomycetes; o__Tremellales; f__Bulleribasidiaceae; g__Vishniacozyma; s__Vishniacozyma_tephrensis	Tremellales	7	Pathotroph-Saprotroph-Symbiotroph	Fungal Parasite-Undefined Saprotroph	Tremelloid-Yeast	NULL	Possible	The order contains both teleomorphic and anamorphic species, most of the latter being yeasts	Sterkenburg E, et al. 2015. New Phytologist 207:1145-1158
ASV10009	0	0	0	0	0	0	0	0	0	0	0	0	0	0	0	0	0	0	0	0	0	0	0	0	0	0	0	0	0	0	k__Fungi; p__Ascomycota; c__Pezizomycetes; o__Pezizales; f__Pezizaceae; g__Terfezia; s__Terfezia_dunensis	Terfezia	13	Symbiotroph	Ectomycorrhizal	Gasteroid	Hypogeous	Highly Probable	Common name - desert false truffle	Rinaldi AC, et al. 2008. Fungal Diversity 33:1-45; Tedersoo L, et al. 2010. Mycorrhiza 20:217-263 (sensu stricto); http://mycorrhizas.info/ecmf.html
ASV10012	0	0	0	0	0	0	0	0	0	0	0	0	0	0	0	0	0	0	0	0	0	0	0	0	0	0	0	0	0	0	k__Fungi; p__Basidiomycota; c__Cystobasidiomycetes; o__unidentified; f__unidentified; g__Buckleyzyma; s__Buckleyzyma_aurantiaca	Buckleyzyma	13	Saprotroph	Undefined Saprotroph	Yeast	NULL	Probable	NULL	Wang QM, et al. 2015. Studies in Mycology 81:149-189 (https://doi.org/10.1016/j.simyco.2015.12.002)
ASV10014	0	0	0	0	0	0	0	0	0	0	0	0	0	0	0	0	0	0	0	0	0	0	0	0	0	0	0	0	0	0	k__Fungi; p__Glomeromycota; c__Glomeromycetes; o__Glomerales; f__Glomeraceae; g__unidentified; s__unidentified	Glomeraceae	9	Symbiotroph	Arbuscular Mycorrhizal	NULL	NULL	Highly Probable	NULL	Redecker D, et al. 2013. Mycorrhiza 23:515-531
ASV10033	0	0	0	0	0	0	0	0	0	0	0	0	0	0	0	0	0	0	0	0	0	0	0	0	0	0	0	2	0	0	k__Fungi; p__Basidiomycota; c__Agaricomycetes; o__Geastrales; f__Geastraceae; g__Geastrum; s__Geastrum_saccatum	Geastraceae	9	Saprotroph	Undefined Saprotroph	Gasteroid	NULL	Probable	Common name - earthstar; Terrestrial, rarely on wood or coprophilous. Most species are presumed saprobes, but at least some may be ectomycorrhizal (Cannon & Kirk 2007)	Cannon PF, Kirk PM. 2007. Fungal Families of the World. CAB International, Cambridge
ASV10055	0	0	0	0	0	0	0	0	0	0	0	0	0	0	0	0	0	0	0	0	0	0	0	0	0	0	0	0	0	0	k__Fungi; p__Ascomycota; c__Sordariomycetes; o__Hypocreales; f__Nectriaceae; g__Dactylonectria; s__Dactylonectria_alcacerensis	Hypocreales	7	Saprotroph	Undefined Saprotroph	Microfungus	NULL	Possible	NULL	Sterkenburg E, et al. 2015. New Phytologist 207:1145-1158
ASV10058	0	0	0	0	0	0	0	0	0	0	0	0	0	0	0	0	0	0	0	0	0	0	0	0	0	0	0	0	0	0	k__Fungi; p__Ascomycota; c__Eurotiomycetes; o__Eurotiales; f__Aspergillaceae; g__Penicillium; s__Penicillium_caperatum	Eurotiales	7	Saprotroph	Undefined Saprotroph	Microfungus	NULL	Possible	NULL	Sterkenburg E, et al. 2015. New Phytologist 207:1145-1158
ASV10060	0	0	0	0	0	0	0	0	0	0	0	0	0	0	0	0	0	0	0	0	0	0	0	0	0	0	0	0	0	0	k__Fungi; p__Ascomycota; c__Leotiomycetes; o__Helotiales; f__Hyaloscyphaceae; g__Lachnum; s__Lachnum_pygmaeum	Lachnum	13	Saprotroph	Undefined Saprotroph	Microfungus	NULL	Probable	NULL	Tedersoo L, et al. 2014. Science 346:1256688
ASV10062	0	0	0	0	0	0	0	0	0	0	0	0	0	0	0	0	0	0	0	0	0	0	0	0	0	0	0	0	0	0	k__Fungi; p__Mortierellomycota; c__Mortierellomycetes; o__Mortierellales; f__Mortierellaceae; g__Mortierella; s__Mortierella_gamsii	Mortierellaceae	9	Saprotroph-Symbiotroph	Endophyte-Litter Saprotroph-Soil Saprotroph-Undefined Saprotroph	Microfungus	NULL	Possible	Saprobic in soil and thus frequenctly isolated from soil and material contaminated with soil such as hay or rotten silage and spoil tips (Cannon & Kirk 2007)	Cannon PF, Kirk PM. 2007. Fungal Families of the World. CAB International, Cambridge; Purahong W, et al. 2016. Molecular Ecology 25:4059-4074
ASV10064	0	0	0	0	0	0	0	0	0	0	0	0	0	0	0	0	0	0	0	0	0	0	0	0	0	0	0	0	0	0	k__Fungi; p__Olpidiomycota; c__Olpidiomycetes; o__Olpidiales; f__Olpidiaceae; g__Olpidium; s__Olpidium_brassicae	Olpidiaceae	9	Pathotroph	Animal Parasite-Fungal Parasite	NULL	NULL	Probable	Parasitic on algae, fungi, mosses, pollen grains and vegetative tissues of flowering and crop plants	Devasahayam HL, Henry LDC. 2009. Illustrated Plant Pathology: Basic Concepts, New India Publishing, New Delhi
ASV10065	0	0	0	0	0	0	0	0	0	0	0	0	0	0	0	0	0	0	0	0	0	0	0	0	0	0	0	0	0	0	k__Fungi; p__Ascomycota; c__Sordariomycetes; o__Hypocreales; f__Nectriaceae; g__Fusarium; s__Fusarium_solani	Fusarium	13	Pathotroph-Saprotroph-Symbiotroph	Animal Pathogen-Endophyte-Lichen Parasite-Plant Pathogen-Soil Saprotroph-Wood Saprotroph	Microfungus	NULL	Possible	Likely opportunistic human pathogen (Irinyi et al. 2015)	Duncan CG, Eslyn WE. 1966. Mycologia 58:642-664; Seehann G, et al. 1975. List of Fungi in Soft-Rot Tissue Tests. Institute fur Holzbiologie und Holzschutz, Bundesforschungsanstalt fur Forst - und Holzwirtshaft, Hamburg - Lohbrugge, Germany; Costa IPMW, et al. 2012. Mycotaxon 119:26; Tedersoo L, et al. 2014. Science 346:1256688; Irinyi L, et al. 2015. Medical Mycology 53:313-337; Schroers et al. 2…
ASV10066	0	0	0	0	0	0	0	0	0	0	0	0	0	0	0	0	0	0	0	0	0	0	0	0	0	0	0	0	0	0	k__Fungi; p__Ascomycota; c__Eurotiomycetes; o__Chaetothyriales; f__Trichomeriaceae; g__Knufia; s__Knufia_tsunedae	Knufia	13	Pathotroph-Saprotroph	Animal Pathogen-Plant Pathogen-Soil Saprotroph-Undefined Saprotroph	Microfungus	NULL	Possible	Species isolated from tumour-like stem and branch deformities of Populus tremuloides, bark of Populus, rocks, and clinical samples, with one species causes opportunistic skin infections in humans (Crous et al. 2013)	Li DM, et al. 2008. Studies in Mycology 61:131-136; Crous PW, et al. 2013. Persoonia 31:188-296; Irinyi L, et al. 2015. Medical Mycology 53:313-337
ASV10067	0	0	0	0	0	0	0	0	0	0	0	0	0	0	0	0	0	0	0	0	0	0	0	0	0	0	0	0	0	0	k__Fungi; p__Ascomycota; c__Sordariomycetes; o__Glomerellales; f__Plectosphaerellaceae; g__Plectosphaerella; s__Plectosphaerella_niemeijerarum	Plectosphaerella	13	Pathotroph	Plant Pathogen	NULL	NULL	Probable	NULL	Tedersoo L, et al. 2014. Science 346:1256688
ASV10068	0	0	0	0	0	0	0	0	0	0	0	0	0	0	0	0	0	0	0	0	0	0	0	0	0	0	0	0	0	0	k__Fungi; p__Glomeromycota; c__Glomeromycetes; o__Glomerales; f__Glomeraceae; g__unclassified_Glomeraceae; s__unclassified_Glomeraceae	Glomeraceae	9	Symbiotroph	Arbuscular Mycorrhizal	NULL	NULL	Highly Probable	NULL	Redecker D, et al. 2013. Mycorrhiza 23:515-531
ASV10069	0	0	0	0	0	0	0	0	0	0	0	0	0	0	0	0	0	0	0	0	0	0	0	0	0	0	0	0	0	0	k__Fungi; p__Ascomycota; c__Leotiomycetes; o__Helotiales; f__Mollisiaceae; g__Acephala; s__Acephala_applanata	Acephala	13	Symbiotroph	Ectomycorrhizal	NULL	NULL	Possible	NULL	Tedersoo L, et al. 2010. Mycorrhiza 20:217-263 (ECM/(not ECM)
ASV10070	0	0	0	0	0	0	0	0	0	0	0	0	0	0	0	0	0	0	0	0	0	0	0	0	0	0	0	0	0	0	k__Fungi; p__Ascomycota; c__Pezizomycetes; o__Pezizales; f__Pezizaceae; g__unidentified; s__unidentified	Pezizaceae	9	Saprotroph-Symbiotroph	Dung Saprotroph-Ectomycorrhizal-Litter Saprotroph-Undefined Saprotroph	Pezizoid	NULL	Possible	Saprobic or ectomycorrhizal, on or in soil, leafmould etc., some species associated with dung or fire sites (Cannon & Kirk 2007)	Cannon PF, Kirk PM. 2007. Fungal Families of the World. CAB International, Cambridge
ASV10071	0	0	0	0	0	0	0	0	0	0	0	0	0	0	0	0	0	0	0	0	0	0	0	0	0	0	0	0	0	0	k__Fungi; p__Mortierellomycota; c__Mortierellomycetes; o__Mortierellales; f__Mortierellaceae; g__Mortierella; s__Mortierella_gamsii	Mortierellaceae	9	Saprotroph-Symbiotroph	Endophyte-Litter Saprotroph-Soil Saprotroph-Undefined Saprotroph	Microfungus	NULL	Possible	Saprobic in soil and thus frequenctly isolated from soil and material contaminated with soil such as hay or rotten silage and spoil tips (Cannon & Kirk 2007)	Cannon PF, Kirk PM. 2007. Fungal Families of the World. CAB International, Cambridge; Purahong W, et al. 2016. Molecular Ecology 25:4059-4074
ASV10072	0	0	0	0	0	0	0	0	0	0	0	0	0	0	0	0	0	0	0	0	0	0	0	0	0	0	0	0	0	0	k__Fungi; p__Ascomycota; c__Dothideomycetes; o__Pleosporales; f__Pleosporaceae; g__Alternaria; s__Alternaria_alstroemeriae	Alternaria	13	Pathotroph-Saprotroph-Symbiotroph	Animal Pathogen-Endophyte-Plant Pathogen-Wood Saprotroph	Microfungus	Soft Rot	Possible	NULL	Duncan CG, Eslyn WE. 1966. Mycologia 58:642-664; Seehann G, et al. 1975. List of Fungi in Soft-Rot Tissue Tests. Institute fur Holzbiologie und Holzschutz, Bundesforschungsanstalt fur Forst - und Holzwirtshaft, Hamburg - Lohbrugge, Germany; Tedersoo L, et al. 2014. Science 346:125688
ASV10073	0	0	0	0	0	0	0	0	0	0	0	0	0	0	0	0	0	0	0	0	0	0	0	0	0	0	0	0	0	0	k__Fungi; p__Ascomycota; c__Dothideomycetes; o__Pleosporales; f__Pleosporaceae; g__Alternaria; s__Alternaria_ethzedia	Alternaria	13	Pathotroph-Saprotroph-Symbiotroph	Animal Pathogen-Endophyte-Plant Pathogen-Wood Saprotroph	Microfungus	Soft Rot	Possible	NULL	Duncan CG, Eslyn WE. 1966. Mycologia 58:642-664; Seehann G, et al. 1975. List of Fungi in Soft-Rot Tissue Tests. Institute fur Holzbiologie und Holzschutz, Bundesforschungsanstalt fur Forst - und Holzwirtshaft, Hamburg - Lohbrugge, Germany; Tedersoo L, et al. 2014. Science 346:125688
ASV10074	0	0	0	0	0	0	0	0	0	0	0	0	0	0	0	0	0	0	0	0	0	0	0	0	0	0	0	0	0	0	k__Fungi; p__Ascomycota; c__Sordariomycetes; o__Hypocreales; f__Cordycipitaceae; g__Simplicillium; s__unidentified	Simplicillium	13	Pathotroph	Animal Pathogen	NULL	NULL	Probable	NULL	Tedersoo L, et al. 2014. Science 346:1256688
ASV10075	0	0	0	0	0	0	0	0	0	0	0	0	0	0	0	0	0	0	0	0	0	0	0	0	0	0	0	0	0	0	k__Fungi; p__Basidiomycota; c__Tremellomycetes; o__Tremellales; f__Bulleribasidiaceae; g__Vishniacozyma; s__Vishniacozyma_victoriae	Tremellales	7	Pathotroph-Saprotroph-Symbiotroph	Fungal Parasite-Undefined Saprotroph	Tremelloid-Yeast	NULL	Possible	The order contains both teleomorphic and anamorphic species, most of the latter being yeasts	Sterkenburg E, et al. 2015. New Phytologist 207:1145-1158
ASV10078	0	0	0	0	0	0	0	0	0	0	0	0	0	0	0	0	0	0	0	0	0	0	0	0	0	0	0	0	0	0	k__Fungi; p__Ascomycota; c__Leotiomycetes; o__Helotiales; f__Helotiaceae; g__Tetracladium; s__Tetracladium_marchalianum	Tetracladium	13	Saprotroph	Undefined Saprotroph	NULL	NULL	Probable	NULL	Tedersoo L, et al. 2014. Science 346:1256688
ASV10079	0	0	0	0	0	0	0	0	0	0	0	0	0	0	0	0	0	0	0	0	0	0	0	0	0	0	0	0	0	0	k__Fungi; p__Ascomycota; c__Pezizomycetes; o__Pezizales; f__Pezizaceae; g__unidentified; s__unidentified	Pezizaceae	9	Saprotroph-Symbiotroph	Dung Saprotroph-Ectomycorrhizal-Litter Saprotroph-Undefined Saprotroph	Pezizoid	NULL	Possible	Saprobic or ectomycorrhizal, on or in soil, leafmould etc., some species associated with dung or fire sites (Cannon & Kirk 2007)	Cannon PF, Kirk PM. 2007. Fungal Families of the World. CAB International, Cambridge
ASV10080	0	0	0	0	0	0	0	0	0	0	0	0	0	0	0	0	0	0	0	0	0	0	0	0	0	0	0	0	0	0	k__Fungi; p__Basidiomycota; c__Tremellomycetes; o__Tremellales; f__Bulleribasidiaceae; g__Hannaella; s__Hannaella_sinensis	Tremellales	7	Pathotroph-Saprotroph-Symbiotroph	Fungal Parasite-Undefined Saprotroph	Tremelloid-Yeast	NULL	Possible	The order contains both teleomorphic and anamorphic species, most of the latter being yeasts	Sterkenburg E, et al. 2015. New Phytologist 207:1145-1158
ASV10081	0	0	0	0	0	0	0	0	0	0	0	0	0	0	0	0	0	0	0	0	0	0	0	0	0	0	0	0	0	0	k__Fungi; p__Ascomycota; c__Dothideomycetes; o__Cladosporiales; f__Cladosporiaceae; g__Cladosporium; s__Cladosporium_angustiherbarum	Cladosporium	13	Pathotroph-Saprotroph-Symbiotroph	Animal Pathogen-Endophyte-Lichen Parasite-Plant Pathogen-Wood Saprotroph	Microfungus	NULL	Possible	NULL	Seehann G, et al. 1975. List of Fungi in Soft-Rot Tissue Tests. Institute fur Holzbiologie und Holzschutz, Bundesforschungsanstalt fur Forst - und Holzwirtshaft, Hamburg - Lohbrugge, Germany; Lawrey JD, Diederich P. 2016. URL: http://www.lichenicolous.net [24 May 2017]; http://www.apsnet.org/publications/commonnames/Pages/default.aspx
ASV10082	0	0	0	0	0	0	0	0	0	0	0	0	0	0	0	0	0	0	0	0	0	0	0	0	0	0	0	0	0	0	k__Fungi; p__Ascomycota; c__Dothideomycetes; o__Pleosporales; f__Didymellaceae; g__Didymella; s__Didymella_keratinophila	Didymella	13	Pathotroph-Saprotroph	Animal Pathogen-Plant Pathogen-Undefined Saprotroph	Microfungus	NULL	Probable	NULL	Tedersoo L, et al. 2014. Science 346:1256688 (doi:10.1126/science.1256688)
ASV10083	0	0	0	0	0	0	0	0	0	0	0	0	0	0	0	0	0	0	0	0	0	0	0	0	0	0	0	0	0	0	k__Fungi; p__Ascomycota; c__Sordariomycetes; o__Hypocreales; f__Nectriaceae; g__Ilyonectria; s__Ilyonectria_robusta	Hypocreales	7	Saprotroph	Undefined Saprotroph	Microfungus	NULL	Possible	NULL	Sterkenburg E, et al. 2015. New Phytologist 207:1145-1158
ASV10084	0	0	0	0	0	0	0	0	0	0	0	0	0	0	0	0	0	0	0	0	0	0	0	0	0	0	0	0	0	0	k__Fungi; p__Ascomycota; c__Saccharomycetes; o__Saccharomycetales; f__Debaryomycetaceae; g__Kodamaea; s__Kodamaea_ohmeri	Saccharomycetales	7	Saprotroph	Undefined Saprotroph	Yeast	NULL	Possible	NULL	Sterkenburg E, et al. 2015. New Phytologist 207:1145-1158
ASV10087	0	0	0	0	0	0	0	0	0	0	0	0	0	0	0	0	0	0	0	0	0	0	0	0	0	0	0	0	0	0	k__Fungi; p__Ascomycota; c__Sordariomycetes; o__Xylariales; f__Diatrypaceae; g__Monosporascus; s__unidentified	Monosporascus	13	Pathotroph	Plant Pathogen	NULL	NULL	Probable	NULL	http://www.apsnet.org/publications/commonnames/Pages/default.aspx
ASV10088	0	0	0	0	0	0	0	0	0	0	0	0	0	0	0	0	0	0	0	0	0	0	0	0	0	0	0	0	0	0	k__Fungi; p__Ascomycota; c__Dothideomycetes; o__Pleosporales; f__Pleosporaceae; g__Bipolaris; s__Bipolaris_sorokiniana	Bipolaris	13	Pathotroph	Plant Pathogen	NULL	NULL	Probable	NULL	Tedersoo L, et al. 2014. Science 346:1256688
ASV10089	0	0	0	0	0	0	0	0	0	0	0	0	0	0	0	0	0	0	0	0	0	0	0	0	0	0	0	0	0	0	k__Fungi; p__Ascomycota; c__Sordariomycetes; o__Hypocreales; f__Clavicipitaceae; g__Metarhizium; s__Metarhizium_robertsii	Metarhizium	13	Pathotroph	Animal Pathogen	NULL	NULL	Probable	NULL	Tedersoo L, et al. 2014. Science 346:1256688
ASV10091	0	0	0	0	0	0	0	0	0	0	0	0	0	0	0	0	0	0	0	0	0	0	0	0	0	0	0	0	0	0	k__Fungi; p__Ascomycota; c__Sordariomycetes; o__Hypocreales; f__Nectriaceae; g__Fusicolla; s__Fusicolla_ossicola	Hypocreales	7	Saprotroph	Undefined Saprotroph	Microfungus	NULL	Possible	NULL	Sterkenburg E, et al. 2015. New Phytologist 207:1145-1158
ASV10092	0	0	0	0	0	0	0	0	0	0	0	0	0	0	0	0	0	0	0	0	0	0	0	0	0	0	0	0	0	0	k__Fungi; p__Ascomycota; c__Leotiomycetes; o__Helotiales; f__Hyaloscyphaceae; g__Microscypha; s__unidentified	Microscypha	13	Saprotroph	Undefined Saprotroph	NULL	NULL	Probable	NULL	Tedersoo L, et al. 2014. Science 346:1256688
ASV10093	0	0	0	0	0	0	0	0	0	0	0	0	0	0	0	0	0	0	0	0	0	0	0	0	0	0	0	0	0	0	k__Fungi; p__Ascomycota; c__Sordariomycetes; o__Hypocreales; f__Nectriaceae; g__Fusarium; s__Fusarium_guttiforme	Fusarium	13	Pathotroph-Saprotroph-Symbiotroph	Animal Pathogen-Endophyte-Lichen Parasite-Plant Pathogen-Soil Saprotroph-Wood Saprotroph	Microfungus	NULL	Possible	Likely opportunistic human pathogen (Irinyi et al. 2015)	Duncan CG, Eslyn WE. 1966. Mycologia 58:642-664; Seehann G, et al. 1975. List of Fungi in Soft-Rot Tissue Tests. Institute fur Holzbiologie und Holzschutz, Bundesforschungsanstalt fur Forst - und Holzwirtshaft, Hamburg - Lohbrugge, Germany; Costa IPMW, et al. 2012. Mycotaxon 119:26; Tedersoo L, et al. 2014. Science 346:1256688; Irinyi L, et al. 2015. Medical Mycology 53:313-337; Schroers et al. 2…
ASV10094	0	0	0	0	0	0	0	0	0	0	0	0	0	0	0	0	0	0	0	0	0	0	0	0	0	0	0	0	0	0	k__Fungi; p__Ascomycota; c__Dothideomycetes; o__Cladosporiales; f__Cladosporiaceae; g__Toxicocladosporium; s__Toxicocladosporium_irritans	Toxicocladosporium	13	Pathotroph-Symbiotroph	Endophyte-Plant Pathogen	Microfungus	NULL	Probable	Isolated from leaves of Posoqueria and Eucalyptus camaldulensis (occurring within a single small lesion) as well as moldy paint	Crous PW, et al. 2009. Persoonia 22:83-94
ASV10095	0	0	0	0	0	0	0	0	0	0	0	0	0	0	0	0	0	0	0	0	0	0	0	0	0	0	0	0	0	0	k__Fungi; p__Ascomycota; c__Leotiomycetes; o__Thelebolales; f__Thelebolaceae; g__Thelebolus; s__Thelebolus_ellipsoideus	Thelebolus	13	Saprotroph-Symbiotroph	Dung Saprotroph-Endophyte-Undefined Saprotroph	Microfungus	NULL	Probable	Endophyte detection method-culture (David et al. 2016)	Tedersoo L, et al. 2014. Science 346:1256688; David AS, et al. 2016. Microbial Ecology 71:912-926
ASV10096	0	0	0	0	0	0	0	0	0	0	0	0	0	0	0	0	0	0	0	0	0	0	0	0	0	0	0	0	0	0	k__Fungi; p__Ascomycota; c__Saccharomycetes; o__Saccharomycetales; f__Dipodascaceae; g__Galactomyces; s__Galactomyces_pseudocandidus	Saccharomycetales	7	Saprotroph	Undefined Saprotroph	Yeast	NULL	Possible	NULL	Sterkenburg E, et al. 2015. New Phytologist 207:1145-1158
ASV10097	0	0	0	0	0	0	0	0	0	0	0	0	0	0	0	0	0	0	0	0	0	0	0	0	0	0	0	0	0	0	k__Fungi; p__Ascomycota; c__Sordariomycetes; o__Sordariales; f__Chaetomiaceae; g__Acrophialophora; s__unclassified_Acrophialophora	Acrophialophora	13	Pathotroph	Plant Pathogen	NULL	NULL	Probable	NULL	http://www.apsnet.org/publications/commonnames/Pages/default.aspx
ASV10098	0	0	0	0	0	0	0	0	0	0	0	0	0	0	0	0	0	0	0	0	0	0	0	0	0	0	0	0	0	0	k__Fungi; p__Ascomycota; c__Sordariomycetes; o__Hypocreales; f__Stachybotryaceae; g__Alfaria; s__Alfaria_dandenongensis	Hypocreales	7	Saprotroph	Undefined Saprotroph	Microfungus	NULL	Possible	NULL	Sterkenburg E, et al. 2015. New Phytologist 207:1145-1158
ASV10099	0	0	0	0	0	0	0	0	0	0	0	0	0	0	0	0	0	0	0	0	0	0	0	0	0	0	0	0	0	0	k__Fungi; p__Basidiomycota; c__Agaricomycetes; o__Thelephorales; f__Thelephoraceae; g__unclassified_Thelephoraceae; s__unclassified_Thelephoraceae	Thelephoraceae	9	Saprotroph-Symbiotroph	Ectomycorrhizal-Undefined Saprotroph	Clavarioid	NULL	Probable	On the ground, on soil, a few on wood. At least some speices ectomycorrhizal (Cannon & Kirk 2007)	Cannon PF, Kirk PM. 2007. Fungal Families of the World. CAB International, Cambridge
ASV10103	0	0	0	0	0	0	0	0	0	0	0	0	0	0	0	0	0	0	0	0	0	0	0	0	0	0	0	0	0	0	k__Fungi; p__Glomeromycota; c__Glomeromycetes; o__Glomerales; f__Glomeraceae; g__unclassified_Glomeraceae; s__unclassified_Glomeraceae	Glomeraceae	9	Symbiotroph	Arbuscular Mycorrhizal	NULL	NULL	Highly Probable	NULL	Redecker D, et al. 2013. Mycorrhiza 23:515-531
ASV10104	0	0	0	0	0	0	0	0	0	0	0	0	0	0	0	0	0	0	0	0	0	0	0	0	0	0	0	0	0	0	k__Fungi; p__Ascomycota; c__Saccharomycetes; o__Saccharomycetales; f__Pichiaceae; g__Pichia; s__Pichia_fermentans	Pichia	13	Saprotroph-Symbiotroph	Animal Endosymbiont-Undefined Saprotroph	Yeast	NULL	Highly Probable	Found in wood and digestive systems of the beetle Odontotaenius disjunctus	Kurtzman CP, et al. (eds.) 2011. The Yeasts, a Taxonomic Study. Fifth Edition. Vols 1-3. Elsevier, San Diego
ASV10105	0	0	0	0	0	0	0	0	0	0	0	0	0	0	0	0	0	0	0	0	0	0	0	0	0	0	0	0	0	0	k__Fungi; p__Basidiomycota; c__Tremellomycetes; o__Tremellales; f__Trimorphomycetaceae; g__Saitozyma; s__Saitozyma_flava	Tremellales	7	Pathotroph-Saprotroph-Symbiotroph	Fungal Parasite-Undefined Saprotroph	Tremelloid-Yeast	NULL	Possible	The order contains both teleomorphic and anamorphic species, most of the latter being yeasts	Sterkenburg E, et al. 2015. New Phytologist 207:1145-1158
ASV10106	0	0	0	0	0	0	0	0	0	0	0	0	0	0	0	0	0	0	0	0	0	0	0	0	0	0	0	0	0	0	k__Fungi; p__Basidiomycota; c__Agaricomycetes; o__Agaricales; f__Schizophyllaceae; g__Schizophyllum; s__unidentified	Schizophyllum	13	Saprotroph	Wood Saprotroph	NULL	White Rot	Highly Probable	NULL	Ahmada SS, Miles PG. 1970. Genetical Research 15:19-28
ASV10109	0	0	0	0	0	0	0	0	0	0	0	0	0	0	0	0	0	0	0	0	0	0	0	0	0	0	0	0	0	0	k__Fungi; p__Ascomycota; c__Sordariomycetes; o__Hypocreales; f__Nectriaceae; g__Fusarium; s__Fusarium_aethiopicum	Fusarium	13	Pathotroph-Saprotroph-Symbiotroph	Animal Pathogen-Endophyte-Lichen Parasite-Plant Pathogen-Soil Saprotroph-Wood Saprotroph	Microfungus	NULL	Possible	Likely opportunistic human pathogen (Irinyi et al. 2015)	Duncan CG, Eslyn WE. 1966. Mycologia 58:642-664; Seehann G, et al. 1975. List of Fungi in Soft-Rot Tissue Tests. Institute fur Holzbiologie und Holzschutz, Bundesforschungsanstalt fur Forst - und Holzwirtshaft, Hamburg - Lohbrugge, Germany; Costa IPMW, et al. 2012. Mycotaxon 119:26; Tedersoo L, et al. 2014. Science 346:1256688; Irinyi L, et al. 2015. Medical Mycology 53:313-337; Schroers et al. 2…
ASV1011	0	0	1	0	1	4	0	0	0	0	0	0	2	0	0	0	0	0	0	0	0	0	0	0	0	0	0	0	0	0	k__Fungi; p__Basidiomycota; c__Ustilaginomycetes; o__Ustilaginales; f__Ustilaginaceae; g__Ustilago; s__Ustilago_trichophora	Ustilago	13	Pathotroph	Plant Pathogen	Facultative Yeast-Smut	NULL	Probable	NULL	Tedersoo L, et al. 2014. Science 346:1256688 (doi:10.1126/science.1256688)
ASV10110	0	0	0	0	0	0	0	0	0	0	0	0	0	0	0	0	0	0	0	0	0	0	0	0	0	0	0	0	0	0	k__Fungi; p__Ascomycota; c__Sordariomycetes; o__Glomerellales; f__Glomerellaceae; g__Colletotrichum; s__Colletotrichum_aeschynomenes	Colletotrichum	13	Pathotroph-Symbiotroph	Endophyte-Plant Pathogen	Microfungus	NULL	Probable	NULL	Costa IPMW, et al. 2012. Mycotaxon 119:26; Tedersoo L, et al. 2014. Science 346:1256688; http://www.apsnet.org/publications/commonnames/Pages/default.aspx
ASV10111	0	0	0	0	0	0	0	0	0	0	0	0	0	0	0	0	0	0	0	0	0	0	0	0	0	0	0	0	0	0	k__Fungi; p__Ascomycota; c__Pezizomycetes; o__Pezizales; f__Pyronemataceae; g__Pseudaleuria; s__unidentified	Pseudaleuria	13	Saprotroph	Undefined Saprotroph	NULL	NULL	Probable	NULL	Tedersoo L, et al. 2014. Science 346:1256688
ASV10112	0	0	0	0	0	0	0	0	0	0	0	0	0	0	0	0	0	0	0	0	0	0	0	0	0	0	0	0	0	0	k__Fungi; p__Basidiomycota; c__Agaricomycetes; o__Cantharellales; f__Ceratobasidiaceae; g__Ceratobasidium; s__unidentified	Ceratobasidiaceae	9	Pathotroph-Saprotroph-Symbiotroph	Endomycorrhizal-Plant Pathogen-Undefined Saprotroph	Microfungus	NULL	Possible	Best known as plant pathogens, but also saprobic. Species are endomycorrhizal with a wide range of plant roots - especially of Orchidaceae but also even bryophytes (Cannon & Kirk 2007)	Cannon PF, Kirk PM. 2007. Fungal Families of the World. CAB International, Cambridge
ASV10113	0	0	0	0	0	0	0	0	0	0	0	0	0	0	0	0	0	0	0	0	0	0	0	0	0	0	0	0	0	0	k__Fungi; p__Mortierellomycota; c__Mortierellomycetes; o__Mortierellales; f__Mortierellaceae; g__Mortierella; s__unidentified	Mortierellaceae	9	Saprotroph-Symbiotroph	Endophyte-Litter Saprotroph-Soil Saprotroph-Undefined Saprotroph	Microfungus	NULL	Possible	Saprobic in soil and thus frequenctly isolated from soil and material contaminated with soil such as hay or rotten silage and spoil tips (Cannon & Kirk 2007)	Cannon PF, Kirk PM. 2007. Fungal Families of the World. CAB International, Cambridge; Purahong W, et al. 2016. Molecular Ecology 25:4059-4074
ASV10114	0	0	0	0	0	0	0	0	0	0	0	0	0	0	0	0	0	0	0	0	0	0	0	0	0	0	0	0	0	0	k__Fungi; p__Ascomycota; c__Sordariomycetes; o__Xylariales; f__Microdochiaceae; g__Microdochium; s__unclassified_Microdochium	Microdochium	13	Pathotroph-Symbiotroph	Endophyte-Plant Pathogen	Dark Septate Endophyte	NULL	Possible	NULL	Tedersoo L, et al. 2014. Science 346:1256688 (as plant pathogen); Mandyam et al. 2012. Mycorrhiza 22:109-119 (as DSE).
ASV10116	0	0	0	0	0	0	0	0	0	0	0	0	0	0	0	0	0	0	0	0	0	0	0	0	0	0	0	0	0	0	k__Fungi; p__Ascomycota; c__Sordariomycetes; o__Sordariales; f__Lasiosphaeriaceae; g__unclassified_Lasiosphaeriaceae; s__unclassified_Lasiosphaeriaceae	Lasiosphaeriaceae	9	Saprotroph	Undefined Saprotroph	Microfungus	NULL	Probable	Saprobes found dung, soil and rotting vegetation (Cannon & Kirk 2007)	Cannon PF, Kirk PM. 2007. Fungal Families of the World. CAB International, Cambridge
ASV10117	0	0	0	0	0	0	0	0	0	0	0	0	0	0	0	0	0	0	0	0	0	0	0	0	0	0	0	0	0	0	k__Fungi; p__Basidiomycota; c__Tremellomycetes; o__Tremellales; f__Rhynchogastremataceae; g__Papiliotrema; s__Papiliotrema_frias	Tremellales	7	Pathotroph-Saprotroph-Symbiotroph	Fungal Parasite-Undefined Saprotroph	Tremelloid-Yeast	NULL	Possible	The order contains both teleomorphic and anamorphic species, most of the latter being yeasts	Sterkenburg E, et al. 2015. New Phytologist 207:1145-1158
ASV10119	0	0	0	0	0	0	0	0	0	0	0	0	0	0	0	0	0	0	0	0	0	0	0	0	0	0	0	0	0	0	k__Fungi; p__Ascomycota; c__Dothideomycetes; o__Cladosporiales; f__Cladosporiaceae; g__Cladosporium; s__unclassified_Cladosporium	Cladosporium	13	Pathotroph-Saprotroph-Symbiotroph	Animal Pathogen-Endophyte-Lichen Parasite-Plant Pathogen-Wood Saprotroph	Microfungus	NULL	Possible	NULL	Seehann G, et al. 1975. List of Fungi in Soft-Rot Tissue Tests. Institute fur Holzbiologie und Holzschutz, Bundesforschungsanstalt fur Forst - und Holzwirtshaft, Hamburg - Lohbrugge, Germany; Lawrey JD, Diederich P. 2016. URL: http://www.lichenicolous.net [24 May 2017]; http://www.apsnet.org/publications/commonnames/Pages/default.aspx
ASV10121	0	0	0	0	0	0	0	0	0	0	0	0	0	0	0	0	0	0	0	0	0	0	0	0	0	0	0	0	0	0	k__Fungi; p__Ascomycota; c__Sordariomycetes; o__Hypocreales; f__unidentified; g__Acremonium; s__Acremonium_egyptiacum	Acremonium	13	Pathogen-Saprotroph-Symbiotroph	Animal Pathogen-Endophyte-Fungal Parasite-Plant Pathogen-Wood Saprotroph	Microfungus	Soft Rot	Possible	Endophyte detection method-culture (Hanada et al. 2010, Del Olmo-Ruiz & Arnold 2014); Likely opportunistic human pathogen (Irinyi et al. 2015)	Duncan CG, Eslyn WE. 1966. Mycologia 58:642-64; Nilsson T. 1973. Studies on wood degradation and cellulolytic activity of microfungi. No. 104; Worrall JJ, et al. 1997. Mycologia 89: 199-219; Hanada RE, et al. 2010. Fungal Biology 114:901-910; Del Olmo-Ruiz M, Arnold AE. 2014. Mycologia 106:8-21; Tedersoo L, et al. 2014. Science 346:1256688; Irinyi L, et al. 2015. Medical Mycology 53:313-337
ASV10122	0	0	0	0	0	0	0	0	0	0	0	0	0	0	0	0	0	0	0	0	0	0	0	0	0	0	0	0	0	0	k__Fungi; p__Ascomycota; c__Eurotiomycetes; o__Chaetothyriales; f__Herpotrichiellaceae; g__Cladophialophora; s__Cladophialophora_chaetospira	Cladophialophora	13	Saprotroph	Undefined Saprotroph	Facultative Yeast	NULL	Probable	NULL	James TY, et al. 2006. Nature 443:818-822
ASV10123	0	0	0	0	0	0	0	0	0	0	0	0	0	0	0	0	0	0	0	0	0	0	0	0	0	0	0	0	0	0	k__Fungi; p__Ascomycota; c__Eurotiomycetes; o__Eurotiales; f__Aspergillaceae; g__Penicillium; s__unclassified_Penicillium	Eurotiales	7	Saprotroph	Undefined Saprotroph	Microfungus	NULL	Possible	NULL	Sterkenburg E, et al. 2015. New Phytologist 207:1145-1158
ASV10124	0	0	0	0	0	0	0	0	0	0	0	0	0	0	0	0	0	0	0	0	0	0	0	0	0	0	0	0	0	0	k__Fungi; p__Ascomycota; c__Eurotiomycetes; o__Eurotiales; f__Aspergillaceae; g__Aspergillus; s__Aspergillus_penicillioides	Eurotiales	7	Saprotroph	Undefined Saprotroph	Microfungus	NULL	Possible	NULL	Sterkenburg E, et al. 2015. New Phytologist 207:1145-1158
ASV10125	0	0	0	0	0	0	0	0	0	0	0	0	0	0	0	0	0	0	0	0	0	0	0	0	0	0	0	0	0	0	k__Fungi; p__Basidiomycota; c__Agaricomycetes; o__Polyporales; f__Polyporaceae; g__Lentinus; s__Lentinus_arcularius	Lentinus	13	Saprotroph	Wood Saprotroph	Agaricoid	White Rot	Probable	NULL	Grgurinovic CA, Simpson JA. 2001. Fungal Diversity 8:97-127; Tedersoo L, et al. 2014. Science 346:1256688
ASV10128	0	0	0	0	0	0	0	0	0	0	0	0	0	0	0	0	0	0	0	0	0	0	0	0	0	0	0	0	0	0	k__Fungi; p__Ascomycota; c__Leotiomycetes; o__Helotiales; f__Helotiales_fam_Incertae_sedis; g__Mycoarthris; s__Mycoarthris_corallina	Mycoarthris	13	Saprotroph	Undefined Saprotroph	NULL	NULL	Probable	NULL	Tedersoo L, et al. 2014. Science 346:1256688
ASV10130	0	0	0	0	0	0	0	0	0	0	0	0	0	0	0	0	0	0	0	0	0	0	0	0	0	0	0	0	0	0	k__Fungi; p__Ascomycota; c__Eurotiomycetes; o__Eurotiales; f__unidentified; g__unidentified; s__unidentified	Eurotiales	7	Saprotroph	Undefined Saprotroph	Microfungus	NULL	Possible	NULL	Sterkenburg E, et al. 2015. New Phytologist 207:1145-1158
ASV10131	0	0	0	0	0	0	0	0	0	0	0	0	0	0	0	0	0	0	0	0	0	0	0	0	0	0	0	0	0	0	k__Fungi; p__Basidiomycota; c__Agaricomycetes; o__Sebacinales; f__Sebacinaceae; g__Sebacina; s__unidentified	Sebacina	13	Symbiotroph	Ectomycorrhizal-Orchid Mycorrhizal-Root Associated Biotroph	NULL	NULL	Possible	NULL	Rinaldi AC, et al. 2008. Fungal Diversity 33:1-45; Tedersoo L, et al. 2010. Mycorrhiza 20:217-263 (pro parte); http://mycorrhizas.info/ecmf.html; Weiss et al. doi: 10.1111/nph.13977 (many guilds)
ASV10132	0	0	0	0	0	0	0	0	0	0	0	0	0	0	0	0	0	0	0	0	0	0	0	0	0	0	0	0	0	0	k__Fungi; p__Ascomycota; c__Sordariomycetes; o__Sordariales; f__Chaetomiaceae; g__Cladorrhinum; s__Cladorrhinum_brunnescens	Cladorrhinum	13	Pathotroph-Saprotroph-Symbiotroph	Animal Pathogen-Dung Saprotroph-Endophyte-Plant Saprotroph-Soil Saprotroph-Wood Saprotroph	Microfungus	Soft Rot	Probable	Reported in soils (including agricultural) as saprotrophs on dung or plant material, or in roots as endophytes, while some species are associated with human and animal opportunistic diseases (Carmaran et al.2015)	Seehann G, et al. 1975. List of Fungi in Soft-Rot Tissue Tests. Institute fur Holzbiologie und Holzschutz, Bundesforschungsanstalt fur Forst - und Holzwirtshaft, Hamburg - Lohbrugge, Germany; Carmaran CC, et al.2015. Mycological Progress 14:94; Irinyi L, et al. 2015. Medical Mycology 53:313-337
ASV10134	0	0	0	0	0	0	0	0	0	0	0	0	0	0	0	0	0	0	0	0	0	0	0	0	0	0	0	0	0	0	k__Fungi; p__Basidiomycota; c__Tremellomycetes; o__Filobasidiales; f__Filobasidiaceae; g__Filobasidium; s__Filobasidium_magnum	Filobasidium	13	Saprotroph	Undefined Saprotroph	Facultative Yeast	NULL	Highly Probable	NULL	Kurtzman CP, et al. (eds.) 2011. The Yeasts, a Taxonomic Study. Fifth Edition. Vols 1-3. Elsevier, San Diego
ASV10138	0	0	0	0	0	0	0	0	0	0	0	0	0	0	0	0	0	0	0	0	0	0	0	0	0	0	0	0	0	0	k__Fungi; p__Ascomycota; c__Eurotiomycetes; o__Eurotiales; f__Aspergillaceae; g__Aspergillus; s__unidentified	Eurotiales	7	Saprotroph	Undefined Saprotroph	Microfungus	NULL	Possible	NULL	Sterkenburg E, et al. 2015. New Phytologist 207:1145-1158
ASV10140	0	0	0	0	0	0	0	0	0	0	0	0	0	0	0	0	0	0	0	0	0	0	0	0	0	0	0	0	0	0	k__Fungi; p__Ascomycota; c__Dothideomycetes; o__Pleosporales; f__Pyrenochaetopsidaceae; g__Pyrenochaetopsis; s__Pyrenochaetopsis_microspora	Pyrenochaetopsis	13	Pathotroph-Saprotroph-Symbiotroph	Endophyte-Lichen Parasite-Undefined Saprotroph	Microfungus	NULL	Possible	NULL	Tedersoo L, et al. 2014. Science 346:1256688; Massimo NC, et al. 2015. Microbial Ecology 70:61-76; Lawrey JD, Diederich P. 2016. URL: http://www.lichenicolous.net [24 May 2017]
ASV10142	0	0	0	0	0	0	0	0	0	0	0	0	0	0	0	0	0	0	0	0	0	0	0	0	0	0	0	0	0	0	k__Fungi; p__Basidiomycota; c__Tremellomycetes; o__Tremellales; f__Bulleribasidiaceae; g__Hannaella; s__Hannaella_zeae	Tremellales	7	Pathotroph-Saprotroph-Symbiotroph	Fungal Parasite-Undefined Saprotroph	Tremelloid-Yeast	NULL	Possible	The order contains both teleomorphic and anamorphic species, most of the latter being yeasts	Sterkenburg E, et al. 2015. New Phytologist 207:1145-1158
ASV10143	0	0	0	0	0	0	0	0	0	0	0	0	0	0	0	0	0	0	0	0	0	0	0	0	0	0	0	0	0	0	k__Fungi; p__Ascomycota; c__Saccharomycetes; o__Saccharomycetales; f__Dipodascaceae; g__Galactomyces; s__Galactomyces_pseudocandidus	Saccharomycetales	7	Saprotroph	Undefined Saprotroph	Yeast	NULL	Possible	NULL	Sterkenburg E, et al. 2015. New Phytologist 207:1145-1158
ASV10145	0	0	0	0	0	0	0	0	0	0	0	0	0	0	0	0	0	0	0	0	0	0	0	0	0	0	0	0	0	0	k__Fungi; p__Ascomycota; c__Sordariomycetes; o__Xylariales; f__Diatrypaceae; g__Monosporascus; s__unclassified_Monosporascus	Monosporascus	13	Pathotroph	Plant Pathogen	NULL	NULL	Probable	NULL	http://www.apsnet.org/publications/commonnames/Pages/default.aspx
ASV10147	0	0	0	0	0	0	0	0	0	0	0	0	0	0	0	0	0	0	0	0	0	0	0	0	0	0	0	0	0	0	k__Fungi; p__Ascomycota; c__Sordariomycetes; o__unidentified; f__Phomatosporaceae; g__Phomatospora; s__Phomatospora_biseriata	Phomatospora	13	Saprotroph	Dung Saprotroph	Microfungus	NULL	Highly Probable	NULL	Richardson MJ. 1972. Transactions of the British Mycological Society 58:37-48
ASV10151	0	0	0	0	0	0	0	0	0	0	0	0	0	0	0	0	0	0	0	0	0	0	0	0	0	0	0	0	0	0	k__Fungi; p__Basidiomycota; c__Tremellomycetes; o__Cystofilobasidiales; f__Cystofilobasidiaceae; g__Cystofilobasidium; s__Cystofilobasidium_macerans	Cystofilobasidium	13	Saprotroph	Leaf Saprotroph	Yeast	NULL	Possible	NULL	Oberwinkler F, et al. 1983. Systematic and Applied Microbiology 4:114-122 (https://doi.org/10.1016/S0723-2020(83)80039-3)
ASV10152	0	0	0	0	0	0	0	0	0	0	0	0	0	0	0	0	0	0	0	0	0	0	0	0	0	0	0	0	0	0	k__Fungi; p__Ascomycota; c__Sordariomycetes; o__Hypocreales; f__Ophiocordycipitaceae; g__Purpureocillium; s__Purpureocillium_lilacinum	Purpureocillium	13	Pathotroph	Fungal Parasite	NULL	NULL	Probable	NULL	Tedersoo L, et al. 2014. Science 346:1256688
ASV10153	0	0	0	0	0	0	0	0	0	0	0	0	0	0	0	0	0	0	0	0	0	0	0	0	0	0	0	0	0	0	k__Fungi; p__Ascomycota; c__Pezizomycetes; o__Pezizales; f__Pyronemataceae; g__unidentified; s__unidentified	Pyronemataceae	9	Saprotroph-Symbiotroph	Dung Saprotroph-Ectomycorrhizal-Soil Saprotroph-Wood Saprotroph	Gasteroid-Pezizoid	NULL	Possible	Saprobic on soil, dung or rotten wood or mycorrhizal, some species hypogeous, others associated with fire sites (Cannon & Kirk 2007)	Cannon PF, Kirk PM. 2007. Fungal Families of the World. CAB International, Cambridge
ASV10155	0	0	0	0	0	0	0	0	0	0	0	0	0	0	0	0	0	0	0	0	0	0	0	0	0	0	0	0	0	0	k__Fungi; p__Ascomycota; c__Orbiliomycetes; o__Orbiliales; f__Orbiliaceae; g__unidentified; s__unidentified	Orbiliaceae	9	Saprotroph	Wood Saprotroph	Microfungus	NULL	Probable	Saprobic, found especially on wood in both wet and dry habitats. Many species are nematophagous, forming adhesive knobs, nets or ring-like traps in the presence of a food source; perhaps a strategy for life in low-nitrogen environments. There have been reports of associations with algae for a few species, but an established lichen association appears not to exist (Cannon & Kirk 2007)	Cannon PF, Kirk PM. 2007. Fungal Families of the World. CAB International, Cambridge
ASV10156	0	0	0	0	0	0	0	0	0	0	0	0	0	0	0	0	0	0	0	0	0	0	0	0	0	0	0	0	0	0	k__Fungi; p__Basidiomycota; c__Agaricomycetes; o__Thelephorales; f__Thelephoraceae; g__unidentified; s__unidentified	Thelephoraceae	9	Saprotroph-Symbiotroph	Ectomycorrhizal-Undefined Saprotroph	Clavarioid	NULL	Probable	On the ground, on soil, a few on wood. At least some speices ectomycorrhizal (Cannon & Kirk 2007)	Cannon PF, Kirk PM. 2007. Fungal Families of the World. CAB International, Cambridge
ASV10157	0	0	0	0	0	0	0	0	0	0	0	0	0	0	0	0	0	0	0	0	0	0	0	0	0	0	0	0	0	0	k__Fungi; p__Basidiomycota; c__Agaricomycetes; o__Russulales; f__Russulaceae; g__Russula; s__unidentified	Russula	13	Symbiotroph	Ectomycorrhizal	Agaricoid	NULL	Highly Probable	NULL	Rinaldi AC, et al. 2008. Fungal Diversity 33:1-45; Tedersoo L, et al. 2010. Mycorrhiza 20:217-263; http://mycorrhizas.info/ecmf.html
ASV10158	0	0	0	0	0	0	0	0	0	0	0	0	0	0	0	0	0	0	0	0	0	0	0	0	0	0	0	0	0	0	k__Fungi; p__Ascomycota; c__Dothideomycetes; o__Pleosporales; f__Pleosporaceae; g__Alternaria; s__unclassified_Alternaria	Alternaria	13	Pathotroph-Saprotroph-Symbiotroph	Animal Pathogen-Endophyte-Plant Pathogen-Wood Saprotroph	Microfungus	Soft Rot	Possible	NULL	Duncan CG, Eslyn WE. 1966. Mycologia 58:642-664; Seehann G, et al. 1975. List of Fungi in Soft-Rot Tissue Tests. Institute fur Holzbiologie und Holzschutz, Bundesforschungsanstalt fur Forst - und Holzwirtshaft, Hamburg - Lohbrugge, Germany; Tedersoo L, et al. 2014. Science 346:125688
ASV10164	0	0	0	0	0	0	0	0	0	0	0	0	0	0	0	0	0	0	0	0	0	0	0	0	0	0	0	0	0	0	k__Fungi; p__Basidiomycota; c__Tremellomycetes; o__Tremellales; f__Cryptococcaceae; g__Cryptococcus; s__Cryptococcus_neoformans	Tremellales	7	Pathotroph-Saprotroph-Symbiotroph	Fungal Parasite-Undefined Saprotroph	Tremelloid-Yeast	NULL	Possible	The order contains both teleomorphic and anamorphic species, most of the latter being yeasts	Sterkenburg E, et al. 2015. New Phytologist 207:1145-1158
ASV10165	0	0	0	0	0	0	0	0	0	0	0	0	0	0	0	0	0	0	0	0	0	0	0	0	0	0	0	0	0	0	k__Fungi; p__Basidiomycota; c__Tremellomycetes; o__Trichosporonales; f__Trichosporonaceae; g__Apiotrichum; s__Apiotrichum_chiropterorum	Apiotrichum	13	Saprotroph	Soil Saprotroph	Microfungus	NULL	Possible	From forest soil (Calduch et al. 2002)	Calduch M, et al. 2002. Mycologia 94:355-361
ASV10169	0	0	0	0	0	0	0	0	0	0	0	0	0	0	0	0	0	0	0	0	0	0	0	0	0	0	0	0	0	0	k__Fungi; p__Basidiomycota; c__Agaricomycetes; o__Auriculariales; f__Exidiaceae; g__unclassified_Exidiaceae; s__unclassified_Exidiaceae	Exidiaceae	9	Saprotroph-Symbiotroph	Endophyte-Undefined Saprotroph	Tremelloid	NULL	Probable	Saprobic or possibly weakly parasitic on wood and bark (Cannon & Kirk 2007)	Cannon PF, Kirk PM. 2007. Fungal Families of the World. CAB International, Cambridge
ASV10170	0	0	0	0	0	0	0	0	0	0	0	0	0	0	0	0	0	0	0	0	0	0	0	0	0	0	0	0	0	0	k__Fungi; p__Ascomycota; c__Eurotiomycetes; o__Chaetothyriales; f__Herpotrichiellaceae; g__Exophiala; s__unclassified_Exophiala	Exophiala	13	Pathotroph-Saprotroph	Animal Pathogen-Undefined Saprotroph	Facultative Yeast	NULL	Probable	NULL	Tedersoo L, et al. 2014. Science 346:1256688, Nagy GL, et al. 2014. Nature Communications 5:4471
ASV10172	0	0	0	0	0	0	0	0	0	0	0	0	0	0	0	0	0	0	0	0	0	0	0	0	0	0	0	0	0	0	k__Fungi; p__Basidiomycota; c__Agaricomycetes; o__Thelephorales; f__Thelephoraceae; g__unclassified_Thelephoraceae; s__unclassified_Thelephoraceae	Thelephoraceae	9	Saprotroph-Symbiotroph	Ectomycorrhizal-Undefined Saprotroph	Clavarioid	NULL	Probable	On the ground, on soil, a few on wood. At least some speices ectomycorrhizal (Cannon & Kirk 2007)	Cannon PF, Kirk PM. 2007. Fungal Families of the World. CAB International, Cambridge
ASV10173	0	0	0	0	0	0	0	0	0	0	0	0	0	0	0	0	0	0	0	0	0	0	0	0	0	0	0	0	0	0	k__Fungi; p__Basidiomycota; c__Agaricomycetes; o__Thelephorales; f__Thelephoraceae; g__unidentified; s__unidentified	Thelephoraceae	9	Saprotroph-Symbiotroph	Ectomycorrhizal-Undefined Saprotroph	Clavarioid	NULL	Probable	On the ground, on soil, a few on wood. At least some speices ectomycorrhizal (Cannon & Kirk 2007)	Cannon PF, Kirk PM. 2007. Fungal Families of the World. CAB International, Cambridge
ASV10174	0	0	0	0	0	0	0	0	0	0	0	0	0	0	0	0	0	0	0	0	0	0	0	0	19	0	0	0	0	0	k__Fungi; p__Ascomycota; c__Eurotiomycetes; o__Chaetothyriales; f__unidentified; g__Strelitziana; s__Strelitziana_australiensis	Strelitziana	13	Pathotroph	Plant Pathogen	NULL	NULL	Probable	NULL	Tedersoo L, et al. 2014. Science 346:1256688
ASV10175	0	0	0	0	0	0	0	0	0	0	0	0	0	0	0	0	0	0	0	0	0	0	0	0	0	0	0	0	0	0	k__Fungi; p__Basidiomycota; c__Agaricomycetes; o__Agaricales; f__Clavariaceae; g__Clavulinopsis; s__Clavulinopsis_helvola	Clavulinopsis	13	Saprotroph	Undefined Saprotroph	Clavarioid	NULL	Probable	NULL	Rinaldi AC, et al. 2008. Fungal Diversity 33:1-45; Tedersoo L, et al. 2010. Mycorrhiza 20:217-263; http://mycorrhizas.info/ecmf.html
ASV10176	0	0	0	0	0	0	0	0	0	0	0	0	0	0	0	0	0	0	0	0	0	0	0	0	0	0	0	0	0	0	k__Fungi; p__Ascomycota; c__Saccharomycetes; o__Saccharomycetales; f__Debaryomycetaceae; g__Candida; s__Candida_parapsilosis	Saccharomycetales	7	Saprotroph	Undefined Saprotroph	Yeast	NULL	Possible	NULL	Sterkenburg E, et al. 2015. New Phytologist 207:1145-1158
ASV10177	0	0	0	0	0	0	0	0	0	0	0	0	0	0	0	0	0	0	0	0	0	0	0	0	0	0	0	0	0	0	k__Fungi; p__Ascomycota; c__Sordariomycetes; o__Hypocreales; f__unclassified_Hypocreales; g__unclassified_Hypocreales; s__unclassified_Hypocreales	Hypocreales	7	Saprotroph	Undefined Saprotroph	Microfungus	NULL	Possible	NULL	Sterkenburg E, et al. 2015. New Phytologist 207:1145-1158
ASV10180	0	0	0	0	0	0	0	0	0	0	0	0	0	0	0	0	0	0	0	0	0	0	0	0	0	0	0	0	0	0	k__Fungi; p__Mortierellomycota; c__Mortierellomycetes; o__Mortierellales; f__Mortierellaceae; g__Mortierella; s__Mortierella_basiparvispora	Mortierellaceae	9	Saprotroph-Symbiotroph	Endophyte-Litter Saprotroph-Soil Saprotroph-Undefined Saprotroph	Microfungus	NULL	Possible	Saprobic in soil and thus frequenctly isolated from soil and material contaminated with soil such as hay or rotten silage and spoil tips (Cannon & Kirk 2007)	Cannon PF, Kirk PM. 2007. Fungal Families of the World. CAB International, Cambridge; Purahong W, et al. 2016. Molecular Ecology 25:4059-4074
ASV10181	0	0	0	0	0	0	0	0	0	0	0	0	0	0	0	0	0	0	0	0	0	0	0	0	0	0	0	0	0	0	k__Fungi; p__Ascomycota; c__Dothideomycetes; o__Pleosporales; f__Didymosphaeriaceae; g__Paraconiothyrium; s__Paraconiothyrium_brasiliense	Paraconiothyrium	13	Saprotroph	Undefined Saprotroph	NULL	NULL	Probable	NULL	Tedersoo L, et al. 2014. Science 346:1256688
ASV10182	0	0	0	0	0	0	0	0	0	0	0	0	0	0	0	0	0	0	0	0	0	0	0	0	0	0	0	0	0	0	k__Fungi; p__Ascomycota; c__Sordariomycetes; o__Hypocreales; f__Hypocreaceae; g__Trichoderma; s__Trichoderma_turrialbense	Hypocreales	7	Saprotroph	Undefined Saprotroph	Microfungus	NULL	Possible	NULL	Sterkenburg E, et al. 2015. New Phytologist 207:1145-1158
ASV10183	0	0	0	0	0	0	0	0	0	0	0	0	0	0	0	0	0	0	0	0	0	0	0	0	0	0	0	0	0	0	k__Fungi; p__Ascomycota; c__Dothideomycetes; o__Pleosporales; f__Phaeosphaeriaceae; g__Parastagonospora; s__Parastagonospora_avenae	Phaeosphaeriaceae	9	Pathotroph-Saprotroph	Fungal Parasite-Plant Pathogen-Plant Saprotroph	Microfungus	NULL	Probable	Necrotrophic or saprobic on a wide range of plants, especially monocotyledons; a few species parasitic on other fungi (Cannon & Kirk 2007)	Cannon PF, Kirk PM. 2007. Fungal Families of the World. CAB International, Cambridge
ASV10184	0	0	0	0	0	0	0	0	0	0	0	0	0	0	0	0	0	0	0	0	0	0	0	0	0	0	0	0	0	0	k__Fungi; p__Ascomycota; c__Eurotiomycetes; o__Eurotiales; f__Trichocomaceae; g__Talaromyces; s__Talaromyces_apiculatus	Talaromyces	13	Saprotroph	Undefined Saprotroph	NULL	NULL	Probable	NULL	Tedersoo L, et al. 2014. Science 346:1256688
ASV10185	0	0	0	0	0	0	0	0	0	0	0	0	0	0	0	0	0	0	0	0	0	0	0	0	0	0	0	0	0	0	k__Fungi; p__Basidiomycota; c__Geminibasidiomycetes; o__Geminibasidiales; f__Geminibasidiaceae; g__Geminibasidium; s__unidentified	Geminibasidium	13	Saprotroph	Undefined Saprotroph	NULL	NULL	Probable	NULL	Tedersoo L, et al. 2014. Science 346:1256688
ASV10186	0	0	0	0	0	0	0	0	0	0	0	0	0	0	0	0	0	0	0	0	0	0	0	0	0	0	0	0	0	0	k__Fungi; p__Basidiomycota; c__Agaricomycetes; o__Polyporales; f__Meruliaceae; g__Rhizochaete; s__Rhizochaete_radicata	Rhizochaete	13	Saprotroph	Undefined Saprotroph	Corticioid	White Rot	Probable	NULL	Tedersoo L, et al. 2014. Science 346:1256688
ASV10187	0	0	0	0	0	0	0	0	0	0	0	0	0	0	0	0	0	0	0	0	0	0	0	0	0	0	0	0	0	0	k__Fungi; p__Basidiomycota; c__Agaricomycetes; o__Cantharellales; f__Ceratobasidiaceae; g__unidentified; s__unidentified	Ceratobasidiaceae	9	Pathotroph-Saprotroph-Symbiotroph	Endomycorrhizal-Plant Pathogen-Undefined Saprotroph	Microfungus	NULL	Possible	Best known as plant pathogens, but also saprobic. Species are endomycorrhizal with a wide range of plant roots - especially of Orchidaceae but also even bryophytes (Cannon & Kirk 2007)	Cannon PF, Kirk PM. 2007. Fungal Families of the World. CAB International, Cambridge
ASV10188	0	0	0	0	0	0	0	0	0	0	0	0	0	0	0	0	0	0	0	0	0	0	0	0	0	0	0	0	0	0	k__Fungi; p__Basidiomycota; c__Agaricomycetes; o__Agaricales; f__Clavariaceae; g__unidentified; s__unidentified	Clavariaceae	9	Saprotroph-Symbiotroph	Lichenized-Undefined Saprotroph	Clavarioid	NULL	Probable	Most species are presumed saprobic on the ground or rotten wood, but many Multiclavula species are lichenized with green algae (Cannon & Kirk 2007)	Cannon PF, Kirk PM. 2007. Fungal Families of the World. CAB International, Cambridge
ASV10189	0	0	0	0	0	0	0	0	0	0	0	0	0	0	0	0	0	0	0	0	0	0	0	0	0	0	0	0	0	0	k__Fungi; p__Ascomycota; c__Sordariomycetes; o__Sordariales; f__Lasiosphaeriaceae; g__Echria; s__Echria_gigantospora	Lasiosphaeriaceae	9	Saprotroph	Undefined Saprotroph	Microfungus	NULL	Probable	Saprobes found dung, soil and rotting vegetation (Cannon & Kirk 2007)	Cannon PF, Kirk PM. 2007. Fungal Families of the World. CAB International, Cambridge
ASV1019	0	0	1	0	0	0	7	0	0	0	0	0	0	0	5	0	0	0	0	0	0	0	0	0	0	0	0	0	0	0	k__Fungi; p__Ascomycota; c__Sordariomycetes; o__Coniochaetales; f__Coniochaetaceae; g__Coniochaeta; s__Coniochaeta_baysunika	Coniochaeta	13	Pathotroph-Saprotroph-Symbiotroph	Animal Pathogen-Dung Saprotroph-Endophyte-Lichen Parasite-Plant Pathogen-Undefined Saprotroph	Microfungus	NULL	Possible	NULL	Bell A. 1983. Dung Fungi: An Illustrated Guide to Coprophilous Fungi in New Zealand. Victoria University Press, Wellington; Damm U, et al. 2010. Persoonia 24:60-80; Costa IPMW, et al. 2012. Mycotaxon 119:26; Tedersoo L, et al. 2014. Science 346:1256688 (doi:10.1126/science.1256688); Irinyi L, et al. 2015. Medical Mycology 53:313-337; Lawrey JD, Diederich P. 2016. URL: http://www.lichenicolous.net…
ASV10191	0	0	0	0	0	0	0	0	0	0	0	0	0	0	0	0	0	0	0	0	0	0	0	0	0	0	0	0	0	0	k__Fungi; p__Ascomycota; c__Sordariomycetes; o__Sordariales; f__Lasiosphaeriaceae; g__Echria; s__Echria_gigantospora	Lasiosphaeriaceae	9	Saprotroph	Undefined Saprotroph	Microfungus	NULL	Probable	Saprobes found dung, soil and rotting vegetation (Cannon & Kirk 2007)	Cannon PF, Kirk PM. 2007. Fungal Families of the World. CAB International, Cambridge
ASV10193	0	0	0	0	0	0	0	0	0	0	0	0	0	0	0	0	0	0	0	0	0	0	0	0	0	0	0	0	0	0	k__Fungi; p__Basidiomycota; c__Tremellomycetes; o__Tremellales; f__Cuniculitremaceae; g__Kockovaella; s__unclassified_Kockovaella	Tremellales	7	Pathotroph-Saprotroph-Symbiotroph	Fungal Parasite-Undefined Saprotroph	Tremelloid-Yeast	NULL	Possible	The order contains both teleomorphic and anamorphic species, most of the latter being yeasts	Sterkenburg E, et al. 2015. New Phytologist 207:1145-1158
ASV10194	0	0	0	0	0	0	0	0	0	0	0	0	0	0	0	0	0	0	0	0	0	0	0	0	0	0	0	0	0	0	k__Fungi; p__Ascomycota; c__Sordariomycetes; o__Hypocreales; f__unclassified_Hypocreales; g__unclassified_Hypocreales; s__unclassified_Hypocreales	Hypocreales	7	Saprotroph	Undefined Saprotroph	Microfungus	NULL	Possible	NULL	Sterkenburg E, et al. 2015. New Phytologist 207:1145-1158
ASV10195	0	0	0	0	0	0	0	0	0	0	0	0	0	0	0	0	0	0	0	0	0	0	0	0	0	0	0	0	0	0	k__Fungi; p__Ascomycota; c__Sordariomycetes; o__Hypocreales; f__unidentified; g__unidentified; s__unidentified	Hypocreales	7	Saprotroph	Undefined Saprotroph	Microfungus	NULL	Possible	NULL	Sterkenburg E, et al. 2015. New Phytologist 207:1145-1158
ASV102	0	54	49	0	0	0	0	0	0	0	20	24	214	389	432	0	0	0	346	200	195	28	39	47	194	158	226	75	74	0	k__Fungi; p__Ascomycota; c__Eurotiomycetes; o__Chaetothyriales; f__Herpotrichiellaceae; g__Exophiala; s__Exophiala_tremulae	Exophiala	13	Pathotroph-Saprotroph	Animal Pathogen-Undefined Saprotroph	Facultative Yeast	NULL	Probable	NULL	Tedersoo L, et al. 2014. Science 346:1256688, Nagy GL, et al. 2014. Nature Communications 5:4471
ASV1020	0	0	1	0	0	0	0	0	0	0	0	0	0	0	0	0	0	0	0	0	0	0	0	0	0	0	0	0	0	0	k__Fungi; p__Ascomycota; c__Sordariomycetes; o__Sordariales; f__Chaetomiaceae; g__unidentified; s__unidentified	Chaetomiaceae	9	Pathotroph-Saprotroph-Symbiotroph	Animal Pathogen-Dung Saprotroph-Endophyte-Epiphyte-Plant Saprotroph-Wood Saprotroph	Microfungus	Soft Rot	Possible	Saprobic, acting as key decay organisms of plant materials and plant-derived commodities (Cannon & Kirk 2007); Epiphyte detection method-culture (Massimo et al. 2015); Endophyte detection method-culture (Busby et al. 2016, David et al. 2016); Likely opportunistic human pathogen (Irinyi et al. 2015)	Seehann G, et al. 1975. List of Fungi in Soft-Rot Tissue Tests. Institute fur Holzbiologie und Holzschutz, Bundesforschungsanstalt fur Forst - und Holzwirtshaft, Hamburg - Lohbrugge, Germany; Cannon PF, Kirk PM. 2007. Fungal Families of the World. CAB International, Cambridge; Bills GF, et al. 2013. Current Opinion in microbiology, 16:549-565; Tedersoo L, et al. 2014. Science 346:1256688; Irinyi …
ASV10223	0	0	0	0	0	0	0	0	0	0	0	0	0	0	0	0	0	0	0	0	0	0	0	0	3838	10616	15785	0	0	0	k__Fungi; p__Ascomycota; c__Pezizomycetes; o__Pezizales; f__Pyronemataceae; g__Harmoniella; s__unidentified	Pyronemataceae	9	Saprotroph-Symbiotroph	Dung Saprotroph-Ectomycorrhizal-Soil Saprotroph-Wood Saprotroph	Gasteroid-Pezizoid	NULL	Possible	Saprobic on soil, dung or rotten wood or mycorrhizal, some species hypogeous, others associated with fire sites (Cannon & Kirk 2007)	Cannon PF, Kirk PM. 2007. Fungal Families of the World. CAB International, Cambridge
ASV10224	0	0	0	0	0	0	0	0	0	0	0	0	0	0	0	0	0	0	0	0	0	0	0	0	0	1344	1874	0	0	0	k__Fungi; p__Ascomycota; c__Sordariomycetes; o__Hypocreales; f__Stachybotryaceae; g__Alfaria; s__Alfaria_cyperi-esculenti	Hypocreales	7	Saprotroph	Undefined Saprotroph	Microfungus	NULL	Possible	NULL	Sterkenburg E, et al. 2015. New Phytologist 207:1145-1158
ASV10225	0	0	0	0	0	0	0	0	0	0	0	0	0	0	0	0	0	0	0	0	0	0	0	0	0	1326	1702	0	0	0	k__Fungi; p__Ascomycota; c__Dothideomycetes; o__Pleosporales; f__Didymellaceae; g__Didymella; s__Didymella_keratinophila	Didymella	13	Pathotroph-Saprotroph	Animal Pathogen-Plant Pathogen-Undefined Saprotroph	Microfungus	NULL	Probable	NULL	Tedersoo L, et al. 2014. Science 346:1256688 (doi:10.1126/science.1256688)
ASV10226	0	0	0	0	0	0	0	0	0	0	0	0	0	0	0	0	0	0	0	0	0	0	0	0	0	902	0	0	0	0	k__Fungi; p__Ascomycota; c__Dothideomycetes; o__Pleosporales; f__Didymellaceae; g__Stagonosporopsis; s__Stagonosporopsis_lupini	Stagonosporopsis	13	Pathotroph	Plant Pathogen	NULL	NULL	Probable	NULL	http://www.apsnet.org/publications/commonnames/Pages/default.aspx
ASV10227	0	0	0	0	0	0	0	0	0	0	0	0	0	0	0	0	0	0	0	0	0	0	0	0	0	841	0	0	0	0	k__Fungi; p__Basidiomycota; c__Tremellomycetes; o__Cystofilobasidiales; f__Cystofilobasidiaceae; g__Cystofilobasidium; s__Cystofilobasidium_capitatum	Cystofilobasidium	13	Saprotroph	Leaf Saprotroph	Yeast	NULL	Possible	NULL	Oberwinkler F, et al. 1983. Systematic and Applied Microbiology 4:114-122 (https://doi.org/10.1016/S0723-2020(83)80039-3)
ASV10229	0	0	0	0	0	0	0	0	0	0	0	0	0	0	0	0	0	0	0	0	0	0	0	0	0	431	0	0	0	0	k__Fungi; p__Mortierellomycota; c__Mortierellomycetes; o__Mortierellales; f__Mortierellaceae; g__Mortierella; s__Mortierella_elongata	Mortierellaceae	9	Saprotroph-Symbiotroph	Endophyte-Litter Saprotroph-Soil Saprotroph-Undefined Saprotroph	Microfungus	NULL	Possible	Saprobic in soil and thus frequenctly isolated from soil and material contaminated with soil such as hay or rotten silage and spoil tips (Cannon & Kirk 2007)	Cannon PF, Kirk PM. 2007. Fungal Families of the World. CAB International, Cambridge; Purahong W, et al. 2016. Molecular Ecology 25:4059-4074
ASV10230	0	0	0	0	0	0	0	0	0	0	0	0	0	0	0	0	0	0	0	0	0	0	0	0	0	339	91	0	0	0	k__Fungi; p__Ascomycota; c__Dothideomycetes; o__Pleosporales; f__Didymellaceae; g__Allophoma; s__Allophoma_cylindrispora	Allophoma	13	Pathotroph	Plant Pathogen	Microfungus	NULL	Probable	Isolated from leaf spots (Chen et al. 2015)	Chen Q, et al. 2015. Studies in Mycology 82:137-217
ASV10231	0	0	0	0	0	0	0	0	0	0	0	0	0	0	0	0	0	0	0	0	0	0	0	0	0	292	0	0	0	0	k__Fungi; p__Ascomycota; c__Sordariomycetes; o__Hypocreales; f__Nectriaceae; g__Fusarium; s__Fusarium_circinatum	Fusarium	13	Pathotroph-Saprotroph-Symbiotroph	Animal Pathogen-Endophyte-Lichen Parasite-Plant Pathogen-Soil Saprotroph-Wood Saprotroph	Microfungus	NULL	Possible	Likely opportunistic human pathogen (Irinyi et al. 2015)	Duncan CG, Eslyn WE. 1966. Mycologia 58:642-664; Seehann G, et al. 1975. List of Fungi in Soft-Rot Tissue Tests. Institute fur Holzbiologie und Holzschutz, Bundesforschungsanstalt fur Forst - und Holzwirtshaft, Hamburg - Lohbrugge, Germany; Costa IPMW, et al. 2012. Mycotaxon 119:26; Tedersoo L, et al. 2014. Science 346:1256688; Irinyi L, et al. 2015. Medical Mycology 53:313-337; Schroers et al. 2…
ASV10232	0	0	0	0	0	0	0	0	0	0	0	0	0	0	0	0	0	0	0	0	0	0	0	0	0	216	324	0	0	0	k__Fungi; p__Ascomycota; c__Sordariomycetes; o__Sordariales; f__Chaetomiaceae; g__unclassified_Chaetomiaceae; s__unclassified_Chaetomiaceae	Chaetomiaceae	9	Pathotroph-Saprotroph-Symbiotroph	Animal Pathogen-Dung Saprotroph-Endophyte-Epiphyte-Plant Saprotroph-Wood Saprotroph	Microfungus	Soft Rot	Possible	Saprobic, acting as key decay organisms of plant materials and plant-derived commodities (Cannon & Kirk 2007); Epiphyte detection method-culture (Massimo et al. 2015); Endophyte detection method-culture (Busby et al. 2016, David et al. 2016); Likely opportunistic human pathogen (Irinyi et al. 2015)	Seehann G, et al. 1975. List of Fungi in Soft-Rot Tissue Tests. Institute fur Holzbiologie und Holzschutz, Bundesforschungsanstalt fur Forst - und Holzwirtshaft, Hamburg - Lohbrugge, Germany; Cannon PF, Kirk PM. 2007. Fungal Families of the World. CAB International, Cambridge; Bills GF, et al. 2013. Current Opinion in microbiology, 16:549-565; Tedersoo L, et al. 2014. Science 346:1256688; Irinyi …
ASV10233	0	0	0	0	0	0	0	0	0	0	0	0	0	0	0	0	0	0	0	0	0	0	0	0	0	196	0	0	0	0	k__Fungi; p__Ascomycota; c__Dothideomycetes; o__Pleosporales; f__Didymellaceae; g__Didymella; s__Didymella_keratinophila	Didymella	13	Pathotroph-Saprotroph	Animal Pathogen-Plant Pathogen-Undefined Saprotroph	Microfungus	NULL	Probable	NULL	Tedersoo L, et al. 2014. Science 346:1256688 (doi:10.1126/science.1256688)
ASV10234	0	0	0	0	0	0	0	0	0	0	0	0	0	0	0	0	0	0	0	0	0	0	0	0	0	161	264	25	0	0	k__Fungi; p__Ascomycota; c__Sordariomycetes; o__Hypocreales; f__Bionectriaceae; g__Clonostachys; s__Clonostachys_rosea	Clonostachys	13	Pathotroph	Plant Pathogen	NULL	NULL	Probable	NULL	Tedersoo L, et al. 2014. Science 346:1256688
ASV10237	0	0	0	0	0	0	0	0	0	0	0	0	0	0	0	0	0	0	0	0	0	0	0	0	0	131	0	0	0	0	k__Fungi; p__Ascomycota; c__Sordariomycetes; o__Hypocreales; f__Nectriaceae; g__Neonectria; s__Neonectria_major	Neonectria	13	Pathotroph	Plant Pathogen	NULL	NULL	Probable	NULL	Tedersoo L, et al. 2014. Science 346:1256688
ASV10238	0	0	0	0	0	0	0	0	0	0	0	0	0	0	0	0	0	0	0	0	0	0	0	0	0	115	0	0	0	0	k__Fungi; p__Ascomycota; c__Dothideomycetes; o__Pleosporales; f__Didymellaceae; g__Epicoccum; s__Epicoccum_phragmospora	Didymellaceae	9	Pathotroph-Saprotroph	Animal Pathogen-Plant Pathogen-Undefined Saprotroph	Microfungus	NULL	Possible	NULL	Tedersoo L, et al. 2014. Science 346:1256688 (doi:10.1126/science.1256688)
ASV10239	0	0	0	0	0	0	0	0	0	0	0	0	0	0	0	0	0	0	0	0	0	0	0	0	0	115	0	0	0	0	k__Fungi; p__Basidiomycota; c__Tremellomycetes; o__Trichosporonales; f__Trichosporonaceae; g__Cutaneotrichosporon; s__unclassified_Cutaneotrichosporon	Cutaneotrichosporon	13	Pathotroph	Animal Pathogen	Yeast	NULL	Possible	Pathogenic to humans	Nath R, et al. 2018. Mycopathologia 183:585 (https://doi.org/10.1007/s11046-017-0231-8)
ASV10241	0	0	0	0	0	0	0	0	0	0	0	0	0	0	0	0	0	0	0	0	0	0	0	0	0	106	169	0	0	0	k__Fungi; p__Ascomycota; c__Sordariomycetes; o__Hypocreales; f__Hypocreales_fam_Incertae_sedis; g__Stilbella; s__Stilbella_byssiseda	Stilbella	13	Saprotroph-Symbiotroph	Dung Saprotroph-Endophyte-Wood Saprotroph	NULL	Soft Rot	Possible	NULL	Duncan CG, Eslyn WE. 1966. Mycologia 58:642-645; Tedersoo L, et al. 2014. Science 346:1256688
ASV10242	0	0	0	0	0	0	0	0	0	0	0	0	0	0	0	0	0	0	0	0	0	0	0	0	0	98	103	0	0	0	k__Fungi; p__Ascomycota; c__Eurotiomycetes; o__Chaetothyriales; f__Herpotrichiellaceae; g__unclassified_Herpotrichiellaceae; s__unclassified_Herpotrichiellaceae	Herpotrichiellaceae	9	Pathotroph-Saprotroph	Animal Pathogen-Fungal Parasite-Undefined Saprotroph	Facultative Yeast-Microfungus	NULL	Probable	Mostly saprobic on plants or other fungi, isolated from soil etc., and from medical sources (Cannon & Kirk 2007)	Cannon PF, Kirk PM. 2007. Fungal Families of the World. CAB International, Cambridge
ASV10243	0	0	0	0	0	0	0	0	0	0	0	0	0	0	0	0	0	0	0	0	0	0	0	0	0	95	161	0	0	0	k__Fungi; p__Ascomycota; c__Sordariomycetes; o__Hypocreales; f__Stachybotryaceae; g__Striaticonidium; s__Striaticonidium_humicola	Hypocreales	7	Saprotroph	Undefined Saprotroph	Microfungus	NULL	Possible	NULL	Sterkenburg E, et al. 2015. New Phytologist 207:1145-1158
ASV10244	0	0	0	0	0	0	0	0	0	0	0	0	0	0	0	0	0	0	0	0	0	0	0	0	19	93	140	0	0	0	k__Fungi; p__Ascomycota; c__Dothideomycetes; o__Botryosphaeriales; f__Botryosphaeriaceae; g__Diplodia; s__Diplodia_neojuniperi	Diplodia	13	Pathotroph-Saprotroph-Symbiotroph	Epiphyte-Plant Pathogen-Wood Saprotroph	Microfungus	NULL	Possible	Cause of soft-rot; Epiphyte detection method-culture (Carisse et al. 2000)	Duncan CG, Eslyn WE. 1966. Mycologia 58:642-645; Carisse O, et al. 2000. Biological Control 90:31-37
ASV10246	0	0	0	0	0	0	0	0	0	0	0	0	0	0	0	0	0	0	0	0	0	0	0	0	0	82	0	0	0	0	k__Fungi; p__Ascomycota; c__Sordariomycetes; o__Hypocreales; f__unclassified_Hypocreales; g__unclassified_Hypocreales; s__unclassified_Hypocreales	Hypocreales	7	Saprotroph	Undefined Saprotroph	Microfungus	NULL	Possible	NULL	Sterkenburg E, et al. 2015. New Phytologist 207:1145-1158
ASV10247	0	0	0	0	0	0	0	0	0	0	0	0	0	0	0	0	0	0	0	0	0	0	0	0	0	78	117	0	0	0	k__Fungi; p__Ascomycota; c__Eurotiomycetes; o__Chaetothyriales; f__Trichomeriaceae; g__Knufia; s__Knufia_tsunedae	Knufia	13	Pathotroph-Saprotroph	Animal Pathogen-Plant Pathogen-Soil Saprotroph-Undefined Saprotroph	Microfungus	NULL	Possible	Species isolated from tumour-like stem and branch deformities of Populus tremuloides, bark of Populus, rocks, and clinical samples, with one species causes opportunistic skin infections in humans (Crous et al. 2013)	Li DM, et al. 2008. Studies in Mycology 61:131-136; Crous PW, et al. 2013. Persoonia 31:188-296; Irinyi L, et al. 2015. Medical Mycology 53:313-337
ASV10248	0	0	0	0	0	0	0	0	0	0	0	0	0	0	0	0	0	0	0	0	0	0	0	0	0	76	0	0	0	0	k__Fungi; p__Basidiomycota; c__Tremellomycetes; o__Tremellales; f__Bulleribasidiaceae; g__Vishniacozyma; s__Vishniacozyma_tephrensis	Tremellales	7	Pathotroph-Saprotroph-Symbiotroph	Fungal Parasite-Undefined Saprotroph	Tremelloid-Yeast	NULL	Possible	The order contains both teleomorphic and anamorphic species, most of the latter being yeasts	Sterkenburg E, et al. 2015. New Phytologist 207:1145-1158
ASV10250	0	0	0	0	0	0	0	0	0	0	0	0	0	0	0	0	0	0	0	0	0	0	0	0	0	75	0	0	0	0	k__Fungi; p__Ascomycota; c__Dothideomycetes; o__Pleosporales; f__Phaeosphaeriaceae; g__Phaeosphaeria; s__unclassified_Phaeosphaeria	Phaeosphaeria	13	Saprotroph	Undefined Saprotroph	NULL	NULL	Probable	NULL	Tedersoo L, et al. 2014. Science 346:1256688
ASV10251	0	0	0	0	0	0	0	0	0	0	0	0	0	0	0	0	0	0	0	0	0	0	0	0	0	71	0	0	0	0	k__Fungi; p__Basidiomycota; c__Tremellomycetes; o__Tremellales; f__Bulleribasidiaceae; g__Vishniacozyma; s__Vishniacozyma_victoriae	Tremellales	7	Pathotroph-Saprotroph-Symbiotroph	Fungal Parasite-Undefined Saprotroph	Tremelloid-Yeast	NULL	Possible	The order contains both teleomorphic and anamorphic species, most of the latter being yeasts	Sterkenburg E, et al. 2015. New Phytologist 207:1145-1158
ASV10253	0	0	0	0	0	0	0	0	0	0	0	0	0	0	0	0	0	0	0	0	0	0	0	0	84	65	97	0	0	0	k__Fungi; p__Basidiomycota; c__Agaricomycetes; o__Agaricales; f__Entolomataceae; g__Entoloma; s__unidentified	Entoloma	13	Pathotroph-Saprotroph-Symbiotroph	Ectomycorrhizal-Fungal Parasite-Soil Saprotroph-Undefined Saprotroph	Agaricoid	NULL	Possible	NULL	Rinaldi AC, et al. 2008. Fungal Diversity 33:1-45 (ECM/(not ECM); Tedersoo L, et al. 2010. Mycorrhiza 20:217-263 (sensu stricto); http://mycorrhizas.info/ecmf.html (ECM/(not ECM)
ASV10254	0	0	0	0	0	0	0	0	0	0	0	0	0	0	0	0	0	0	0	0	0	0	0	0	0	60	0	0	0	0	k__Fungi; p__Basidiomycota; c__Tremellomycetes; o__Tremellales; f__Bulleribasidiaceae; g__Hannaella; s__Hannaella_oryzae	Tremellales	7	Pathotroph-Saprotroph-Symbiotroph	Fungal Parasite-Undefined Saprotroph	Tremelloid-Yeast	NULL	Possible	The order contains both teleomorphic and anamorphic species, most of the latter being yeasts	Sterkenburg E, et al. 2015. New Phytologist 207:1145-1158
ASV10257	0	0	0	0	0	0	0	0	0	0	0	0	0	0	0	0	0	0	0	0	0	0	0	0	0	56	0	0	0	0	k__Fungi; p__Ascomycota; c__Dothideomycetes; o__Mycosphaerellales; f__Mycosphaerellaceae; g__Septoria; s__Septoria_steviae	Septoria	13	Pathotroph	Plant Pathogen	Microfungus	NULL	Probable	NULL	Tedersoo L, et al. 2014. Science 346:1256688
ASV10258	0	0	0	0	0	0	0	0	0	0	0	0	0	0	0	0	0	0	0	0	0	0	0	0	0	55	0	0	0	0	k__Fungi; p__Ascomycota; c__Sordariomycetes; o__Glomerellales; f__Plectosphaerellaceae; g__unclassified_Plectosphaerellaceae; s__unclassified_Plectosphaerellaceae	Plectosphaerellaceae	13	Pathotroph-Saprotroph-Symbiotroph	Animal Pathogen-Endophyte-Fungal Parasite-Plant Pathogen=Wood Saprotroph	Microfungus	NULL	Possible	NULL	Duncan CG, Eslyn WE. 1966. Mycologia 58:642-64; Nilsson T. 1973. Studies on wood degradation and cellulolytic activity of microfungi. No. 104; Worrall JJ, et al. 1997. Mycologia 89: 199-219; Hanada RE, et al. 2010. Fungal Biology 114:901-910; Del Olmo-Ruiz M, Arnold AE. 2014. Mycologia 106:8-21; Tedersoo L, et al. 2014. Science 346:1256688 (doi:10.1126/science.1256688); Irinyi L, et al. 2015. Med…
ASV1026	0	0	1	0	0	0	0	0	0	0	0	0	0	0	22	0	0	0	0	0	0	0	0	0	0	0	0	0	0	0	k__Fungi; p__Ascomycota; c__Sordariomycetes; o__Hypocreales; f__Hypocreaceae; g__Trichoderma; s__Trichoderma_britannicum	Hypocreales	7	Saprotroph	Undefined Saprotroph	Microfungus	NULL	Possible	NULL	Sterkenburg E, et al. 2015. New Phytologist 207:1145-1158
ASV10260	0	0	0	0	0	0	0	0	0	0	0	0	0	0	0	0	0	0	0	0	0	0	0	0	743	53	76	0	0	0	k__Fungi; p__Mortierellomycota; c__Mortierellomycetes; o__Mortierellales; f__Mortierellaceae; g__Mortierella; s__Mortierella_globalpina	Mortierellaceae	9	Saprotroph-Symbiotroph	Endophyte-Litter Saprotroph-Soil Saprotroph-Undefined Saprotroph	Microfungus	NULL	Possible	Saprobic in soil and thus frequenctly isolated from soil and material contaminated with soil such as hay or rotten silage and spoil tips (Cannon & Kirk 2007)	Cannon PF, Kirk PM. 2007. Fungal Families of the World. CAB International, Cambridge; Purahong W, et al. 2016. Molecular Ecology 25:4059-4074
ASV10261	0	0	0	0	0	0	0	0	0	0	0	0	0	0	0	0	0	0	0	0	0	0	0	0	0	51	0	0	0	0	k__Fungi; p__Basidiomycota; c__Tremellomycetes; o__Tremellales; f__Rhynchogastremataceae; g__Papiliotrema; s__Papiliotrema_wisconsinensis	Tremellales	7	Pathotroph-Saprotroph-Symbiotroph	Fungal Parasite-Undefined Saprotroph	Tremelloid-Yeast	NULL	Possible	The order contains both teleomorphic and anamorphic species, most of the latter being yeasts	Sterkenburg E, et al. 2015. New Phytologist 207:1145-1158
ASV10266	0	0	0	0	0	0	0	0	0	0	0	0	0	0	0	0	0	0	0	0	0	0	0	0	0	48	0	0	0	0	k__Fungi; p__Olpidiomycota; c__Olpidiomycetes; o__Olpidiales; f__Olpidiaceae; g__Olpidium; s__Olpidium_brassicae	Olpidiaceae	9	Pathotroph	Animal Parasite-Fungal Parasite	NULL	NULL	Probable	Parasitic on algae, fungi, mosses, pollen grains and vegetative tissues of flowering and crop plants	Devasahayam HL, Henry LDC. 2009. Illustrated Plant Pathology: Basic Concepts, New India Publishing, New Delhi
ASV10267	0	0	0	0	0	0	0	0	0	0	0	0	0	0	0	0	0	0	0	0	0	0	0	0	0	46	53	0	0	0	k__Fungi; p__Ascomycota; c__Dothideomycetes; o__Venturiales; f__Sympoventuriaceae; g__Ochroconis; s__Ochroconis_cordanae	Sympoventuriaceae	9	Saprotroph	Undefined Saprotroph	Microfungus	NULL	Probable	Sympoventuriaceae is represented by Sympoventuria, and can be distinguished from species of Venturiales by its saprobic life style (Zhang et al. 2011)	Zhang Y, et al. 2011 Fungal Diversity 51:249-277
ASV10268	0	0	0	0	0	0	0	0	0	0	0	0	0	0	0	0	0	0	0	0	0	0	0	0	0	46	0	0	0	0	k__Fungi; p__Mortierellomycota; c__Mortierellomycetes; o__Mortierellales; f__Mortierellaceae; g__Mortierella; s__unclassified_Mortierella	Mortierellaceae	9	Saprotroph-Symbiotroph	Endophyte-Litter Saprotroph-Soil Saprotroph-Undefined Saprotroph	Microfungus	NULL	Possible	Saprobic in soil and thus frequenctly isolated from soil and material contaminated with soil such as hay or rotten silage and spoil tips (Cannon & Kirk 2007)	Cannon PF, Kirk PM. 2007. Fungal Families of the World. CAB International, Cambridge; Purahong W, et al. 2016. Molecular Ecology 25:4059-4074
ASV10269	0	0	0	0	0	0	0	0	0	0	0	0	0	0	0	0	0	0	0	0	0	0	0	0	0	46	0	0	0	0	k__Fungi; p__Basidiomycota; c__Tremellomycetes; o__Tremellales; f__Bulleribasidiaceae; g__Vishniacozyma; s__Vishniacozyma_carnescens	Tremellales	7	Pathotroph-Saprotroph-Symbiotroph	Fungal Parasite-Undefined Saprotroph	Tremelloid-Yeast	NULL	Possible	The order contains both teleomorphic and anamorphic species, most of the latter being yeasts	Sterkenburg E, et al. 2015. New Phytologist 207:1145-1158
ASV1027	0	0	1	0	0	0	0	0	0	0	0	0	0	2	0	0	0	0	0	0	0	0	0	0	0	1	0	0	0	0	k__Fungi; p__Ascomycota; c__Sordariomycetes; o__Hypocreales; f__Clavicipitaceae; g__Metarhizium; s__Metarhizium_rileyi	Metarhizium	13	Pathotroph	Animal Pathogen	NULL	NULL	Probable	NULL	Tedersoo L, et al. 2014. Science 346:1256688
ASV10272	0	0	0	0	0	0	0	0	0	0	0	0	0	0	0	0	0	0	0	0	0	0	0	0	0	42	0	0	0	0	k__Fungi; p__Basidiomycota; c__Microbotryomycetes; o__unidentified; f__unidentified; g__Curvibasidium; s__[Rhodotorula]_nothofagi	Curvibasidium	13	Saprotroph	Undefined Saprotroph	Microfungus	NULL	Possible	NULL	Sampaio JP, et al. 2004. International Journal of Systematic and Evolutionary Microbiology 54:1401-1407 (https://doi.org/10.1099/ijs.0.03037-0)
ASV10273	0	0	0	0	0	0	0	0	0	0	0	0	0	0	0	0	0	0	0	0	0	0	0	0	0	41	0	0	0	0	k__Fungi; p__Ascomycota; c__Sordariomycetes; o__Glomerellales; f__Plectosphaerellaceae; g__Gibellulopsis; s__Gibellulopsis_serrae	Gibellulopsis	13	Pathotroph	Plant Pathogen	NULL	NULL	Probable	NULL	Tedersoo L, et al. 2014. Science 346:1256688
ASV10275	0	0	0	0	0	0	0	0	0	0	0	0	0	0	0	0	0	0	0	0	0	0	0	0	0	39	0	0	0	0	k__Fungi; p__Basidiomycota; c__Cystobasidiomycetes; o__Erythrobasidiales; f__Erythrobasidiaceae; g__Erythrobasidium; s__Erythrobasidium_yunnanense	Erythrobasidium	13	Saprotroph	Undefined Saprotroph	Yeast	NULL	Possible	NULL	Sugiyama J, Hamamoto M. 1998. The Yeasts 4:654-655 (https://doi.org/10.1016/B978-044481312-1/50086-1)
ASV10276	0	0	0	0	0	0	0	0	0	0	0	0	0	0	0	0	0	0	0	0	0	0	0	0	0	38	65	0	0	0	k__Fungi; p__Ascomycota; c__Eurotiomycetes; o__Chaetothyriales; f__Cyphellophoraceae; g__Cyphellophora; s__Cyphellophora_laciniata	Cyphellophora laciniata	20	Pathotroph	Animal Pathogen	Facultative Yeast-Microfungus	NULL	Probable	Likely opportunistic human pathogen (Irinyi et al. 2015)	Irinyi L, et al. 2015. Medical Mycology 53:313-337
ASV10278	0	0	0	0	0	0	0	0	0	0	0	0	0	0	0	0	0	0	0	0	0	0	0	0	0	36	0	0	0	0	k__Fungi; p__Ascomycota; c__Sordariomycetes; o__Sordariales; f__Chaetomiaceae; g__unclassified_Chaetomiaceae; s__unclassified_Chaetomiaceae	Chaetomiaceae	9	Pathotroph-Saprotroph-Symbiotroph	Animal Pathogen-Dung Saprotroph-Endophyte-Epiphyte-Plant Saprotroph-Wood Saprotroph	Microfungus	Soft Rot	Possible	Saprobic, acting as key decay organisms of plant materials and plant-derived commodities (Cannon & Kirk 2007); Epiphyte detection method-culture (Massimo et al. 2015); Endophyte detection method-culture (Busby et al. 2016, David et al. 2016); Likely opportunistic human pathogen (Irinyi et al. 2015)	Seehann G, et al. 1975. List of Fungi in Soft-Rot Tissue Tests. Institute fur Holzbiologie und Holzschutz, Bundesforschungsanstalt fur Forst - und Holzwirtshaft, Hamburg - Lohbrugge, Germany; Cannon PF, Kirk PM. 2007. Fungal Families of the World. CAB International, Cambridge; Bills GF, et al. 2013. Current Opinion in microbiology, 16:549-565; Tedersoo L, et al. 2014. Science 346:1256688; Irinyi …
ASV10279	0	0	0	0	0	0	0	0	0	0	0	0	0	0	0	0	0	0	0	0	0	0	0	0	0	36	54	0	0	0	k__Fungi; p__Ascomycota; c__Eurotiomycetes; o__Eurotiales; f__Trichocomaceae; g__Talaromyces; s__Talaromyces_sayulitensis	Talaromyces	13	Saprotroph	Undefined Saprotroph	NULL	NULL	Probable	NULL	Tedersoo L, et al. 2014. Science 346:1256688
ASV10280	0	0	0	0	0	0	0	0	0	0	0	0	0	0	0	0	0	0	0	0	0	0	0	0	0	35	0	0	0	0	k__Fungi; p__Ascomycota; c__Saccharomycetes; o__Saccharomycetales; f__unclassified_Saccharomycetales; g__unclassified_Saccharomycetales; s__unclassified_Saccharomycetales	Saccharomycetales	7	Saprotroph	Undefined Saprotroph	Yeast	NULL	Possible	NULL	Sterkenburg E, et al. 2015. New Phytologist 207:1145-1158
ASV10282	0	0	0	0	0	0	0	0	0	0	0	0	0	0	0	0	0	0	0	0	0	0	0	0	0	32	0	0	0	0	k__Fungi; p__Ascomycota; c__Dothideomycetes; o__Pleosporales; f__Leptosphaeriaceae; g__Leptosphaeria; s__unidentified	Leptosphaeria	13	Pathotroph	Plant Pathogen	NULL	NULL	Probable	NULL	Tedersoo L, et al. 2014. Science 346:1256688
ASV10286	0	0	0	0	0	0	0	0	0	0	0	0	0	0	0	0	0	0	0	0	0	0	0	0	0	28	0	0	0	0	k__Fungi; p__Ascomycota; c__Leotiomycetes; o__Helotiales; f__Helotiales_fam_Incertae_sedis; g__Roesleria; s__Roesleria_subterranea	Roesleria	13	Pathotroph	Plant Pathogen	NULL	NULL	Probable	NULL	Tedersoo L, et al. 2014. Science 346:1256688
ASV10287	0	0	0	0	0	0	0	0	0	0	0	0	0	0	0	0	0	0	0	0	0	0	0	0	0	28	0	0	0	0	k__Fungi; p__Ascomycota; c__Sordariomycetes; o__Xylariales; f__Microdochiaceae; g__Selenodriella; s__Selenodriella_cubensis	Microdochiaceae	9	Pathotroph-Saprotroph-Symbiotroph	Endophyte-Plant Pathogen-Undefined Saprotroph	Microfungus	NULL	Probable	Saprobic, endophytic or pathogenic; on leaves, seeds and soil (Cernández-Restrepo et al. 2016)	Hernández-Restrepo M, Groenewald JZ, Crous PW. 2016. Persoonia 36:57-82
ASV10288	0	0	0	0	0	0	0	0	0	0	0	0	0	0	0	0	0	0	0	0	0	0	0	0	0	27	0	0	0	0	k__Fungi; p__Basidiomycota; c__Tremellomycetes; o__Tremellales; f__Bulleribasidiaceae; g__Vishniacozyma; s__Vishniacozyma_tephrensis	Tremellales	7	Pathotroph-Saprotroph-Symbiotroph	Fungal Parasite-Undefined Saprotroph	Tremelloid-Yeast	NULL	Possible	The order contains both teleomorphic and anamorphic species, most of the latter being yeasts	Sterkenburg E, et al. 2015. New Phytologist 207:1145-1158
ASV10289	0	0	0	0	0	0	0	0	0	0	0	0	0	0	0	0	0	0	0	0	0	0	0	0	0	27	0	0	0	0	k__Fungi; p__Basidiomycota; c__Tremellomycetes; o__Tremellales; f__Tremellaceae; g__Cryptococcus; s__Cryptococcus_dimennae	Tremellales	7	Pathotroph-Saprotroph-Symbiotroph	Fungal Parasite-Undefined Saprotroph	Tremelloid-Yeast	NULL	Possible	The order contains both teleomorphic and anamorphic species, most of the latter being yeasts	Sterkenburg E, et al. 2015. New Phytologist 207:1145-1158
ASV1029	0	0	1	0	0	0	0	3	5	0	0	0	0	0	7	0	0	0	247	0	0	0	0	0	0	0	0	0	0	0	k__Fungi; p__Ascomycota; c__Sordariomycetes; o__Hypocreales; f__Clavicipitaceae; g__Ustilaginoidea; s__Ustilaginoidea_virens	Ustilaginoidea	13	Pathotroph-Symbiotroph	Clavicipitaceous Endophyte-Plant Pathogen	NULL	NULL	Possible	NULL	Lane GA, et al. 2000. In: Microbial Endophytes. Eds.: Bacon CW, White Jr. JF. Marcel Dekker, New York; http://www.apsnet.org/publications/commonnames/Pages/default.aspx
ASV10292	0	0	0	0	0	0	0	0	0	0	0	0	0	0	0	0	0	0	0	0	0	0	0	0	0	26	0	0	0	0	k__Fungi; p__Ascomycota; c__Saccharomycetes; o__Saccharomycetales; f__unidentified; g__Candida; s__[Candida]_africana	Saccharomycetales	7	Saprotroph	Undefined Saprotroph	Yeast	NULL	Possible	NULL	Sterkenburg E, et al. 2015. New Phytologist 207:1145-1158
ASV10293	0	0	0	0	0	0	0	0	0	0	0	0	0	0	0	0	0	0	0	0	0	0	0	0	0	25	0	0	0	0	k__Fungi; p__Ascomycota; c__Sordariomycetes; o__Hypocreales; f__Nectriaceae; g__Fusicolla; s__Fusicolla_acetilerea	Hypocreales	7	Saprotroph	Undefined Saprotroph	Microfungus	NULL	Possible	NULL	Sterkenburg E, et al. 2015. New Phytologist 207:1145-1158
ASV10295	0	0	0	0	0	0	0	0	0	0	0	0	0	0	0	0	0	0	0	0	0	0	0	0	0	24	22	5	0	0	k__Fungi; p__Ascomycota; c__Eurotiomycetes; o__Eurotiales; f__Aspergillaceae; g__Aspergillus; s__Aspergillus_inflatus	Eurotiales	7	Saprotroph	Undefined Saprotroph	Microfungus	NULL	Possible	NULL	Sterkenburg E, et al. 2015. New Phytologist 207:1145-1158
ASV10296	0	0	0	0	0	0	0	0	0	0	0	0	0	0	0	0	0	0	0	0	0	0	0	0	0	24	0	0	0	0	k__Fungi; p__Ascomycota; c__Dothideomycetes; o__Pleosporales; f__Didymellaceae; g__Ascochyta; s__Ascochyta_phacae	Ascochyta	13	Pathotroph	Plant Pathogen	NULL	NULL	Probable	NULL	Tedersoo L, et al. 2014. Science 346:1256688
ASV10297	0	0	0	0	0	0	0	0	0	0	0	0	0	0	0	0	0	0	0	0	0	0	0	0	0	24	0	0	0	0	k__Fungi; p__Ascomycota; c__Dothideomycetes; o__Pleosporales; f__Phaeosphaeriaceae; g__Setophaeosphaeria; s__Setophaeosphaeria_sidae	Phaeosphaeriaceae	9	Pathotroph-Saprotroph	Fungal Parasite-Plant Pathogen-Plant Saprotroph	Microfungus	NULL	Probable	Necrotrophic or saprobic on a wide range of plants, especially monocotyledons; a few species parasitic on other fungi (Cannon & Kirk 2007)	Cannon PF, Kirk PM. 2007. Fungal Families of the World. CAB International, Cambridge
ASV10299	0	0	0	0	0	0	0	0	0	0	0	0	0	0	0	0	0	0	0	0	0	0	0	0	0	22	0	0	0	0	k__Fungi; p__Mortierellomycota; c__Mortierellomycetes; o__Mortierellales; f__Mortierellaceae; g__Mortierella; s__Mortierella_gamsii	Mortierellaceae	9	Saprotroph-Symbiotroph	Endophyte-Litter Saprotroph-Soil Saprotroph-Undefined Saprotroph	Microfungus	NULL	Possible	Saprobic in soil and thus frequenctly isolated from soil and material contaminated with soil such as hay or rotten silage and spoil tips (Cannon & Kirk 2007)	Cannon PF, Kirk PM. 2007. Fungal Families of the World. CAB International, Cambridge; Purahong W, et al. 2016. Molecular Ecology 25:4059-4074
ASV103	0	52	50	0	0	0	0	0	0	0	0	0	0	0	0	0	0	0	0	378	342	0	0	0	0	271	368	254	229	0	k__Fungi; p__Ascomycota; c__Eurotiomycetes; o__Eurotiales; f__Aspergillaceae; g__Penicillium; s__Penicillium_javanicum	Eurotiales	7	Saprotroph	Undefined Saprotroph	Microfungus	NULL	Possible	NULL	Sterkenburg E, et al. 2015. New Phytologist 207:1145-1158
ASV10302	0	0	0	0	0	0	0	0	0	0	0	0	0	0	0	0	0	0	0	0	0	0	0	0	0	21	0	0	0	0	k__Fungi; p__Ascomycota; c__Leotiomycetes; o__Helotiales; f__Helotiaceae; g__Tetracladium; s__Tetracladium_furcatum	Tetracladium	13	Saprotroph	Undefined Saprotroph	NULL	NULL	Probable	NULL	Tedersoo L, et al. 2014. Science 346:1256688
ASV10306	0	0	0	0	0	0	0	0	0	0	0	0	0	0	0	0	0	0	0	0	0	0	0	0	0	21	0	0	0	0	k__Fungi; p__Olpidiomycota; c__Olpidiomycetes; o__Olpidiales; f__Olpidiaceae; g__Olpidium; s__Olpidium_brassicae	Olpidiaceae	9	Pathotroph	Animal Parasite-Fungal Parasite	NULL	NULL	Probable	Parasitic on algae, fungi, mosses, pollen grains and vegetative tissues of flowering and crop plants	Devasahayam HL, Henry LDC. 2009. Illustrated Plant Pathology: Basic Concepts, New India Publishing, New Delhi
ASV10308	0	0	0	0	0	0	0	0	0	0	0	0	0	0	0	0	0	0	0	0	0	0	0	0	0	20	0	0	0	0	k__Fungi; p__Basidiomycota; c__Tremellomycetes; o__Tremellales; f__Rhynchogastremataceae; g__Papiliotrema; s__unclassified_Papiliotrema	Tremellales	7	Pathotroph-Saprotroph-Symbiotroph	Fungal Parasite-Undefined Saprotroph	Tremelloid-Yeast	NULL	Possible	The order contains both teleomorphic and anamorphic species, most of the latter being yeasts	Sterkenburg E, et al. 2015. New Phytologist 207:1145-1158
ASV10309	0	0	0	0	0	0	0	0	0	0	0	0	0	0	0	0	0	0	0	0	0	0	0	0	0	19	10	0	0	0	k__Fungi; p__Ascomycota; c__Sordariomycetes; o__Hypocreales; f__Clavicipitaceae; g__Metarhizium; s__Metarhizium_marquandii	Metarhizium	13	Pathotroph	Animal Pathogen	NULL	NULL	Probable	NULL	Tedersoo L, et al. 2014. Science 346:1256688
ASV10311	0	0	0	0	0	0	0	0	0	0	0	0	0	0	0	0	0	0	0	0	0	0	0	0	0	18	0	0	0	0	k__Fungi; p__Ascomycota; c__Eurotiomycetes; o__Onygenales; f__Onygenales_fam_Incertae_sedis; g__Chrysosporium; s__Chrysosporium_lobatum	Chrysosporium	13	Saprotroph	Undefined Saprotroph-Wood Saprotroph	NULL	Soft Rot	Highly Probable	NULL	Seehann G, et al. 1975. List of Fungi in Soft-Rot Tissue Tests. Institute fur Holzbiologie und Holzschutz, Bundesforschungsanstalt fur Forst - und Holzwirtshaft, Hamburg - Lohbrugge, Germany; Tedersoo L, et al. 2014. Science 346:1256688
ASV10314	0	0	0	0	0	0	0	0	0	0	0	0	0	0	0	0	0	0	0	0	0	0	0	0	0	17	0	0	0	0	k__Fungi; p__Ascomycota; c__Dothideomycetes; o__Venturiales; f__Venturiaceae; g__unidentified; s__unidentified	Venturiaceae	9	Pathotroph-Saprotroph-Symbiotroph	Endophyte-Plant Pathogen-Undefined Saprotroph	Microfungus	NULL	Probable	Mostly endophytes and weak parasites of aerial plant parts, including bark and wood, leaf and fruit tissue; rarely biotrophic. Little is known except for the important pathogens (Cannon & Kirk 2007)	Cannon PF, Kirk PM. 2007. Fungal Families of the World. CAB International, Cambridge
ASV10315	0	0	0	0	0	0	0	0	0	0	0	0	0	0	0	0	0	0	0	0	0	0	0	0	0	17	19	0	0	0	k__Fungi; p__Mortierellomycota; c__Mortierellomycetes; o__Mortierellales; f__Mortierellaceae; g__Mortierella; s__Mortierella_ambigua	Mortierellaceae	9	Saprotroph-Symbiotroph	Endophyte-Litter Saprotroph-Soil Saprotroph-Undefined Saprotroph	Microfungus	NULL	Possible	Saprobic in soil and thus frequenctly isolated from soil and material contaminated with soil such as hay or rotten silage and spoil tips (Cannon & Kirk 2007)	Cannon PF, Kirk PM. 2007. Fungal Families of the World. CAB International, Cambridge; Purahong W, et al. 2016. Molecular Ecology 25:4059-4074
ASV10316	0	0	0	0	0	0	0	0	0	0	0	0	0	0	0	0	0	0	0	0	0	0	0	0	0	16	41	0	0	0	k__Fungi; p__Ascomycota; c__Dothideomycetes; o__Pleosporales; f__Phaeosphaeriaceae; g__Neosetophoma; s__unclassified_Neosetophoma	Neosetophoma	13	Saprotroph	Undefined Saprotroph	NULL	NULL	Probable	NULL	Tedersoo L, et al. 2014. Science 346:1256688
ASV10317	0	0	0	0	0	0	0	0	0	0	0	0	0	0	0	0	0	0	0	0	0	0	0	0	0	16	0	0	0	0	k__Fungi; p__Ascomycota; c__Dothideomycetes; o__Pleosporales; f__Cucurbitariaceae; g__Neocucurbitaria; s__Neocucurbitaria_salicis-albae	Cucurbitariaceae	9	Pathotroph-Saprotroph	Plant Pathogen-Wood Saprotroph	Microfungus	NULL	Probable	Necrotrophic or saprobic on woody plants (Cannon & Kirk 2007)	Cannon PF, Kirk PM. 2007. Fungal Families of the World. CAB International, Cambridge; Tedersoo L, et al. 2014. Science 346:1256688 (doi:10.1126/science.1256688)
ASV10318	0	0	0	0	0	0	0	0	0	0	0	0	0	0	0	0	0	0	0	0	0	0	0	0	0	16	0	0	0	0	k__Fungi; p__Ascomycota; c__Sordariomycetes; o__Hypocreales; f__unclassified_Hypocreales; g__unclassified_Hypocreales; s__unclassified_Hypocreales	Hypocreales	7	Saprotroph	Undefined Saprotroph	Microfungus	NULL	Possible	NULL	Sterkenburg E, et al. 2015. New Phytologist 207:1145-1158
ASV10319	0	0	0	0	0	0	0	0	0	0	0	0	0	0	0	0	0	0	0	0	0	0	0	0	0	16	0	0	0	0	k__Fungi; p__Basidiomycota; c__Agaricomycetes; o__Agaricales; f__Schizophyllaceae; g__Schizophyllum; s__Schizophyllum_commune	Schizophyllum	13	Saprotroph	Wood Saprotroph	NULL	White Rot	Highly Probable	NULL	Ahmada SS, Miles PG. 1970. Genetical Research 15:19-28
ASV10321	0	0	0	0	0	0	0	0	0	0	0	0	0	0	0	0	0	0	0	0	0	0	0	0	0	15	24	0	0	0	k__Fungi; p__Ascomycota; c__Sordariomycetes; o__Hypocreales; f__Hypocreaceae; g__Trichoderma; s__Trichoderma_stromaticum	Trichoderma stromaticum	20	Symbiotroph	Endophyte	Microfungus	NULL	Probable	Endophyte detection method-culture (Hanada et al. 2008)	Hanada RE, et al. 2010. Fungal Biology 114:901-910
ASV10326	0	0	0	0	0	0	0	0	0	0	0	0	0	0	0	0	0	0	0	0	0	0	0	0	0	14	15	0	0	0	k__Fungi; p__Ascomycota; c__Sordariomycetes; o__Hypocreales; f__unclassified_Hypocreales; g__unclassified_Hypocreales; s__unclassified_Hypocreales	Hypocreales	7	Saprotroph	Undefined Saprotroph	Microfungus	NULL	Possible	NULL	Sterkenburg E, et al. 2015. New Phytologist 207:1145-1158
ASV10327	0	0	0	0	0	0	0	0	0	0	0	0	0	0	0	0	0	0	0	0	0	0	0	0	0	14	25	0	0	0	k__Fungi; p__Ascomycota; c__Sordariomycetes; o__Hypocreales; f__unclassified_Hypocreales; g__unclassified_Hypocreales; s__unclassified_Hypocreales	Hypocreales	7	Saprotroph	Undefined Saprotroph	Microfungus	NULL	Possible	NULL	Sterkenburg E, et al. 2015. New Phytologist 207:1145-1158
ASV10329	0	0	0	0	0	0	0	0	0	0	0	0	0	0	0	0	0	0	0	0	0	0	0	0	0	14	0	0	0	0	k__Fungi; p__Ascomycota; c__Dothideomycetes; o__Pleosporales; f__Cucurbitariaceae; g__Neocucurbitaria; s__unclassified_Neocucurbitaria	Cucurbitariaceae	9	Pathotroph-Saprotroph	Plant Pathogen-Wood Saprotroph	Microfungus	NULL	Probable	Necrotrophic or saprobic on woody plants (Cannon & Kirk 2007)	Cannon PF, Kirk PM. 2007. Fungal Families of the World. CAB International, Cambridge; Tedersoo L, et al. 2014. Science 346:1256688 (doi:10.1126/science.1256688)
ASV10332	0	0	0	0	0	0	0	0	0	0	0	0	0	0	0	0	0	0	0	0	0	0	0	0	0	13	0	0	0	0	k__Fungi; p__Basidiomycota; c__Tremellomycetes; o__Tremellales; f__Bulleribasidiaceae; g__Hannaella; s__Hannaella_zeae	Tremellales	7	Pathotroph-Saprotroph-Symbiotroph	Fungal Parasite-Undefined Saprotroph	Tremelloid-Yeast	NULL	Possible	The order contains both teleomorphic and anamorphic species, most of the latter being yeasts	Sterkenburg E, et al. 2015. New Phytologist 207:1145-1158
ASV10334	0	0	0	0	0	0	0	0	0	0	0	0	0	0	0	0	0	0	0	0	0	0	0	0	0	13	0	0	0	0	k__Fungi; p__Basidiomycota; c__Tremellomycetes; o__Tremellales; f__Tremellaceae; g__Cryptococcus; s__Cryptococcus_dimennae	Tremellales	7	Pathotroph-Saprotroph-Symbiotroph	Fungal Parasite-Undefined Saprotroph	Tremelloid-Yeast	NULL	Possible	The order contains both teleomorphic and anamorphic species, most of the latter being yeasts	Sterkenburg E, et al. 2015. New Phytologist 207:1145-1158
ASV10335	0	0	0	0	0	0	0	0	0	0	0	0	0	0	0	0	0	0	0	0	0	0	0	0	0	13	0	0	0	0	k__Fungi; p__Basidiomycota; c__Tremellomycetes; o__Tremellales; f__Bulleribasidiaceae; g__Hannaella; s__Hannaella_oryzae	Tremellales	7	Pathotroph-Saprotroph-Symbiotroph	Fungal Parasite-Undefined Saprotroph	Tremelloid-Yeast	NULL	Possible	The order contains both teleomorphic and anamorphic species, most of the latter being yeasts	Sterkenburg E, et al. 2015. New Phytologist 207:1145-1158
ASV10337	0	0	0	0	0	0	0	0	0	0	0	0	0	0	0	0	0	0	0	0	0	0	0	0	0	12	0	0	0	0	k__Fungi; p__Ascomycota; c__Dothideomycetes; o__Myriangiales; f__Myriangiaceae; g__Myriangium; s__unidentified	Myriangium	13	Pathotroph	Animal Pathogen	NULL	NULL	Probable	NULL	Tedersoo L, et al. 2014. Science 346:1256688
ASV10338	0	0	0	0	0	0	0	0	0	0	0	0	0	0	0	0	0	0	0	0	0	0	0	0	0	12	27	0	0	0	k__Fungi; p__Ascomycota; c__Saccharomycetes; o__Saccharomycetales; f__Phaffomycetaceae; g__Cyberlindnera; s__[Candida]_maritima	Saccharomycetales	7	Saprotroph	Undefined Saprotroph	Yeast	NULL	Possible	NULL	Sterkenburg E, et al. 2015. New Phytologist 207:1145-1158
ASV10340	0	0	0	0	0	0	0	0	0	0	0	0	0	0	0	0	0	0	0	0	0	0	0	0	0	12	7	0	0	0	k__Fungi; p__Ascomycota; c__Eurotiomycetes; o__Chaetothyriales; f__Cyphellophoraceae; g__Cyphellophora; s__Cyphellophora_sessilis	Cyphellophora	13	Pathotroph-Saprotroph	Animal Pathogen-Undefined Saprotroph	Facultative Yeast-Microfungus	NULL	Probable	Consult the current literature for updated names on this group that included the Black Yeasts; Some species are likely opportunistic human pathogen (Irinyi et al. 2015)	Tedersoo L, et al. 2014. Science 346:1256688 (doi:10.1126/science.1256688); Irinyi L, et al. 2015. Medical Mycology 53:313-337
ASV10341	0	0	0	0	0	0	0	0	0	0	0	0	0	0	0	0	0	0	0	0	0	0	0	0	0	12	0	0	0	0	k__Fungi; p__Basidiomycota; c__Agaricostilbomycetes; o__Agaricostilbales; f__Chionosphaeraceae; g__Kurtzmanomyces; s__Kurtzmanomyces_tardus	Chionosphaeraceae	9	Pathotroph-Saprotroph	Fungal Parasite-Undefined Saprotroph	Microfungus	NULL	Possible	Species appear to be mycoparasitic, associated with fungi of bark beetle galleries, wood-inhabiting Xylariaceae or lichens. Others are found erumpent from bark or decaying wood and may be sabrobic (Cannon & Kirk 2007)	Cannon PF, Kirk PM. 2007. Fungal Families of the World. CAB International, Cambridge
ASV10343	0	0	0	0	0	0	0	0	0	0	0	0	0	0	0	0	0	0	0	0	0	0	0	0	0	11	0	0	0	0	k__Fungi; p__Ascomycota; c__Dothideomycetes; o__Capnodiales; f__Teratosphaeriaceae; g__Devriesia; s__Devriesia_pseudoamericana	Devriesia	13	Pathotroph	Plant Pathogen	NULL	NULL	Probable	NULL	Tedersoo L, et al. 2014. Science 346:1256688
ASV10344	0	0	0	0	0	0	0	0	0	0	0	0	0	0	0	0	0	0	0	0	0	0	0	0	0	11	0	0	0	0	k__Fungi; p__Ascomycota; c__Sordariomycetes; o__Coniochaetales; f__Coniochaetaceae; g__unclassified_Coniochaetaceae; s__unclassified_Coniochaetaceae	Coniochaetaceae	9	Pathotroph-Saprotroph-Symbiotroph	Animal Pathogen-Dung Saprotroph-Endophyte-Lichen Parasite-Plant Pathogen-Undefined Saprotroph	Microfungus	NULL	Possible	Common Name - Rust Fungus; Saprobic on wood and bark (especially in dry habitats), coprophilous or isolated from soil and similar substrata (Cannon & Kirk 2007)	Cannon PF, Kirk PM. 2007. Fungal Families of the World. CAB International, Cambridge; Damm U, et al. 2010. Persoonia 24:60-80; Irinyi L, et al. 2015. Medical Mycology 53:313-337; Lawrey JD, Diederich P. 2016. URL: http://www.lichenicolous.net [24 May 2017]
ASV10347	0	0	0	0	0	0	0	0	0	0	0	0	0	0	0	0	0	0	0	0	0	0	0	0	0	11	0	0	0	0	k__Fungi; p__Basidiomycota; c__Agaricomycetes; o__Phallales; f__Phallaceae; g__Phallus; s__Phallus_rugulosus	Phallaceae	9	Saprotroph	Litter Saprotroph-Soil Saprotroph-Wood Saprotroph	Phalloid	NULL	Probable	Common name - stinkhorn; Saprobic, on soil or decaying wood, with spores dispersed by insects that are attracted to the fruit bodies by their distictive foetid smell (Cannon & Kirk 2007)	Cannon PF, Kirk PM. 2007. Fungal Families of the World. CAB International, Cambridge
ASV10349	0	0	0	0	0	0	0	0	0	0	0	0	0	0	0	0	0	0	0	0	0	0	0	0	0	11	0	0	0	0	k__Fungi; p__Basidiomycota; c__Cystobasidiomycetes; o__Cystobasidiales; f__Cystobasidiaceae; g__Cystobasidium; s__Cystobasidium_laryngis	Cystobasidium	13	Pathotroph	Fungal Parasite	Facultative Yeast	NULL	Highly Probable	NULL	Kurtzman CP, et al. (eds.) 2011. The Yeasts, a Taxonomic Study. Fifth Edition. Vols 1-3. Elsevier, San Diego
ASV10350	0	0	0	0	0	0	0	0	0	0	0	0	0	0	0	0	0	0	0	0	0	0	0	0	0	11	0	0	0	0	k__Fungi; p__Basidiomycota; c__Tremellomycetes; o__Tremellales; f__Bulleribasidiaceae; g__Hannaella; s__Hannaella_luteola	Tremellales	7	Pathotroph-Saprotroph-Symbiotroph	Fungal Parasite-Undefined Saprotroph	Tremelloid-Yeast	NULL	Possible	The order contains both teleomorphic and anamorphic species, most of the latter being yeasts	Sterkenburg E, et al. 2015. New Phytologist 207:1145-1158
ASV10351	0	0	0	0	0	0	0	0	0	0	0	0	0	0	0	0	0	0	0	0	0	0	0	0	0	10	0	0	0	0	k__Fungi; p__Mortierellomycota; c__Mortierellomycetes; o__Mortierellales; f__Mortierellaceae; g__Mortierella; s__unidentified	Mortierellaceae	9	Saprotroph-Symbiotroph	Endophyte-Litter Saprotroph-Soil Saprotroph-Undefined Saprotroph	Microfungus	NULL	Possible	Saprobic in soil and thus frequenctly isolated from soil and material contaminated with soil such as hay or rotten silage and spoil tips (Cannon & Kirk 2007)	Cannon PF, Kirk PM. 2007. Fungal Families of the World. CAB International, Cambridge; Purahong W, et al. 2016. Molecular Ecology 25:4059-4074
ASV10352	0	0	0	0	0	0	0	0	0	0	0	0	0	0	0	0	0	0	0	0	0	0	0	0	0	10	13	0	0	0	k__Fungi; p__Ascomycota; c__Sordariomycetes; o__Hypocreales; f__unidentified; g__Acremonium; s__Acremonium_rutilum	Acremonium	13	Pathogen-Saprotroph-Symbiotroph	Animal Pathogen-Endophyte-Fungal Parasite-Plant Pathogen-Wood Saprotroph	Microfungus	Soft Rot	Possible	Endophyte detection method-culture (Hanada et al. 2010, Del Olmo-Ruiz & Arnold 2014); Likely opportunistic human pathogen (Irinyi et al. 2015)	Duncan CG, Eslyn WE. 1966. Mycologia 58:642-64; Nilsson T. 1973. Studies on wood degradation and cellulolytic activity of microfungi. No. 104; Worrall JJ, et al. 1997. Mycologia 89: 199-219; Hanada RE, et al. 2010. Fungal Biology 114:901-910; Del Olmo-Ruiz M, Arnold AE. 2014. Mycologia 106:8-21; Tedersoo L, et al. 2014. Science 346:1256688; Irinyi L, et al. 2015. Medical Mycology 53:313-337
ASV10353	0	0	0	0	0	0	0	0	0	0	0	0	0	0	0	0	0	0	0	0	0	0	0	0	0	10	0	0	0	0	k__Fungi; p__Ascomycota; c__Sordariomycetes; o__Xylariales; f__Coniocessiaceae; g__Coniocessia; s__Coniocessia_cruciformis	Coniocessia	13	Saprotroph	Undefined Saprotroph	NULL	NULL	Probable	NULL	Tedersoo L, et al. 2014. Science 346:1256688
ASV10358	0	0	0	0	0	0	0	0	0	0	0	0	0	0	0	0	0	0	0	0	0	0	0	0	0	10	0	0	0	0	k__Fungi; p__Ascomycota; c__Eurotiomycetes; o__Eurotiales; f__Aspergillaceae; g__Penicillium; s__Penicillium_lanosum	Eurotiales	7	Saprotroph	Undefined Saprotroph	Microfungus	NULL	Possible	NULL	Sterkenburg E, et al. 2015. New Phytologist 207:1145-1158
ASV10359	0	0	0	0	0	0	0	0	0	0	0	0	0	0	0	0	0	0	0	0	0	0	0	0	0	10	0	0	0	0	k__Fungi; p__Ascomycota; c__Dothideomycetes; o__Pleosporales; f__Pyrenochaetopsidaceae; g__Pyrenochaetopsis; s__Pyrenochaetopsis_microspora	Pyrenochaetopsis	13	Pathotroph-Saprotroph-Symbiotroph	Endophyte-Lichen Parasite-Undefined Saprotroph	Microfungus	NULL	Possible	NULL	Tedersoo L, et al. 2014. Science 346:1256688; Massimo NC, et al. 2015. Microbial Ecology 70:61-76; Lawrey JD, Diederich P. 2016. URL: http://www.lichenicolous.net [24 May 2017]
ASV10362	0	0	0	0	0	0	0	0	0	0	0	0	0	0	0	0	0	0	0	0	0	0	0	0	0	10	0	0	0	0	k__Fungi; p__Ascomycota; c__Sordariomycetes; o__Sordariales; f__Chaetomiaceae; g__Staphylotrichum; s__Staphylotrichum_boninense	Staphylotrichum	13	Saprotroph	Undefined Saprotroph	NULL	NULL	Probable	NULL	Tedersoo L, et al. 2014. Science 346:1256688
ASV10363	0	0	0	0	0	0	0	0	0	0	0	0	0	0	0	0	0	0	0	0	0	0	0	0	0	9	0	0	0	0	k__Fungi; p__Mortierellomycota; c__Mortierellomycetes; o__Mortierellales; f__Mortierellaceae; g__Mortierella; s__Mortierella_cystojenkinii	Mortierellaceae	9	Saprotroph-Symbiotroph	Endophyte-Litter Saprotroph-Soil Saprotroph-Undefined Saprotroph	Microfungus	NULL	Possible	Saprobic in soil and thus frequenctly isolated from soil and material contaminated with soil such as hay or rotten silage and spoil tips (Cannon & Kirk 2007)	Cannon PF, Kirk PM. 2007. Fungal Families of the World. CAB International, Cambridge; Purahong W, et al. 2016. Molecular Ecology 25:4059-4074
ASV10364	0	0	0	0	0	0	0	0	0	0	0	0	0	0	0	0	0	0	0	0	0	0	0	0	0	9	0	0	0	0	k__Fungi; p__Ascomycota; c__Sordariomycetes; o__Sordariales; f__Chaetomiaceae; g__Corynascella; s__Corynascella_humicola	Corynascella	13	Saprotroph	Undefined Saprotroph	NULL	NULL	Probable	NULL	Tedersoo L, et al. 2014. Science 346:1256688
ASV10365	0	0	0	0	0	0	0	0	0	0	0	0	0	0	0	0	0	0	0	0	0	0	0	0	0	9	0	0	0	0	k__Fungi; p__Ascomycota; c__Sordariomycetes; o__Microascales; f__Microascaceae; g__Microascus; s__Microascus_atrogriseus	Microascaceae	9	Pathotroph-Saprotroph-Symbiotroph	Animal Pathogen-Endophyte-Plant Pathogen-Undefined Saprotroph	Microfungus	NULL	Possible	Saprobic in soil or rotting vegetation, some species heat-tolerant and associatated with silage and compost, a few associated with humans and animals (Cannon & Kirk 2007)	Cannon PF, Kirk PM. 2007. Fungal Families of the World. CAB International, Cambridge
ASV10366	0	0	0	0	0	0	0	0	0	0	0	0	0	0	0	0	0	0	0	0	0	0	0	0	329	9	11	0	0	0	k__Fungi; p__Ascomycota; c__Eurotiomycetes; o__Onygenales; f__Onygenaceae; g__Xanthothecium; s__Xanthothecium_peruvianum	Xanthothecium	13	Saprotroph	Undefined Saprotroph	NULL	NULL	Probable	NULL	Tedersoo L, et al. 2014. Science 346:1256688 (doi:10.1126/science.1256688)
ASV10368	0	0	0	0	0	0	0	0	0	0	0	0	0	0	0	0	0	0	0	0	0	0	0	0	0	9	0	0	0	0	k__Fungi; p__Ascomycota; c__Dothideomycetes; o__Mycosphaerellales; f__Mycosphaerellaceae; g__unclassified_Mycosphaerellaceae; s__unclassified_Mycosphaerellaceae	Mycosphaerellaceae	9	Pathotroph-Saprotroph	Plant Pathogen-Undefined Saprotroph	Microfungus	NULL	Probable	Biotrophic, necrotrophic or saprobic on various plant tissues (Cannon & Kirk 2007)	Cannon PF, Kirk PM. 2007. Fungal Families of the World. CAB International, Cambridge
ASV10369	0	0	0	0	0	0	0	0	0	0	0	0	0	0	0	0	0	0	0	0	0	0	0	0	0	9	0	0	0	0	k__Fungi; p__Ascomycota; c__Sordariomycetes; o__Hypocreales; f__Nectriaceae; g__Fusarium; s__Fusarium_aethiopicum	Fusarium	13	Pathotroph-Saprotroph-Symbiotroph	Animal Pathogen-Endophyte-Lichen Parasite-Plant Pathogen-Soil Saprotroph-Wood Saprotroph	Microfungus	NULL	Possible	Likely opportunistic human pathogen (Irinyi et al. 2015)	Duncan CG, Eslyn WE. 1966. Mycologia 58:642-664; Seehann G, et al. 1975. List of Fungi in Soft-Rot Tissue Tests. Institute fur Holzbiologie und Holzschutz, Bundesforschungsanstalt fur Forst - und Holzwirtshaft, Hamburg - Lohbrugge, Germany; Costa IPMW, et al. 2012. Mycotaxon 119:26; Tedersoo L, et al. 2014. Science 346:1256688; Irinyi L, et al. 2015. Medical Mycology 53:313-337; Schroers et al. 2…
ASV10372	0	0	0	0	0	0	0	0	0	0	0	0	0	0	0	0	0	0	0	0	0	0	0	0	0	8	0	0	0	0	k__Fungi; p__Ascomycota; c__Dothideomycetes; o__Cladosporiales; f__Cladosporiaceae; g__Cladosporium; s__unclassified_Cladosporium	Cladosporium	13	Pathotroph-Saprotroph-Symbiotroph	Animal Pathogen-Endophyte-Lichen Parasite-Plant Pathogen-Wood Saprotroph	Microfungus	NULL	Possible	NULL	Seehann G, et al. 1975. List of Fungi in Soft-Rot Tissue Tests. Institute fur Holzbiologie und Holzschutz, Bundesforschungsanstalt fur Forst - und Holzwirtshaft, Hamburg - Lohbrugge, Germany; Lawrey JD, Diederich P. 2016. URL: http://www.lichenicolous.net [24 May 2017]; http://www.apsnet.org/publications/commonnames/Pages/default.aspx
ASV10373	0	0	0	0	0	0	0	0	0	0	0	0	0	0	0	0	0	0	0	0	0	0	0	0	0	8	11	0	0	0	k__Fungi; p__Ascomycota; c__Sordariomycetes; o__Microascales; f__Microascaceae; g__Microascus; s__Microascus_hyalinus	Microascaceae	9	Pathotroph-Saprotroph-Symbiotroph	Animal Pathogen-Endophyte-Plant Pathogen-Undefined Saprotroph	Microfungus	NULL	Possible	Saprobic in soil or rotting vegetation, some species heat-tolerant and associatated with silage and compost, a few associated with humans and animals (Cannon & Kirk 2007)	Cannon PF, Kirk PM. 2007. Fungal Families of the World. CAB International, Cambridge
ASV10374	0	0	0	0	0	0	0	0	0	0	0	0	0	0	0	0	0	0	0	0	0	0	0	0	54	8	4	0	0	0	k__Fungi; p__Ascomycota; c__Sordariomycetes; o__Glomerellales; f__Glomerellaceae; g__Colletotrichum; s__Colletotrichum_americae-borealis	Colletotrichum	13	Pathotroph-Symbiotroph	Endophyte-Plant Pathogen	Microfungus	NULL	Probable	NULL	Costa IPMW, et al. 2012. Mycotaxon 119:26; Tedersoo L, et al. 2014. Science 346:1256688; http://www.apsnet.org/publications/commonnames/Pages/default.aspx
ASV10375	0	0	0	0	0	0	0	0	0	0	0	0	0	0	0	0	0	0	0	0	0	0	0	0	0	8	0	0	0	0	k__Fungi; p__Ascomycota; c__Eurotiomycetes; o__Eurotiales; f__Aspergillaceae; g__Penicillium; s__unidentified	Eurotiales	7	Saprotroph	Undefined Saprotroph	Microfungus	NULL	Possible	NULL	Sterkenburg E, et al. 2015. New Phytologist 207:1145-1158
ASV10377	0	0	0	0	0	0	0	0	0	0	0	0	0	0	0	0	0	0	0	0	0	0	0	0	0	8	0	0	0	0	k__Fungi; p__Ascomycota; c__Dothideomycetes; o__Pleosporales; f__Phaeosphaeriaceae; g__Chaetosphaeronema; s__unidentified	Phaeosphaeriaceae	9	Pathotroph-Saprotroph	Fungal Parasite-Plant Pathogen-Plant Saprotroph	Microfungus	NULL	Probable	Necrotrophic or saprobic on a wide range of plants, especially monocotyledons; a few species parasitic on other fungi (Cannon & Kirk 2007)	Cannon PF, Kirk PM. 2007. Fungal Families of the World. CAB International, Cambridge
ASV10383	0	0	0	0	0	0	0	0	0	0	0	0	0	0	0	0	0	0	0	0	0	0	0	0	0	8	0	0	0	0	k__Fungi; p__Ascomycota; c__Dothideomycetes; o__Pleosporales; f__Didymellaceae; g__unclassified_Didymellaceae; s__unclassified_Didymellaceae	Didymellaceae	9	Pathotroph-Saprotroph	Animal Pathogen-Plant Pathogen-Undefined Saprotroph	Microfungus	NULL	Possible	NULL	Tedersoo L, et al. 2014. Science 346:1256688 (doi:10.1126/science.1256688)
ASV10384	0	0	0	0	0	0	0	0	0	0	0	0	0	0	0	0	0	0	0	0	0	0	0	0	0	8	0	0	0	0	k__Fungi; p__Ascomycota; c__Eurotiomycetes; o__Eurotiales; f__Trichocomaceae; g__Thermomyces; s__Thermomyces_lanuginosus	Thermomyces	13	Pathotroph-Symbiotroph	Endophyte-Plant Pathogen	NULL	NULL	Possible	Host - Cannabaceae, Moraceae, Oleaceae	Costa IPMW, et al. 2012. Mycotaxon 119:26
ASV10386	0	0	0	0	0	0	0	0	0	0	0	0	0	0	0	0	0	0	0	0	0	0	0	0	0	8	0	0	0	0	k__Fungi; p__Ascomycota; c__Dothideomycetes; o__Botryosphaeriales; f__Botryosphaeriaceae; g__Dothiorella; s__Dothiorella_viticola	Dothiorella	13	Pathotroph	Plant Pathogen	Microfungus	NULL	Probable	NULL	Tedersoo L, et al. 2014. Science 346:1256688
ASV10387	0	0	0	0	0	0	0	0	0	0	0	0	0	0	0	0	0	0	0	0	0	0	0	0	0	8	0	0	0	0	k__Fungi; p__Basidiomycota; c__Tremellomycetes; o__Tremellales; f__Bulleribasidiaceae; g__Dioszegia; s__Dioszegia_catarinonii	Tremellales	7	Pathotroph-Saprotroph-Symbiotroph	Fungal Parasite-Undefined Saprotroph	Tremelloid-Yeast	NULL	Possible	The order contains both teleomorphic and anamorphic species, most of the latter being yeasts	Sterkenburg E, et al. 2015. New Phytologist 207:1145-1158
ASV10388	0	0	0	0	0	0	0	0	0	0	0	0	0	0	0	0	0	0	0	0	0	0	0	0	0	8	0	0	0	0	k__Fungi; p__Ascomycota; c__Dothideomycetes; o__Pleosporales; f__Didymellaceae; g__Neomicrosphaeropsis; s__Neomicrosphaeropsis_tamaricicola	Didymellaceae	9	Pathotroph-Saprotroph	Animal Pathogen-Plant Pathogen-Undefined Saprotroph	Microfungus	NULL	Possible	NULL	Tedersoo L, et al. 2014. Science 346:1256688 (doi:10.1126/science.1256688)
ASV10390	0	0	0	0	0	0	0	0	0	0	0	0	0	0	0	0	0	0	0	0	0	0	0	0	0	7	0	0	0	0	k__Fungi; p__Ascomycota; c__Sordariomycetes; o__Hypocreales; f__Nectriaceae; g__Xenoacremonium; s__Xenoacremonium_brunneosporum	Hypocreales	7	Saprotroph	Undefined Saprotroph	Microfungus	NULL	Possible	NULL	Sterkenburg E, et al. 2015. New Phytologist 207:1145-1158
ASV10395	0	0	0	0	0	0	0	0	0	0	0	0	0	0	0	0	0	0	0	0	0	0	0	0	0	7	0	0	0	0	k__Fungi; p__Ascomycota; c__Dothideomycetes; o__Venturiales; f__Sympoventuriaceae; g__Scolecobasidium; s__unidentified	Sympoventuriaceae	9	Saprotroph	Undefined Saprotroph	Microfungus	NULL	Probable	Sympoventuriaceae is represented by Sympoventuria, and can be distinguished from species of Venturiales by its saprobic life style (Zhang et al. 2011)	Zhang Y, et al. 2011 Fungal Diversity 51:249-277
ASV10396	0	0	0	0	0	0	0	0	0	0	0	0	0	0	0	0	0	0	0	0	0	0	0	0	0	7	0	0	0	0	k__Fungi; p__Ascomycota; c__Dothideomycetes; o__Pleosporales; f__Dictyosporiaceae; g__Pseudocoleophoma; s__Pseudocoleophoma_rusci	Dictyosporiaceae	9	Saprotroph	Undefined Saprotroph	Microfungus	NULL	Probable	NULL	Tedersoo L, et al. 2014. Science 346:1256688 (doi:10.1126/science.1256688)
ASV10399	0	0	0	0	0	0	0	0	0	0	0	0	0	0	0	0	0	0	0	0	0	0	0	0	0	7	0	0	0	0	k__Fungi; p__Ascomycota; c__Dothideomycetes; o__Pleosporales; f__Sporormiaceae; g__Preussia; s__unidentified	Sporormiaceae	9	Saprotroph	Dung Saprotroph-Plant Saprotroph	Microfungus	NULL	Probable	Saprobic, associated with dung and rotting vegetation (Cannon & Kirk 2007)	Cannon PF, Kirk PM. 2007. Fungal Families of the World. CAB International, Cambridge
ASV104	291	51	31	0	0	0	0	0	0	0	0	0	216	182	166	0	0	4	0	0	0	0	0	0	0	0	0	3	0	0	k__Fungi; p__Ascomycota; c__Sordariomycetes; o__Xylariales; f__Microdochiaceae; g__Idriella; s__unidentified	Idriella	13	Saprotroph	Undefined Saprotroph	NULL	NULL	Probable	NULL	Tedersoo L, et al. 2014. Science 346:1256688
ASV10401	0	0	0	0	0	0	0	0	0	0	0	0	0	0	0	0	0	0	0	0	0	0	0	0	0	7	0	0	0	0	k__Fungi; p__Ascomycota; c__Dothideomycetes; o__Pleosporales; f__Melanommataceae; g__Alpinaria; s__Alpinaria_rhododendri	Melanommataceae	9	Saprotroph	Wood Saprotroph	Microfungus	NULL	Probable	Saprobic on wood and bark (Cannon & Kirk 2007)	Cannon PF, Kirk PM. 2007. Fungal Families of the World. CAB International, Cambridge
ASV10406	0	0	0	0	0	0	0	0	0	0	0	0	0	0	0	0	0	0	0	0	0	0	0	0	0	6	0	0	0	0	k__Fungi; p__Ascomycota; c__Sordariomycetes; o__Sordariales; f__Chaetomiaceae; g__unclassified_Chaetomiaceae; s__unclassified_Chaetomiaceae	Chaetomiaceae	9	Pathotroph-Saprotroph-Symbiotroph	Animal Pathogen-Dung Saprotroph-Endophyte-Epiphyte-Plant Saprotroph-Wood Saprotroph	Microfungus	Soft Rot	Possible	Saprobic, acting as key decay organisms of plant materials and plant-derived commodities (Cannon & Kirk 2007); Epiphyte detection method-culture (Massimo et al. 2015); Endophyte detection method-culture (Busby et al. 2016, David et al. 2016); Likely opportunistic human pathogen (Irinyi et al. 2015)	Seehann G, et al. 1975. List of Fungi in Soft-Rot Tissue Tests. Institute fur Holzbiologie und Holzschutz, Bundesforschungsanstalt fur Forst - und Holzwirtshaft, Hamburg - Lohbrugge, Germany; Cannon PF, Kirk PM. 2007. Fungal Families of the World. CAB International, Cambridge; Bills GF, et al. 2013. Current Opinion in microbiology, 16:549-565; Tedersoo L, et al. 2014. Science 346:1256688; Irinyi …
ASV10407	0	0	0	0	0	0	0	0	0	0	0	0	0	0	0	0	0	0	0	0	0	0	0	0	0	6	0	0	0	0	k__Fungi; p__Ascomycota; c__Sordariomycetes; o__Hypocreales; f__unclassified_Hypocreales; g__unclassified_Hypocreales; s__unclassified_Hypocreales	Hypocreales	7	Saprotroph	Undefined Saprotroph	Microfungus	NULL	Possible	NULL	Sterkenburg E, et al. 2015. New Phytologist 207:1145-1158
ASV10411	0	0	0	0	0	0	0	0	0	0	0	0	0	0	0	0	0	0	0	0	0	0	0	0	0	6	0	0	0	0	k__Fungi; p__Ascomycota; c__Dothideomycetes; o__Pleosporales; f__Dictyosporiaceae; g__Pseudocoleophoma; s__Pseudocoleophoma_polygonicola	Dictyosporiaceae	9	Saprotroph	Undefined Saprotroph	Microfungus	NULL	Probable	NULL	Tedersoo L, et al. 2014. Science 346:1256688 (doi:10.1126/science.1256688)
ASV10416	0	0	0	0	0	0	0	0	0	0	0	0	0	0	0	0	0	0	0	0	0	0	0	0	0	6	0	0	0	0	k__Fungi; p__Basidiomycota; c__Cystobasidiomycetes; o__unidentified; f__unidentified; g__Buckleyzyma; s__Buckleyzyma_aurantiaca	Buckleyzyma	13	Saprotroph	Undefined Saprotroph	Yeast	NULL	Probable	NULL	Wang QM, et al. 2015. Studies in Mycology 81:149-189 (https://doi.org/10.1016/j.simyco.2015.12.002)
ASV10417	0	0	0	0	0	0	0	0	0	0	0	0	0	0	0	0	0	0	0	0	0	0	0	0	0	5	0	0	0	0	k__Fungi; p__Ascomycota; c__Dothideomycetes; o__Venturiales; f__Venturiaceae; g__Cylindrosympodium; s__unidentified	Cylindrosympodium	13	Pathotroph	Plant Pathogen	NULL	NULL	Probable	NULL	Tedersoo L, et al. 2014. Science 346:1256688
ASV10418	0	0	0	0	0	0	0	0	0	0	0	0	0	0	0	0	0	0	0	0	0	0	0	0	0	5	0	0	0	0	k__Fungi; p__Ascomycota; c__Sordariomycetes; o__Hypocreales; f__Nectriaceae; g__Fusicolla; s__unclassified_Fusicolla	Hypocreales	7	Saprotroph	Undefined Saprotroph	Microfungus	NULL	Possible	NULL	Sterkenburg E, et al. 2015. New Phytologist 207:1145-1158
ASV10420	0	0	0	0	0	0	0	0	0	0	0	0	0	0	0	0	0	0	0	0	0	0	0	0	0	5	0	0	0	0	k__Fungi; p__Ascomycota; c__Sordariomycetes; o__Hypocreales; f__Nectriaceae; g__Fusarium; s__unclassified_Fusarium	Fusarium	13	Pathotroph-Saprotroph-Symbiotroph	Animal Pathogen-Endophyte-Lichen Parasite-Plant Pathogen-Soil Saprotroph-Wood Saprotroph	Microfungus	NULL	Possible	Likely opportunistic human pathogen (Irinyi et al. 2015)	Duncan CG, Eslyn WE. 1966. Mycologia 58:642-664; Seehann G, et al. 1975. List of Fungi in Soft-Rot Tissue Tests. Institute fur Holzbiologie und Holzschutz, Bundesforschungsanstalt fur Forst - und Holzwirtshaft, Hamburg - Lohbrugge, Germany; Costa IPMW, et al. 2012. Mycotaxon 119:26; Tedersoo L, et al. 2014. Science 346:1256688; Irinyi L, et al. 2015. Medical Mycology 53:313-337; Schroers et al. 2…
ASV10422	0	0	0	0	0	0	0	0	0	0	0	0	0	0	0	0	0	0	0	0	0	0	0	0	0	5	0	0	0	0	k__Fungi; p__Ascomycota; c__Sordariomycetes; o__Sordariales; f__Chaetomiaceae; g__unclassified_Chaetomiaceae; s__unclassified_Chaetomiaceae	Chaetomiaceae	9	Pathotroph-Saprotroph-Symbiotroph	Animal Pathogen-Dung Saprotroph-Endophyte-Epiphyte-Plant Saprotroph-Wood Saprotroph	Microfungus	Soft Rot	Possible	Saprobic, acting as key decay organisms of plant materials and plant-derived commodities (Cannon & Kirk 2007); Epiphyte detection method-culture (Massimo et al. 2015); Endophyte detection method-culture (Busby et al. 2016, David et al. 2016); Likely opportunistic human pathogen (Irinyi et al. 2015)	Seehann G, et al. 1975. List of Fungi in Soft-Rot Tissue Tests. Institute fur Holzbiologie und Holzschutz, Bundesforschungsanstalt fur Forst - und Holzwirtshaft, Hamburg - Lohbrugge, Germany; Cannon PF, Kirk PM. 2007. Fungal Families of the World. CAB International, Cambridge; Bills GF, et al. 2013. Current Opinion in microbiology, 16:549-565; Tedersoo L, et al. 2014. Science 346:1256688; Irinyi …
ASV10423	0	0	0	0	0	0	0	0	0	0	0	0	0	0	0	0	0	0	0	0	0	0	0	0	0	5	0	0	0	0	k__Fungi; p__Ascomycota; c__Sordariomycetes; o__Sordariales; f__Lasiosphaeriaceae; g__Schizothecium; s__unclassified_Schizothecium	Schizothecium	13	Saprotroph	Dung Saprotroph	NULL	NULL	Highly Probable	NULL	Bills GF, et al. 2013. Current Opinion in microbiology, 16:549-565; Tedersoo L, et al. 2014. Science 346:1256688
ASV10424	0	0	0	0	0	0	0	0	0	0	0	0	0	0	0	0	0	0	0	0	0	0	0	0	0	5	13	0	0	0	k__Fungi; p__Ascomycota; c__Sordariomycetes; o__unidentified; f__unidentified; g__Myxocephala; s__Myxocephala_albida	Myxocephala	13	Saprotroph	Undefined Saprotroph	NULL	NULL	Probable	NULL	Tedersoo L, et al. 2014. Science 346:1256688
ASV10425	0	0	0	0	0	0	0	0	0	0	0	0	0	0	0	0	0	0	0	0	0	0	0	0	0	5	9	0	0	0	k__Fungi; p__Ascomycota; c__Sordariomycetes; o__Xylariales; f__Hypoxylaceae; g__Daldinia; s__Daldinia_vernicosa	Daldinia	13	Saprotroph	Undefined Saprotroph	NULL	NULL	Probable	NULL	Tedersoo L, et al. 2014. Science 346:1256688
ASV10429	0	0	0	0	0	0	0	0	0	0	0	0	0	0	0	0	0	0	0	0	0	0	0	0	0	5	0	0	0	0	k__Fungi; p__Basidiomycota; c__Agaricomycetes; o__Agaricales; f__Agaricaceae; g__Melanophyllum; s__Melanophyllum_haematospermum	Melanophyllum	13	Saprotroph	Undefined Saprotroph	NULL	NULL	Probable	NULL	Tedersoo L, et al. 2014. Science 346:1256688
ASV10431	0	0	0	0	0	0	0	0	0	0	0	0	0	0	0	0	0	0	0	0	0	0	0	0	152	5	12	0	0	0	k__Fungi; p__Ascomycota; c__Leotiomycetes; o__Phacidiales; f__Phacidiaceae; g__Phacidium; s__Phacidium_grevilleae	Phacidium	13	Pathotroph	Plant Pathogen	NULL	NULL	Probable	NULL	Tedersoo L, et al. 2014. Science 346:1256688
ASV10432	0	0	0	0	0	0	0	0	0	0	0	0	0	0	0	0	0	0	0	0	0	0	0	0	0	5	12	0	0	0	k__Fungi; p__Ascomycota; c__Leotiomycetes; o__Erysiphales; f__Erysiphaceae; g__Golovinomyces; s__Golovinomyces_cynoglossi	Golovinomyces	13	Pathotroph	Plant Pathogen	NULL	NULL	Probable	NULL	Tedersoo L, et al. 2014. Science 346:1256688
ASV10434	0	0	0	0	0	0	0	0	0	0	0	0	0	0	0	0	0	0	0	0	0	0	0	0	0	5	5	0	0	0	k__Fungi; p__Ascomycota; c__Eurotiomycetes; o__Chaetothyriales; f__Herpotrichiellaceae; g__Exophiala; s__Exophiala_xenobiotica	Exophiala	13	Pathotroph-Saprotroph	Animal Pathogen-Undefined Saprotroph	Facultative Yeast	NULL	Probable	NULL	Tedersoo L, et al. 2014. Science 346:1256688, Nagy GL, et al. 2014. Nature Communications 5:4471
ASV10435	0	0	0	0	0	0	0	0	0	0	0	0	0	0	0	0	0	0	0	0	0	0	0	0	0	5	0	0	0	0	k__Fungi; p__Zoopagomycota; c__Zoopagomycetes; o__Zoopagales; f__Piptocephalidaceae; g__Syncephalis; s__unidentified	Syncephalis	13	Pathotroph	Fungal Parasite	NULL	NULL	Probable	NULL	Tedersoo L, et al. 2014. Science 346:1256688
ASV10436	0	0	0	0	0	0	0	0	0	0	0	0	0	0	0	0	0	0	0	0	0	0	0	0	0	5	0	0	0	0	k__Fungi; p__Basidiomycota; c__Tremellomycetes; o__Tremellales; f__Bulleribasidiaceae; g__Vishniacozyma; s__Vishniacozyma_foliicola	Tremellales	7	Pathotroph-Saprotroph-Symbiotroph	Fungal Parasite-Undefined Saprotroph	Tremelloid-Yeast	NULL	Possible	The order contains both teleomorphic and anamorphic species, most of the latter being yeasts	Sterkenburg E, et al. 2015. New Phytologist 207:1145-1158
ASV10442	0	0	0	0	0	0	0	0	0	0	0	0	0	0	0	0	0	0	0	0	0	0	0	0	0	4	0	0	0	0	k__Fungi; p__Ascomycota; c__Sordariomycetes; o__Sordariales; f__Chaetomiaceae; g__Dichotomopilus; s__Dichotomopilus_funicola	Chaetomiaceae	9	Pathotroph-Saprotroph-Symbiotroph	Animal Pathogen-Dung Saprotroph-Endophyte-Epiphyte-Plant Saprotroph-Wood Saprotroph	Microfungus	Soft Rot	Possible	Saprobic, acting as key decay organisms of plant materials and plant-derived commodities (Cannon & Kirk 2007); Epiphyte detection method-culture (Massimo et al. 2015); Endophyte detection method-culture (Busby et al. 2016, David et al. 2016); Likely opportunistic human pathogen (Irinyi et al. 2015)	Seehann G, et al. 1975. List of Fungi in Soft-Rot Tissue Tests. Institute fur Holzbiologie und Holzschutz, Bundesforschungsanstalt fur Forst - und Holzwirtshaft, Hamburg - Lohbrugge, Germany; Cannon PF, Kirk PM. 2007. Fungal Families of the World. CAB International, Cambridge; Bills GF, et al. 2013. Current Opinion in microbiology, 16:549-565; Tedersoo L, et al. 2014. Science 346:1256688; Irinyi …
ASV10443	0	0	0	0	0	0	0	0	0	0	0	0	0	0	0	0	0	0	0	0	0	0	0	0	0	4	0	0	0	0	k__Fungi; p__Ascomycota; c__Sordariomycetes; o__Hypocreales; f__Hypocreaceae; g__Trichoderma; s__Trichoderma_britannicum	Hypocreales	7	Saprotroph	Undefined Saprotroph	Microfungus	NULL	Possible	NULL	Sterkenburg E, et al. 2015. New Phytologist 207:1145-1158
ASV10444	0	0	0	0	0	0	0	0	0	0	0	0	0	0	0	0	0	0	0	0	0	0	0	0	0	4	0	0	0	0	k__Fungi; p__Ascomycota; c__Sordariomycetes; o__Savoryellales; f__Savoryellaceae; g__Ascotaiwania; s__unclassified_Ascotaiwania	Ascotaiwania	13	Saprotroph	Wood Saprotroph	Microfungus	NULL	Possible	From decaying submerged wood (Calduch et al. 2002)	Calduch M, et al. 2002. Mycologia 94:355-361
ASV10445	0	0	0	0	0	0	0	0	0	0	0	0	0	0	0	0	0	0	0	0	0	0	0	0	0	4	0	0	0	0	k__Fungi; p__Ascomycota; c__Eurotiomycetes; o__Eurotiales; f__Trichocomaceae; g__Talaromyces; s__unidentified	Talaromyces	13	Saprotroph	Undefined Saprotroph	NULL	NULL	Probable	NULL	Tedersoo L, et al. 2014. Science 346:1256688
ASV10448	0	0	0	0	0	0	0	0	0	0	0	0	0	0	0	0	0	0	0	0	0	0	0	0	0	4	0	0	0	0	k__Fungi; p__Basidiomycota; c__Agaricomycetes; o__Agaricales; f__Pluteaceae; g__Volvariella; s__Volvariella_pusilla	Volvariella	13	Saprotroph	Undefined Saprotroph	Agaricoid	White Rot	Highly Probable	NULL	Tedersoo L, et al. 2014. Science 346:1256688 (doi:10.1126/science.1256688)
ASV10450	0	0	0	0	0	0	0	0	0	0	0	0	0	0	0	0	0	0	0	0	0	0	0	0	0	4	0	0	0	0	k__Fungi; p__Ascomycota; c__Dothideomycetes; o__Pleosporales; f__Massarinaceae; g__Stagonospora; s__Stagonospora_perfecta	Stagonospora	13	Pathotroph	Plant Pathogen	Microfungus	NULL	Probable	NULL	Tedersoo L, et al. 2014. Science 346:1256688
ASV10453	0	0	0	0	0	0	0	0	0	0	0	0	0	0	0	0	0	0	0	0	0	0	0	0	0	4	3	7	0	0	k__Fungi; p__Ascomycota; c__Dothideomycetes; o__Venturiales; f__Venturiaceae; g__Venturia; s__unidentified	Venturia	13	Pathotroph	Plant Pathogen	NULL	NULL	Probable	NULL	Tedersoo L, et al. 2014. Science 346:1256688 (doi:10.1126/science.1256688)
ASV10455	0	0	0	0	0	0	0	0	0	0	0	0	0	0	0	0	0	0	0	0	0	0	0	0	0	4	0	0	0	0	k__Fungi; p__Ascomycota; c__Sordariomycetes; o__Hypocreales; f__Nectriaceae; g__Fusarium; s__Fusarium_circinatum	Fusarium	13	Pathotroph-Saprotroph-Symbiotroph	Animal Pathogen-Endophyte-Lichen Parasite-Plant Pathogen-Soil Saprotroph-Wood Saprotroph	Microfungus	NULL	Possible	Likely opportunistic human pathogen (Irinyi et al. 2015)	Duncan CG, Eslyn WE. 1966. Mycologia 58:642-664; Seehann G, et al. 1975. List of Fungi in Soft-Rot Tissue Tests. Institute fur Holzbiologie und Holzschutz, Bundesforschungsanstalt fur Forst - und Holzwirtshaft, Hamburg - Lohbrugge, Germany; Costa IPMW, et al. 2012. Mycotaxon 119:26; Tedersoo L, et al. 2014. Science 346:1256688; Irinyi L, et al. 2015. Medical Mycology 53:313-337; Schroers et al. 2…
ASV10456	0	0	0	0	0	0	0	0	0	0	0	0	0	0	0	0	0	0	0	0	0	0	0	0	0	4	0	0	0	0	k__Fungi; p__Basidiomycota; c__Tremellomycetes; o__Tremellales; f__Trimorphomycetaceae; g__Saitozyma; s__Saitozyma_podzolica	Tremellales	7	Pathotroph-Saprotroph-Symbiotroph	Fungal Parasite-Undefined Saprotroph	Tremelloid-Yeast	NULL	Possible	The order contains both teleomorphic and anamorphic species, most of the latter being yeasts	Sterkenburg E, et al. 2015. New Phytologist 207:1145-1158
ASV10457	0	0	0	0	0	0	0	0	0	0	0	0	0	0	0	0	0	0	0	0	0	0	0	0	0	4	0	0	0	0	k__Fungi; p__Basidiomycota; c__Tremellomycetes; o__Cystofilobasidiales; f__Cystofilobasidiaceae; g__Cystofilobasidium; s__Cystofilobasidium_macerans	Cystofilobasidium	13	Saprotroph	Leaf Saprotroph	Yeast	NULL	Possible	NULL	Oberwinkler F, et al. 1983. Systematic and Applied Microbiology 4:114-122 (https://doi.org/10.1016/S0723-2020(83)80039-3)
ASV10462	0	0	0	0	0	0	0	0	0	0	0	0	0	0	0	0	0	0	0	0	0	0	0	0	0	3	0	0	0	0	k__Fungi; p__Ascomycota; c__Sordariomycetes; o__Chaetosphaeriales; f__Chaetosphaeriaceae; g__Chloridium; s__Chloridium_aseptatum	Chloridium	13	Symbiotroph	Ectomycorrhizal	NULL	NULL	Highly Probable	NULL	Tedersoo L, et al. 2014. Science 346:1256688
ASV10465	0	0	0	0	0	0	0	0	0	0	0	0	0	0	0	0	0	0	0	0	0	0	0	0	0	3	0	0	0	0	k__Fungi; p__Ascomycota; c__Eurotiomycetes; o__Chaetothyriales; f__Herpotrichiellaceae; g__Exophiala; s__Exophiala_opportunistica	Exophiala	13	Pathotroph-Saprotroph	Animal Pathogen-Undefined Saprotroph	Facultative Yeast	NULL	Probable	NULL	Tedersoo L, et al. 2014. Science 346:1256688, Nagy GL, et al. 2014. Nature Communications 5:4471
ASV10466	0	0	0	0	0	0	0	0	0	0	0	0	0	0	0	0	0	0	0	0	0	0	0	0	0	3	0	0	0	0	k__Fungi; p__Ascomycota; c__Sordariomycetes; o__Sordariales; f__Lasiosphaeriaceae; g__Cercophora; s__Cercophora_samala	Cercophora	13	Saprotroph	Dung Saprotroph	NULL	NULL	Highly Probable	NULL	Bell A. 1983. Dung Fungi: An Illustrated Guide to Coprophilous Fungi in New Zealand. Victoria University Press, Wellington
ASV10467	0	0	0	0	0	0	0	0	0	0	0	0	0	0	0	0	0	0	0	0	0	0	0	0	0	3	0	0	0	0	k__Fungi; p__Ascomycota; c__Sordariomycetes; o__Microascales; f__Microascaceae; g__Kernia; s__Kernia_geniculotricha	Kernia	13	Saprotroph	Dung Saprotroph-Undefined Saprotroph	NULL	NULL	Highly Probable	NULL	Bills GF, et al. 2013. Current Opinion in microbiology, 16:549-565; Tedersoo L, et al. 2014. Science 346:1256688
ASV10468	0	0	0	0	0	0	0	0	0	0	0	0	0	0	0	0	0	0	0	0	0	0	0	0	0	3	0	0	0	0	k__Fungi; p__Ascomycota; c__Sordariomycetes; o__unidentified; f__Phomatosporaceae; g__Phomatospora; s__Phomatospora_biseriata	Phomatospora	13	Saprotroph	Dung Saprotroph	Microfungus	NULL	Highly Probable	NULL	Richardson MJ. 1972. Transactions of the British Mycological Society 58:37-48
ASV10469	0	0	0	0	0	0	0	0	0	0	0	0	0	0	0	0	0	0	0	0	0	0	0	0	0	3	4	0	0	0	k__Fungi; p__Ascomycota; c__Sordariomycetes; o__Diaporthales; f__Valsaceae; g__unidentified; s__unidentified	Valsaceae	9	Pathotroph-Saprotroph-Symbiotroph	Endophyte-Plant Pathogen-Undefined Saprotroph	Microfungus	NULL	Probable	Saprobes, endophytes and weak to virulent parasites of woody plants (Cannon & Kirk 2007)	Cannon PF, Kirk PM. 2007. Fungal Families of the World. CAB International, Cambridge
ASV10473	0	0	0	0	0	0	0	0	0	0	0	0	0	0	0	0	0	0	0	0	0	0	0	0	0	3	0	0	0	0	k__Fungi; p__Ascomycota; c__Pezizomycetes; o__Pezizales; f__Pyronemataceae; g__Harmoniella; s__unidentified	Pyronemataceae	9	Saprotroph-Symbiotroph	Dung Saprotroph-Ectomycorrhizal-Soil Saprotroph-Wood Saprotroph	Gasteroid-Pezizoid	NULL	Possible	Saprobic on soil, dung or rotten wood or mycorrhizal, some species hypogeous, others associated with fire sites (Cannon & Kirk 2007)	Cannon PF, Kirk PM. 2007. Fungal Families of the World. CAB International, Cambridge
ASV10474	0	0	0	0	0	0	0	0	0	0	0	0	0	0	0	0	0	0	0	0	0	0	0	0	0	3	0	0	0	0	k__Fungi; p__Ascomycota; c__Pezizomycetes; o__Pezizales; f__Pyronemataceae; g__Harmoniella; s__unidentified	Pyronemataceae	9	Saprotroph-Symbiotroph	Dung Saprotroph-Ectomycorrhizal-Soil Saprotroph-Wood Saprotroph	Gasteroid-Pezizoid	NULL	Possible	Saprobic on soil, dung or rotten wood or mycorrhizal, some species hypogeous, others associated with fire sites (Cannon & Kirk 2007)	Cannon PF, Kirk PM. 2007. Fungal Families of the World. CAB International, Cambridge
ASV10481	0	0	0	0	0	0	0	0	0	0	0	0	0	0	0	0	0	0	0	0	0	0	0	0	0	3	1	0	0	0	k__Fungi; p__Ascomycota; c__Dothideomycetes; o__Pleosporales; f__Phaeosphaeriaceae; g__unclassified_Phaeosphaeriaceae; s__unclassified_Phaeosphaeriaceae	Phaeosphaeriaceae	9	Pathotroph-Saprotroph	Fungal Parasite-Plant Pathogen-Plant Saprotroph	Microfungus	NULL	Probable	Necrotrophic or saprobic on a wide range of plants, especially monocotyledons; a few species parasitic on other fungi (Cannon & Kirk 2007)	Cannon PF, Kirk PM. 2007. Fungal Families of the World. CAB International, Cambridge
ASV10482	0	0	0	0	0	0	0	0	0	0	0	0	0	0	0	0	0	0	0	0	0	0	0	0	0	3	10	0	0	0	k__Fungi; p__Ascomycota; c__Dothideomycetes; o__unidentified; f__unidentified; g__Bonordeniella; s__Coniosporium_apollinis	Coniosporium	13	Pathotroph-Saprotroph	Animal Pathogen-Plant Pathogen-Undefined Saprotroph	Microfungus	NULL	Possible	The genus comprises environmental fungi forming black spots or patches on plant leaves, bamboo surface, rotten wood, and recently particularly on rock surfaces-Species are repeatedly isolated from human skin and nails and eventually causing mild cutaneous infections (Li et al. 2008)	Li DM, et al. 2008. Studies in Mycology 61:131-136
ASV10483	0	0	0	0	0	0	0	0	0	0	0	0	0	0	0	0	0	0	0	0	0	0	0	0	0	3	0	0	0	0	k__Fungi; p__Ascomycota; c__Eurotiomycetes; o__Chaetothyriales; f__Trichomeriaceae; g__Trichomerium; s__Trichomerium_deniquelatum	Trichomerium	13	Symbiotroph	Endophyte	NULL	NULL	Probable	NULL	Tedersoo L, et al. 2014. Science 346:1256688
ASV10486	0	0	0	0	0	0	0	0	0	0	0	0	0	0	0	0	0	0	0	0	0	0	0	0	0	3	0	0	0	0	k__Fungi; p__Ascomycota; c__Dothideomycetes; o__Venturiales; f__Sympoventuriaceae; g__Ochroconis; s__Ochroconis_tshawytschae	Sympoventuriaceae	9	Saprotroph	Undefined Saprotroph	Microfungus	NULL	Probable	Sympoventuriaceae is represented by Sympoventuria, and can be distinguished from species of Venturiales by its saprobic life style (Zhang et al. 2011)	Zhang Y, et al. 2011 Fungal Diversity 51:249-277
ASV10487	0	0	0	0	0	0	0	0	0	0	0	0	0	0	0	0	0	0	0	0	0	0	0	0	0	3	0	0	0	0	k__Fungi; p__Ascomycota; c__Saccharomycetes; o__Saccharomycetales; f__Phaffomycetaceae; g__Cyberlindnera; s__Cyberlindnera_rhodanensis	Saccharomycetales	7	Saprotroph	Undefined Saprotroph	Yeast	NULL	Possible	NULL	Sterkenburg E, et al. 2015. New Phytologist 207:1145-1158
ASV10488	0	0	0	0	0	0	0	0	0	0	0	0	0	0	0	0	0	0	0	0	0	0	0	0	0	3	7	0	0	0	k__Fungi; p__Basidiomycota; c__Microbotryomycetes; o__Sporidiobolales; f__Sporidiobolaceae; g__Sporobolomyces; s__unidentified	Sporobolomyces	13	Pathotroph-Saprotroph	Fungal Parasite-Litter Saprotroph	Yeast	NULL	Probable	NULL	Tedersoo L, et al. 2014. Science 346:1256688; Nagy GL, et al. 2014. Nature Communications 5:4471; Purahong W, et al. 2016. Molecular Ecology 25:4059-4074
ASV10491	0	0	0	0	0	0	0	0	0	0	0	0	0	0	0	0	0	0	0	0	0	0	0	0	0	3	0	0	0	0	k__Fungi; p__Mortierellomycota; c__Mortierellomycetes; o__Mortierellales; f__Mortierellaceae; g__Mortierella; s__unclassified_Mortierella	Mortierellaceae	9	Saprotroph-Symbiotroph	Endophyte-Litter Saprotroph-Soil Saprotroph-Undefined Saprotroph	Microfungus	NULL	Possible	Saprobic in soil and thus frequenctly isolated from soil and material contaminated with soil such as hay or rotten silage and spoil tips (Cannon & Kirk 2007)	Cannon PF, Kirk PM. 2007. Fungal Families of the World. CAB International, Cambridge; Purahong W, et al. 2016. Molecular Ecology 25:4059-4074
ASV10494	0	0	0	0	0	0	0	0	0	0	0	0	0	0	0	0	0	0	0	0	0	0	0	0	0	3	5	0	0	0	k__Fungi; p__Ascomycota; c__Leotiomycetes; o__Helotiales; f__Hyaloscyphaceae; g__Cistella; s__unidentified	Cistella	13	Saprotroph	Undefined Saprotroph	NULL	NULL	Probable	NULL	Tedersoo L, et al. 2014. Science 346:1256688
ASV10498	0	0	0	0	0	0	0	0	0	0	0	0	0	0	0	0	0	0	0	0	0	0	0	0	0	2	0	0	0	0	k__Fungi; p__Ascomycota; c__Dothideomycetes; o__Pleosporales; f__Pleosporaceae; g__Alternaria; s__unclassified_Alternaria	Alternaria	13	Pathotroph-Saprotroph-Symbiotroph	Animal Pathogen-Endophyte-Plant Pathogen-Wood Saprotroph	Microfungus	Soft Rot	Possible	NULL	Duncan CG, Eslyn WE. 1966. Mycologia 58:642-664; Seehann G, et al. 1975. List of Fungi in Soft-Rot Tissue Tests. Institute fur Holzbiologie und Holzschutz, Bundesforschungsanstalt fur Forst - und Holzwirtshaft, Hamburg - Lohbrugge, Germany; Tedersoo L, et al. 2014. Science 346:125688
ASV105	144	50	0	0	0	0	0	0	0	0	0	0	0	0	0	0	0	0	0	6	6	0	0	0	0	0	0	0	0	0	k__Fungi; p__Ascomycota; c__Dothideomycetes; o__Pleosporales; f__Phaeosphaeriaceae; g__Neosetophoma; s__Neosetophoma_poaceicola	Neosetophoma	13	Saprotroph	Undefined Saprotroph	NULL	NULL	Probable	NULL	Tedersoo L, et al. 2014. Science 346:1256688
ASV10500	0	0	0	0	0	0	0	0	0	0	0	0	0	0	0	0	0	0	0	0	0	0	0	0	0	2	0	0	0	0	k__Fungi; p__Ascomycota; c__Sordariomycetes; o__Hypocreales; f__Stachybotryaceae; g__unclassified_Stachybotryaceae; s__unclassified_Stachybotryaceae	Hypocreales	7	Saprotroph	Undefined Saprotroph	Microfungus	NULL	Possible	NULL	Sterkenburg E, et al. 2015. New Phytologist 207:1145-1158
ASV10501	0	0	0	0	0	0	0	0	0	0	0	0	0	0	0	0	0	0	0	0	0	0	0	0	0	2	0	0	0	0	k__Fungi; p__Ascomycota; c__Sordariomycetes; o__Togniniales; f__Togniniaceae; g__Phaeoacremonium; s__unclassified_Phaeoacremonium	Phaeoacremonium	13	Pathotroph	Plant Pathogen	NULL	NULL	Probable	NULL	Tedersoo L, et al. 2014. Science 346:1256688
ASV10505	0	0	0	0	0	0	0	0	0	0	0	0	0	0	0	0	0	0	0	0	0	0	0	0	0	2	0	0	0	0	k__Fungi; p__Ascomycota; c__Dothideomycetes; o__Pleosporales; f__Leptosphaeriaceae; g__Leptosphaeria; s__Leptosphaeria_ebuli	Leptosphaeria	13	Pathotroph	Plant Pathogen	NULL	NULL	Probable	NULL	Tedersoo L, et al. 2014. Science 346:1256688
ASV10506	0	0	0	0	0	0	0	0	0	0	0	0	0	0	0	0	0	0	0	0	0	0	0	0	0	2	0	0	0	0	k__Fungi; p__Ascomycota; c__Eurotiomycetes; o__Chaetothyriales; f__Herpotrichiellaceae; g__unidentified; s__unidentified	Herpotrichiellaceae	9	Pathotroph-Saprotroph	Animal Pathogen-Fungal Parasite-Undefined Saprotroph	Facultative Yeast-Microfungus	NULL	Probable	Mostly saprobic on plants or other fungi, isolated from soil etc., and from medical sources (Cannon & Kirk 2007)	Cannon PF, Kirk PM. 2007. Fungal Families of the World. CAB International, Cambridge
ASV10513	0	0	0	0	0	0	0	0	0	0	0	0	0	0	0	0	0	0	0	0	0	0	0	0	0	2	0	0	0	0	k__Fungi; p__Ascomycota; c__Eurotiomycetes; o__Chaetothyriales; f__Herpotrichiellaceae; g__Veronaea; s__Veronaea_japonica	Veronaea	13	Pathotroph	Plant Pathogen	NULL	NULL	Probable	NULL	http://www.apsnet.org/publications/commonnames/Pages/default.aspx
ASV10514	0	0	0	0	0	0	0	0	0	0	0	0	0	0	0	0	0	0	0	0	0	0	0	0	0	2	3	0	0	0	k__Fungi; p__Basidiomycota; c__Agaricomycetes; o__Agaricales; f__Agaricaceae; g__Melanophyllum; s__Melanophyllum_haematospermum	Melanophyllum	13	Saprotroph	Undefined Saprotroph	NULL	NULL	Probable	NULL	Tedersoo L, et al. 2014. Science 346:1256688
ASV10517	0	0	0	0	0	0	0	0	0	0	0	0	0	0	0	0	0	0	0	0	0	0	0	0	0	2	1	0	0	0	k__Fungi; p__Basidiomycota; c__Agaricomycetes; o__Agaricales; f__Agaricaceae; g__Lepiota; s__unidentified	Lepiota	13	Saprotroph	Soil Saprotroph	Agaricoid	NULL	Probable	NULL	Grgurinovic CA, Simpson JA. 2001. Fungal Diversity 8:97-127; Tedersoo L, et al. 2014. Science 346:1256688
ASV10518	0	0	0	0	0	0	0	0	0	0	0	0	0	0	0	0	0	0	0	0	0	0	0	0	0	2	0	0	0	0	k__Fungi; p__Ascomycota; c__Leotiomycetes; o__Helotiales; f__unidentified; g__Cadophora; s__unclassified_Cadophora	Cadophora	13	Symbiotroph	Endophyte	Microfungus	NULL	Highly Probable	Dark Septate Endophyte, known from plant roots.	Tedersoo L, et al. 2010. Mycorrhiza 20:217-263; Newsham 2011. New Phytologist 190:783-793 (as DSE)
ASV10522	0	0	0	0	0	0	0	0	0	0	0	0	0	0	0	0	0	0	0	0	0	0	0	0	0	2	0	0	0	0	k__Fungi; p__Basidiomycota; c__Agaricomycetes; o__Geastrales; f__Geastraceae; g__Geastrum; s__Geastrum_triplex	Geastrum triplex	20	Saprotroph	Undefined Saprotroph	Gasteroid	NULL	Probable	Common name - earthstar	Grgurinovic CA, Simpson JA. 2001. Fungal Diversity 8:97-127
ASV10523	0	0	0	0	0	0	0	0	0	0	0	0	0	0	0	0	0	0	0	0	0	0	0	0	0	2	0	0	0	0	k__Fungi; p__Basidiomycota; c__Agaricomycetes; o__Agaricales; f__Tricholomataceae; g__Clitocybe; s__Clitocybe_trulliformis	Tricholomataceae	9	Pathotroph-Symbiotroph	Ectomycorrhizal-Fungal Parasite	Agaricoid	NULL	Probable	Tricholoma species are ectomycorrhizal, occurring in coniferous and broadleaved forests (Cannon & Kirk 2007); T. sclerotoideum is parasitic on Helvella spp.	Cannon PF, Kirk PM. 2007. Fungal Families of the World. CAB International, Cambridge
ASV10524	0	0	0	0	0	0	0	0	0	0	0	0	0	0	0	0	0	0	0	0	0	0	0	0	0	2	0	0	0	0	k__Fungi; p__Ascomycota; c__Dothideomycetes; o__Pleosporales; f__Sporormiaceae; g__Preussia; s__Preussia_terricola	Sporormiaceae	9	Saprotroph	Dung Saprotroph-Plant Saprotroph	Microfungus	NULL	Probable	Saprobic, associated with dung and rotting vegetation (Cannon & Kirk 2007)	Cannon PF, Kirk PM. 2007. Fungal Families of the World. CAB International, Cambridge
ASV10525	0	0	0	0	0	0	0	0	0	0	0	0	0	0	0	0	0	0	0	0	0	0	0	0	0	2	2	0	0	0	k__Fungi; p__Basidiomycota; c__Agaricomycetes; o__Agaricales; f__Entolomataceae; g__Entoloma; s__unidentified	Entoloma	13	Pathotroph-Saprotroph-Symbiotroph	Ectomycorrhizal-Fungal Parasite-Soil Saprotroph-Undefined Saprotroph	Agaricoid	NULL	Possible	NULL	Rinaldi AC, et al. 2008. Fungal Diversity 33:1-45 (ECM/(not ECM); Tedersoo L, et al. 2010. Mycorrhiza 20:217-263 (sensu stricto); http://mycorrhizas.info/ecmf.html (ECM/(not ECM)
ASV10526	0	0	0	0	0	0	0	0	0	0	0	0	0	0	0	0	0	0	0	0	0	0	0	0	0	2	0	0	0	0	k__Fungi; p__Basidiomycota; c__Agaricomycetes; o__Agaricales; f__Lycoperdaceae; g__Lycoperdon; s__Lycoperdon_pratense	Lycoperdon	13	Saprotroph	Undefined Saprotroph	Gasteroid	NULL	Probable	Common name - puffball	Grgurinovic CA, Simpson JA. 2001. Fungal Diversity 8:97-127; Tedersoo L, et al. 2014. Science 346:1256688
ASV10530	0	0	0	0	0	0	0	0	0	0	0	0	0	0	0	0	0	0	0	0	0	0	0	0	0	2	0	0	0	0	k__Fungi; p__Ascomycota; c__Dothideomycetes; o__Pleosporales; f__Phaeosphaeriaceae; g__Setophaeosphaeria; s__Setophaeosphaeria_sidae	Phaeosphaeriaceae	9	Pathotroph-Saprotroph	Fungal Parasite-Plant Pathogen-Plant Saprotroph	Microfungus	NULL	Probable	Necrotrophic or saprobic on a wide range of plants, especially monocotyledons; a few species parasitic on other fungi (Cannon & Kirk 2007)	Cannon PF, Kirk PM. 2007. Fungal Families of the World. CAB International, Cambridge
ASV10531	0	0	0	0	0	0	0	0	0	0	0	0	0	0	0	0	0	0	0	0	0	0	0	0	0	2	0	0	0	0	k__Fungi; p__Ascomycota; c__Dothideomycetes; o__Pleosporales; f__Phaeosphaeriaceae; g__Setophaeosphaeria; s__Setophaeosphaeria_sidae	Phaeosphaeriaceae	9	Pathotroph-Saprotroph	Fungal Parasite-Plant Pathogen-Plant Saprotroph	Microfungus	NULL	Probable	Necrotrophic or saprobic on a wide range of plants, especially monocotyledons; a few species parasitic on other fungi (Cannon & Kirk 2007)	Cannon PF, Kirk PM. 2007. Fungal Families of the World. CAB International, Cambridge
ASV10532	0	0	0	0	0	0	0	0	0	0	0	0	0	0	0	0	0	0	0	0	0	0	0	0	0	2	0	0	0	0	k__Fungi; p__Basidiomycota; c__Microbotryomycetes; o__unidentified; f__Chrysozymaceae; g__Bannozyma; s__Bannozyma_arctica	Bannozyma	13	Saprotroph	Soil Saprotroph	Yeast	NULL	Probable	Isolated from soil (Vishniac & Takashima 2010)	Vishniac HS, Takashima M. 2010. International Journal of Systematic and Evolutionary Microbiology 60:1215-1218
ASV10533	0	0	0	0	0	0	0	0	0	0	0	0	0	0	0	0	0	0	0	0	0	0	0	0	0	2	0	0	0	0	k__Fungi; p__Ascomycota; c__Leotiomycetes; o__Helotiales; f__Sclerotiniaceae; g__Botryotinia; s__Botryotinia_ranunculi	Botryotinia	13	Pathotroph	Plant Pathogen	NULL	NULL	Probable	NULL	Tedersoo L, et al. 2014. Science 346:1256688
ASV10535	0	0	0	0	0	0	0	0	0	0	0	0	0	0	0	0	0	0	0	0	0	0	0	0	0	2	0	0	0	0	k__Fungi; p__Ascomycota; c__Sordariomycetes; o__Hypocreales; f__Nectriaceae; g__Fusarium; s__Fusarium_circinatum	Fusarium	13	Pathotroph-Saprotroph-Symbiotroph	Animal Pathogen-Endophyte-Lichen Parasite-Plant Pathogen-Soil Saprotroph-Wood Saprotroph	Microfungus	NULL	Possible	Likely opportunistic human pathogen (Irinyi et al. 2015)	Duncan CG, Eslyn WE. 1966. Mycologia 58:642-664; Seehann G, et al. 1975. List of Fungi in Soft-Rot Tissue Tests. Institute fur Holzbiologie und Holzschutz, Bundesforschungsanstalt fur Forst - und Holzwirtshaft, Hamburg - Lohbrugge, Germany; Costa IPMW, et al. 2012. Mycotaxon 119:26; Tedersoo L, et al. 2014. Science 346:1256688; Irinyi L, et al. 2015. Medical Mycology 53:313-337; Schroers et al. 2…
ASV10536	0	0	0	0	0	0	0	0	0	0	0	0	0	0	0	0	0	0	0	0	0	0	0	0	0	2	0	0	0	0	k__Fungi; p__Ascomycota; c__Eurotiomycetes; o__Eurotiales; f__Trichocomaceae; g__Sagenomella; s__Sagenomella_oligospora	Sagenomella	13	Saprotroph	Undefined Saprotroph	NULL	NULL	Probable	NULL	Tedersoo L, et al. 2014. Science 346:1256688
ASV10537	0	0	0	0	0	0	0	0	0	0	0	0	0	0	0	0	0	0	0	0	0	0	0	0	0	2	4	0	0	0	k__Fungi; p__Ascomycota; c__Sordariomycetes; o__Microascales; f__Ceratocystidaceae; g__Berkeleyomyces; s__Berkeleyomyces_rouxiae	Ceratocystidaceae	9	Pathotroph	Plant Pathogen	Microfungus	NULL	Probable	Most species are necrotrophs, infecting plant tissues through wounds caused by human intervention, sap-feeding insects, etc. Most termperate species are associated with bark beetles in a similar manner to the Ophiostomataceae (Cannon & Kirk 2007)	Cannon PF, Kirk PM. 2007. Fungal Families of the World. CAB International, Cambridge
ASV10539	0	0	0	0	0	0	0	0	0	0	0	0	0	0	0	0	0	0	0	0	0	0	0	0	0	2	0	0	0	0	k__Fungi; p__Ascomycota; c__Saccharomycetes; o__Saccharomycetales; f__unclassified_Saccharomycetales; g__unclassified_Saccharomycetales; s__unclassified_Saccharomycetales	Saccharomycetales	7	Saprotroph	Undefined Saprotroph	Yeast	NULL	Possible	NULL	Sterkenburg E, et al. 2015. New Phytologist 207:1145-1158
ASV10540	0	0	0	0	0	0	0	0	0	0	0	0	0	0	0	0	0	0	0	0	0	0	0	0	0	2	0	0	0	0	k__Fungi; p__Ascomycota; c__Saccharomycetes; o__Saccharomycetales; f__Pichiaceae; g__Pichia; s__Pichia_fermentans	Pichia	13	Saprotroph-Symbiotroph	Animal Endosymbiont-Undefined Saprotroph	Yeast	NULL	Highly Probable	Found in wood and digestive systems of the beetle Odontotaenius disjunctus	Kurtzman CP, et al. (eds.) 2011. The Yeasts, a Taxonomic Study. Fifth Edition. Vols 1-3. Elsevier, San Diego
ASV10556	0	0	0	0	0	0	0	0	0	0	0	0	0	0	0	0	0	0	0	0	0	0	0	0	0	1	3	0	0	0	k__Fungi; p__Ascomycota; c__Sordariomycetes; o__Xylariales; f__Apiosporaceae; g__Arthrinium; s__Arthrinium_paraphaeospermum	Apiosporaceae	9	Saprotroph	Plant Saprotroph	NULL	NULL	Probable	Saprobic on dead plant parts, especially of palms, grasses etc., also isolated from soil (Cannon & Kirk 2007)	Cannon PF, Kirk PM. 2007. Fungal Families of the World. CAB International, Cambridge
ASV10581	0	0	0	0	0	0	0	0	0	0	0	0	0	0	0	0	0	0	0	0	0	0	0	0	0	1	0	64	61	0	k__Fungi; p__Basidiomycota; c__Agaricomycetes; o__Agaricales; f__Tricholomataceae; g__Hemimycena; s__Hemimycena_pseudogracilis	Hemimycena	13	Saprotroph	Undefined Saprotroph	NULL	NULL	Probable	NULL	Tedersoo L, et al. 2014. Science 346:1256688
ASV106	0	50	0	0	0	0	0	0	0	0	0	0	0	102	0	0	0	0	0	0	0	0	0	0	0	0	0	0	0	0	k__Fungi; p__Ascomycota; c__Dothideomycetes; o__Pleosporales; f__Melanommataceae; g__Alpinaria; s__Alpinaria_rhododendri	Melanommataceae	9	Saprotroph	Wood Saprotroph	Microfungus	NULL	Probable	Saprobic on wood and bark (Cannon & Kirk 2007)	Cannon PF, Kirk PM. 2007. Fungal Families of the World. CAB International, Cambridge
ASV10616	0	0	0	0	0	0	0	0	0	0	0	0	0	0	0	0	0	0	0	0	0	0	0	0	0	0	1314	0	0	0	k__Fungi; p__Ascomycota; c__Sordariomycetes; o__Hypocreales; f__Nectriaceae; g__Fusarium; s__Fusarium_nurragi	Fusarium	13	Pathotroph-Saprotroph-Symbiotroph	Animal Pathogen-Endophyte-Lichen Parasite-Plant Pathogen-Soil Saprotroph-Wood Saprotroph	Microfungus	NULL	Possible	Likely opportunistic human pathogen (Irinyi et al. 2015)	Duncan CG, Eslyn WE. 1966. Mycologia 58:642-664; Seehann G, et al. 1975. List of Fungi in Soft-Rot Tissue Tests. Institute fur Holzbiologie und Holzschutz, Bundesforschungsanstalt fur Forst - und Holzwirtshaft, Hamburg - Lohbrugge, Germany; Costa IPMW, et al. 2012. Mycotaxon 119:26; Tedersoo L, et al. 2014. Science 346:1256688; Irinyi L, et al. 2015. Medical Mycology 53:313-337; Schroers et al. 2…
ASV10617	0	0	0	0	0	0	0	0	0	0	0	0	0	0	0	0	0	0	0	0	0	0	0	0	0	0	1169	0	0	0	k__Fungi; p__Basidiomycota; c__Tremellomycetes; o__Cystofilobasidiales; f__Cystofilobasidiaceae; g__Cystofilobasidium; s__Cystofilobasidium_capitatum	Cystofilobasidium	13	Saprotroph	Leaf Saprotroph	Yeast	NULL	Possible	NULL	Oberwinkler F, et al. 1983. Systematic and Applied Microbiology 4:114-122 (https://doi.org/10.1016/S0723-2020(83)80039-3)
ASV10618	0	0	0	0	0	0	0	0	0	0	0	0	0	0	0	0	0	0	0	0	0	0	0	0	0	0	1139	0	0	0	k__Fungi; p__Ascomycota; c__Dothideomycetes; o__Pleosporales; f__Didymellaceae; g__Stagonosporopsis; s__Stagonosporopsis_lupini	Stagonosporopsis	13	Pathotroph	Plant Pathogen	NULL	NULL	Probable	NULL	http://www.apsnet.org/publications/commonnames/Pages/default.aspx
ASV10619	0	0	0	0	0	0	0	0	0	0	0	0	0	0	0	0	0	0	0	0	0	0	0	0	0	0	591	0	0	0	k__Fungi; p__Mortierellomycota; c__Mortierellomycetes; o__Mortierellales; f__Mortierellaceae; g__Mortierella; s__Mortierella_elongata	Mortierellaceae	9	Saprotroph-Symbiotroph	Endophyte-Litter Saprotroph-Soil Saprotroph-Undefined Saprotroph	Microfungus	NULL	Possible	Saprobic in soil and thus frequenctly isolated from soil and material contaminated with soil such as hay or rotten silage and spoil tips (Cannon & Kirk 2007)	Cannon PF, Kirk PM. 2007. Fungal Families of the World. CAB International, Cambridge; Purahong W, et al. 2016. Molecular Ecology 25:4059-4074
ASV10620	0	0	0	0	0	0	0	0	0	0	0	0	0	0	0	0	0	0	0	0	0	0	0	0	0	0	411	0	0	0	k__Fungi; p__Ascomycota; c__Sordariomycetes; o__Hypocreales; f__Nectriaceae; g__Fusarium; s__Fusarium_equiseti	Fusarium	13	Pathotroph-Saprotroph-Symbiotroph	Animal Pathogen-Endophyte-Lichen Parasite-Plant Pathogen-Soil Saprotroph-Wood Saprotroph	Microfungus	NULL	Possible	Likely opportunistic human pathogen (Irinyi et al. 2015)	Duncan CG, Eslyn WE. 1966. Mycologia 58:642-664; Seehann G, et al. 1975. List of Fungi in Soft-Rot Tissue Tests. Institute fur Holzbiologie und Holzschutz, Bundesforschungsanstalt fur Forst - und Holzwirtshaft, Hamburg - Lohbrugge, Germany; Costa IPMW, et al. 2012. Mycotaxon 119:26; Tedersoo L, et al. 2014. Science 346:1256688; Irinyi L, et al. 2015. Medical Mycology 53:313-337; Schroers et al. 2…
ASV10621	0	0	0	0	0	0	0	0	0	0	0	0	0	0	0	0	0	0	0	0	0	0	0	0	0	0	375	0	0	0	k__Fungi; p__Ascomycota; c__Sordariomycetes; o__Glomerellales; f__Plectosphaerellaceae; g__Gibellulopsis; s__Gibellulopsis_serrae	Gibellulopsis	13	Pathotroph	Plant Pathogen	NULL	NULL	Probable	NULL	Tedersoo L, et al. 2014. Science 346:1256688
ASV10622	0	0	0	0	0	0	0	0	0	0	0	0	0	0	0	0	0	0	0	0	0	0	0	0	0	0	328	0	0	0	k__Fungi; p__Ascomycota; c__Dothideomycetes; o__Pleosporales; f__Didymellaceae; g__Allophoma; s__Allophoma_cylindrispora	Allophoma	13	Pathotroph	Plant Pathogen	Microfungus	NULL	Probable	Isolated from leaf spots (Chen et al. 2015)	Chen Q, et al. 2015. Studies in Mycology 82:137-217
ASV10624	0	0	0	0	0	0	0	0	0	0	0	0	0	0	0	0	0	0	0	0	0	0	0	0	0	0	203	0	0	0	k__Fungi; p__Ascomycota; c__Sordariomycetes; o__Hypocreales; f__Nectriaceae; g__Neonectria; s__Neonectria_major	Neonectria	13	Pathotroph	Plant Pathogen	NULL	NULL	Probable	NULL	Tedersoo L, et al. 2014. Science 346:1256688
ASV10625	0	0	0	0	0	0	0	0	0	0	0	0	0	0	0	0	0	0	0	0	0	0	0	0	0	0	202	0	0	0	k__Fungi; p__Ascomycota; c__Dothideomycetes; o__Pleosporales; f__Didymellaceae; g__Epicoccum; s__unclassified_Epicoccum	Didymellaceae	9	Pathotroph-Saprotroph	Animal Pathogen-Plant Pathogen-Undefined Saprotroph	Microfungus	NULL	Possible	NULL	Tedersoo L, et al. 2014. Science 346:1256688 (doi:10.1126/science.1256688)
ASV10627	0	0	0	0	0	0	0	0	0	0	0	0	0	0	0	0	0	0	0	0	0	0	0	0	0	0	120	0	0	0	k__Fungi; p__Ascomycota; c__Dothideomycetes; o__Mycosphaerellales; f__Mycosphaerellaceae; g__Septoria; s__Septoria_steviae	Septoria	13	Pathotroph	Plant Pathogen	Microfungus	NULL	Probable	NULL	Tedersoo L, et al. 2014. Science 346:1256688
ASV10628	0	0	0	0	0	0	0	0	0	0	0	0	0	0	0	0	0	0	0	0	0	0	0	0	0	0	116	0	0	0	k__Fungi; p__Ascomycota; c__Sordariomycetes; o__Hypocreales; f__unclassified_Hypocreales; g__unclassified_Hypocreales; s__unclassified_Hypocreales	Hypocreales	7	Saprotroph	Undefined Saprotroph	Microfungus	NULL	Possible	NULL	Sterkenburg E, et al. 2015. New Phytologist 207:1145-1158
ASV10630	0	0	0	0	0	0	0	0	0	0	0	0	0	0	0	0	0	0	0	0	0	0	0	0	0	0	109	0	0	0	k__Fungi; p__Basidiomycota; c__Tremellomycetes; o__Tremellales; f__Bulleribasidiaceae; g__Vishniacozyma; s__Vishniacozyma_victoriae	Tremellales	7	Pathotroph-Saprotroph-Symbiotroph	Fungal Parasite-Undefined Saprotroph	Tremelloid-Yeast	NULL	Possible	The order contains both teleomorphic and anamorphic species, most of the latter being yeasts	Sterkenburg E, et al. 2015. New Phytologist 207:1145-1158
ASV10632	0	0	0	0	0	0	0	0	0	0	0	0	0	0	0	0	0	0	0	0	0	0	0	0	0	0	98	0	0	0	k__Fungi; p__Basidiomycota; c__Tremellomycetes; o__Tremellales; f__Bulleribasidiaceae; g__Vishniacozyma; s__Vishniacozyma_tephrensis	Tremellales	7	Pathotroph-Saprotroph-Symbiotroph	Fungal Parasite-Undefined Saprotroph	Tremelloid-Yeast	NULL	Possible	The order contains both teleomorphic and anamorphic species, most of the latter being yeasts	Sterkenburg E, et al. 2015. New Phytologist 207:1145-1158
ASV10634	0	0	0	0	0	0	0	0	0	0	0	0	0	0	0	0	0	0	0	0	0	0	0	0	0	0	80	0	0	0	k__Fungi; p__Ascomycota; c__Sordariomycetes; o__Glomerellales; f__Plectosphaerellaceae; g__unclassified_Plectosphaerellaceae; s__unclassified_Plectosphaerellaceae	Plectosphaerellaceae	13	Pathotroph-Saprotroph-Symbiotroph	Animal Pathogen-Endophyte-Fungal Parasite-Plant Pathogen=Wood Saprotroph	Microfungus	NULL	Possible	NULL	Duncan CG, Eslyn WE. 1966. Mycologia 58:642-64; Nilsson T. 1973. Studies on wood degradation and cellulolytic activity of microfungi. No. 104; Worrall JJ, et al. 1997. Mycologia 89: 199-219; Hanada RE, et al. 2010. Fungal Biology 114:901-910; Del Olmo-Ruiz M, Arnold AE. 2014. Mycologia 106:8-21; Tedersoo L, et al. 2014. Science 346:1256688 (doi:10.1126/science.1256688); Irinyi L, et al. 2015. Med…
ASV10636	0	0	0	0	0	0	0	0	0	0	0	0	0	0	0	0	0	0	0	0	0	0	0	0	0	0	73	0	0	0	k__Fungi; p__Ascomycota; c__Sordariomycetes; o__Glomerellales; f__Plectosphaerellaceae; g__Lectera; s__Lectera_capsici	Lectera	13	Pathotroph	Plant Pathogen	NULL	NULL	Probable	NULL	Tedersoo L, et al. 2014. Science 346:1256688
ASV10637	0	0	0	0	0	0	0	0	0	0	0	0	0	0	0	0	0	0	0	0	0	0	0	0	0	0	69	0	0	0	k__Fungi; p__Basidiomycota; c__Tremellomycetes; o__Trichosporonales; f__Trichosporonaceae; g__Cutaneotrichosporon; s__unclassified_Cutaneotrichosporon	Cutaneotrichosporon	13	Pathotroph	Animal Pathogen	Yeast	NULL	Possible	Pathogenic to humans	Nath R, et al. 2018. Mycopathologia 183:585 (https://doi.org/10.1007/s11046-017-0231-8)
ASV10638	0	0	0	0	0	0	0	0	0	0	0	0	0	0	0	0	0	0	0	0	0	0	0	0	0	0	68	0	0	0	k__Fungi; p__Basidiomycota; c__Cystobasidiomycetes; o__Erythrobasidiales; f__Erythrobasidiaceae; g__Erythrobasidium; s__Erythrobasidium_hasegawianum	Erythrobasidium	13	Saprotroph	Undefined Saprotroph	Yeast	NULL	Possible	NULL	Sugiyama J, Hamamoto M. 1998. The Yeasts 4:654-655 (https://doi.org/10.1016/B978-044481312-1/50086-1)
ASV10639	0	0	0	0	0	0	0	0	0	0	0	0	0	0	0	0	0	0	0	0	0	0	0	0	0	0	66	0	0	0	k__Fungi; p__Basidiomycota; c__Tremellomycetes; o__Tremellales; f__Rhynchogastremataceae; g__Papiliotrema; s__Papiliotrema_wisconsinensis	Tremellales	7	Pathotroph-Saprotroph-Symbiotroph	Fungal Parasite-Undefined Saprotroph	Tremelloid-Yeast	NULL	Possible	The order contains both teleomorphic and anamorphic species, most of the latter being yeasts	Sterkenburg E, et al. 2015. New Phytologist 207:1145-1158
ASV10644	0	0	0	0	0	0	0	0	0	0	0	0	0	0	0	0	0	0	0	0	0	0	0	0	0	0	54	0	0	0	k__Fungi; p__Basidiomycota; c__Microbotryomycetes; o__unidentified; f__unidentified; g__Curvibasidium; s__[Rhodotorula]_nothofagi	Curvibasidium	13	Saprotroph	Undefined Saprotroph	Microfungus	NULL	Possible	NULL	Sampaio JP, et al. 2004. International Journal of Systematic and Evolutionary Microbiology 54:1401-1407 (https://doi.org/10.1099/ijs.0.03037-0)
ASV10645	0	0	0	0	0	0	0	0	0	0	0	0	0	0	0	0	0	0	0	0	0	0	0	0	0	0	49	0	0	0	k__Fungi; p__Ascomycota; c__Dothideomycetes; o__Pleosporales; f__Phaeosphaeriaceae; g__Setophaeosphaeria; s__Setophaeosphaeria_sidae	Phaeosphaeriaceae	9	Pathotroph-Saprotroph	Fungal Parasite-Plant Pathogen-Plant Saprotroph	Microfungus	NULL	Probable	Necrotrophic or saprobic on a wide range of plants, especially monocotyledons; a few species parasitic on other fungi (Cannon & Kirk 2007)	Cannon PF, Kirk PM. 2007. Fungal Families of the World. CAB International, Cambridge
ASV10646	0	0	0	0	0	0	0	0	0	0	0	0	0	0	0	0	0	0	0	0	0	0	0	0	0	0	49	0	0	0	k__Fungi; p__Basidiomycota; c__Tremellomycetes; o__Trichosporonales; f__Trichosporonaceae; g__Cutaneotrichosporon; s__unclassified_Cutaneotrichosporon	Cutaneotrichosporon	13	Pathotroph	Animal Pathogen	Yeast	NULL	Possible	Pathogenic to humans	Nath R, et al. 2018. Mycopathologia 183:585 (https://doi.org/10.1007/s11046-017-0231-8)
ASV10647	0	0	0	0	0	0	0	0	0	0	0	0	0	0	0	0	0	0	0	0	0	0	0	0	0	0	49	0	0	0	k__Fungi; p__Ascomycota; c__Sordariomycetes; o__Xylariales; f__Microdochiaceae; g__Selenodriella; s__Selenodriella_cubensis	Microdochiaceae	9	Pathotroph-Saprotroph-Symbiotroph	Endophyte-Plant Pathogen-Undefined Saprotroph	Microfungus	NULL	Probable	Saprobic, endophytic or pathogenic; on leaves, seeds and soil (Cernández-Restrepo et al. 2016)	Hernández-Restrepo M, Groenewald JZ, Crous PW. 2016. Persoonia 36:57-82
ASV10649	0	0	0	0	0	0	0	0	0	0	0	0	0	0	0	0	0	0	0	0	0	0	0	0	0	0	42	0	0	0	k__Fungi; p__Olpidiomycota; c__Olpidiomycetes; o__Olpidiales; f__Olpidiaceae; g__Olpidium; s__Olpidium_brassicae	Olpidiaceae	9	Pathotroph	Animal Parasite-Fungal Parasite	NULL	NULL	Probable	Parasitic on algae, fungi, mosses, pollen grains and vegetative tissues of flowering and crop plants	Devasahayam HL, Henry LDC. 2009. Illustrated Plant Pathology: Basic Concepts, New India Publishing, New Delhi
ASV10651	0	0	0	0	0	0	0	0	0	0	0	0	0	0	0	0	0	0	0	0	0	0	0	0	0	0	39	0	0	0	k__Fungi; p__Ascomycota; c__Sordariomycetes; o__Glomerellales; f__Plectosphaerellaceae; g__Gibellulopsis; s__Gibellulopsis_serrae	Gibellulopsis	13	Pathotroph	Plant Pathogen	NULL	NULL	Probable	NULL	Tedersoo L, et al. 2014. Science 346:1256688
ASV10652	0	0	0	0	0	0	0	0	0	0	0	0	0	0	0	0	0	0	0	0	0	0	0	0	0	0	38	0	0	0	k__Fungi; p__Ascomycota; c__Sordariomycetes; o__Hypocreales; f__Nectriaceae; g__Fusarium; s__Fusarium_solani	Fusarium	13	Pathotroph-Saprotroph-Symbiotroph	Animal Pathogen-Endophyte-Lichen Parasite-Plant Pathogen-Soil Saprotroph-Wood Saprotroph	Microfungus	NULL	Possible	Likely opportunistic human pathogen (Irinyi et al. 2015)	Duncan CG, Eslyn WE. 1966. Mycologia 58:642-664; Seehann G, et al. 1975. List of Fungi in Soft-Rot Tissue Tests. Institute fur Holzbiologie und Holzschutz, Bundesforschungsanstalt fur Forst - und Holzwirtshaft, Hamburg - Lohbrugge, Germany; Costa IPMW, et al. 2012. Mycotaxon 119:26; Tedersoo L, et al. 2014. Science 346:1256688; Irinyi L, et al. 2015. Medical Mycology 53:313-337; Schroers et al. 2…
ASV10653	0	0	0	0	0	0	0	0	0	0	0	0	0	0	0	0	0	0	0	0	0	0	0	0	262	0	38	0	0	0	k__Fungi; p__Ascomycota; c__Leotiomycetes; o__Helotiales; f__Helotiales_fam_Incertae_sedis; g__Roesleria; s__Roesleria_subterranea	Roesleria	13	Pathotroph	Plant Pathogen	NULL	NULL	Probable	NULL	Tedersoo L, et al. 2014. Science 346:1256688
ASV10654	0	0	0	0	0	0	0	0	0	0	0	0	0	0	0	0	0	0	0	0	0	0	0	0	0	0	38	0	0	0	k__Fungi; p__Basidiomycota; c__Tremellomycetes; o__Tremellales; f__Rhynchogastremataceae; g__Papiliotrema; s__unclassified_Papiliotrema	Tremellales	7	Pathotroph-Saprotroph-Symbiotroph	Fungal Parasite-Undefined Saprotroph	Tremelloid-Yeast	NULL	Possible	The order contains both teleomorphic and anamorphic species, most of the latter being yeasts	Sterkenburg E, et al. 2015. New Phytologist 207:1145-1158
ASV10656	0	0	0	0	0	0	0	0	0	0	0	0	0	0	0	0	0	0	0	0	0	0	0	0	0	0	36	0	0	0	k__Fungi; p__Basidiomycota; c__Cystobasidiomycetes; o__Cystobasidiales; f__Cystobasidiaceae; g__Cystobasidium; s__Cystobasidium_laryngis	Cystobasidium	13	Pathotroph	Fungal Parasite	Facultative Yeast	NULL	Highly Probable	NULL	Kurtzman CP, et al. (eds.) 2011. The Yeasts, a Taxonomic Study. Fifth Edition. Vols 1-3. Elsevier, San Diego
ASV10658	0	0	0	0	0	0	0	0	0	0	0	0	0	0	0	0	0	0	0	0	0	0	0	0	0	0	34	0	0	0	k__Fungi; p__Ascomycota; c__Saccharomycetes; o__Saccharomycetales; f__unclassified_Saccharomycetales; g__unclassified_Saccharomycetales; s__unclassified_Saccharomycetales	Saccharomycetales	7	Saprotroph	Undefined Saprotroph	Yeast	NULL	Possible	NULL	Sterkenburg E, et al. 2015. New Phytologist 207:1145-1158
ASV10659	0	0	0	0	0	0	0	0	0	0	0	0	0	0	0	0	0	0	0	0	0	0	0	0	0	0	33	0	0	0	k__Fungi; p__Ascomycota; c__Sordariomycetes; o__Sordariales; f__Chaetomiaceae; g__unclassified_Chaetomiaceae; s__unclassified_Chaetomiaceae	Chaetomiaceae	9	Pathotroph-Saprotroph-Symbiotroph	Animal Pathogen-Dung Saprotroph-Endophyte-Epiphyte-Plant Saprotroph-Wood Saprotroph	Microfungus	Soft Rot	Possible	Saprobic, acting as key decay organisms of plant materials and plant-derived commodities (Cannon & Kirk 2007); Epiphyte detection method-culture (Massimo et al. 2015); Endophyte detection method-culture (Busby et al. 2016, David et al. 2016); Likely opportunistic human pathogen (Irinyi et al. 2015)	Seehann G, et al. 1975. List of Fungi in Soft-Rot Tissue Tests. Institute fur Holzbiologie und Holzschutz, Bundesforschungsanstalt fur Forst - und Holzwirtshaft, Hamburg - Lohbrugge, Germany; Cannon PF, Kirk PM. 2007. Fungal Families of the World. CAB International, Cambridge; Bills GF, et al. 2013. Current Opinion in microbiology, 16:549-565; Tedersoo L, et al. 2014. Science 346:1256688; Irinyi …
ASV1066	0	0	1	0	0	0	0	0	0	0	0	0	0	96	112	0	1	1	0	0	0	0	0	0	0	0	0	0	0	17	k__Fungi; p__Ascomycota; c__Leotiomycetes; o__Helotiales; f__Helotiaceae; g__Articulospora; s__unclassified_Articulospora	Articulospora	13	Saprotroph	Undefined Saprotroph	NULL	NULL	Probable	NULL	Tedersoo L, et al. 2014. Science 346:1256688
ASV10660	0	0	0	0	0	0	0	0	0	0	0	0	0	0	0	0	0	0	0	0	0	0	0	0	0	0	33	0	0	0	k__Fungi; p__Ascomycota; c__Dothideomycetes; o__Pleosporales; f__Cucurbitariaceae; g__Neocucurbitaria; s__unclassified_Neocucurbitaria	Cucurbitariaceae	9	Pathotroph-Saprotroph	Plant Pathogen-Wood Saprotroph	Microfungus	NULL	Probable	Necrotrophic or saprobic on woody plants (Cannon & Kirk 2007)	Cannon PF, Kirk PM. 2007. Fungal Families of the World. CAB International, Cambridge; Tedersoo L, et al. 2014. Science 346:1256688 (doi:10.1126/science.1256688)
ASV10661	0	0	0	0	0	0	0	0	0	0	0	0	0	0	0	0	0	0	0	0	0	0	0	0	0	0	32	0	0	0	k__Fungi; p__Ascomycota; c__Dothideomycetes; o__Pleosporales; f__Cucurbitariaceae; g__Neocucurbitaria; s__Neocucurbitaria_salicis-albae	Cucurbitariaceae	9	Pathotroph-Saprotroph	Plant Pathogen-Wood Saprotroph	Microfungus	NULL	Probable	Necrotrophic or saprobic on woody plants (Cannon & Kirk 2007)	Cannon PF, Kirk PM. 2007. Fungal Families of the World. CAB International, Cambridge; Tedersoo L, et al. 2014. Science 346:1256688 (doi:10.1126/science.1256688)
ASV10662	0	0	0	0	0	0	0	0	0	0	0	0	0	0	0	0	0	0	0	0	0	0	0	0	0	0	30	0	0	0	k__Fungi; p__Ascomycota; c__Leotiomycetes; o__Helotiales; f__Helotiales_fam_Incertae_sedis; g__Mycoarthris; s__Mycoarthris_corallina	Mycoarthris	13	Saprotroph	Undefined Saprotroph	NULL	NULL	Probable	NULL	Tedersoo L, et al. 2014. Science 346:1256688
ASV10665	0	0	0	0	0	0	0	0	0	0	0	0	0	0	0	0	0	0	0	0	0	0	0	0	0	0	29	0	0	0	k__Fungi; p__Basidiomycota; c__Agaricostilbomycetes; o__Agaricostilbales; f__Chionosphaeraceae; g__Kurtzmanomyces; s__Kurtzmanomyces_tardus	Chionosphaeraceae	9	Pathotroph-Saprotroph	Fungal Parasite-Undefined Saprotroph	Microfungus	NULL	Possible	Species appear to be mycoparasitic, associated with fungi of bark beetle galleries, wood-inhabiting Xylariaceae or lichens. Others are found erumpent from bark or decaying wood and may be sabrobic (Cannon & Kirk 2007)	Cannon PF, Kirk PM. 2007. Fungal Families of the World. CAB International, Cambridge
ASV10666	0	0	0	0	0	0	0	0	0	0	0	0	0	0	0	0	0	0	0	0	0	0	0	0	0	0	29	0	0	0	k__Fungi; p__Ascomycota; c__Dothideomycetes; o__Capnodiales; f__Teratosphaeriaceae; g__Devriesia; s__unidentified	Devriesia	13	Pathotroph	Plant Pathogen	NULL	NULL	Probable	NULL	Tedersoo L, et al. 2014. Science 346:1256688
ASV10667	0	0	0	0	0	0	0	0	0	0	0	0	0	0	0	0	0	0	0	0	0	0	0	0	0	0	29	0	0	0	k__Fungi; p__Basidiomycota; c__Tremellomycetes; o__Tremellales; f__Tremellaceae; g__Cryptococcus; s__Cryptococcus_dimennae	Tremellales	7	Pathotroph-Saprotroph-Symbiotroph	Fungal Parasite-Undefined Saprotroph	Tremelloid-Yeast	NULL	Possible	The order contains both teleomorphic and anamorphic species, most of the latter being yeasts	Sterkenburg E, et al. 2015. New Phytologist 207:1145-1158
ASV10669	0	0	0	0	0	0	0	0	0	0	0	0	0	0	0	0	0	0	0	0	0	0	0	0	0	0	28	0	0	0	k__Fungi; p__Olpidiomycota; c__Olpidiomycetes; o__Olpidiales; f__Olpidiaceae; g__Olpidium; s__Olpidium_brassicae	Olpidiaceae	9	Pathotroph	Animal Parasite-Fungal Parasite	NULL	NULL	Probable	Parasitic on algae, fungi, mosses, pollen grains and vegetative tissues of flowering and crop plants	Devasahayam HL, Henry LDC. 2009. Illustrated Plant Pathology: Basic Concepts, New India Publishing, New Delhi
ASV10670	0	0	0	0	0	0	0	0	0	0	0	0	0	0	0	0	0	0	0	0	0	0	0	0	0	0	27	0	0	0	k__Fungi; p__Ascomycota; c__Sordariomycetes; o__Hypocreales; f__Nectriaceae; g__Fusarium; s__Fusarium_aethiopicum	Fusarium	13	Pathotroph-Saprotroph-Symbiotroph	Animal Pathogen-Endophyte-Lichen Parasite-Plant Pathogen-Soil Saprotroph-Wood Saprotroph	Microfungus	NULL	Possible	Likely opportunistic human pathogen (Irinyi et al. 2015)	Duncan CG, Eslyn WE. 1966. Mycologia 58:642-664; Seehann G, et al. 1975. List of Fungi in Soft-Rot Tissue Tests. Institute fur Holzbiologie und Holzschutz, Bundesforschungsanstalt fur Forst - und Holzwirtshaft, Hamburg - Lohbrugge, Germany; Costa IPMW, et al. 2012. Mycotaxon 119:26; Tedersoo L, et al. 2014. Science 346:1256688; Irinyi L, et al. 2015. Medical Mycology 53:313-337; Schroers et al. 2…
ASV10671	0	0	0	0	0	0	0	0	0	0	0	0	0	0	0	0	0	0	0	0	0	0	0	0	0	0	27	0	0	0	k__Fungi; p__Basidiomycota; c__Tremellomycetes; o__Tremellales; f__Tremellaceae; g__Cryptococcus; s__Cryptococcus_dimennae	Tremellales	7	Pathotroph-Saprotroph-Symbiotroph	Fungal Parasite-Undefined Saprotroph	Tremelloid-Yeast	NULL	Possible	The order contains both teleomorphic and anamorphic species, most of the latter being yeasts	Sterkenburg E, et al. 2015. New Phytologist 207:1145-1158
ASV10672	0	0	0	0	0	0	0	0	0	0	0	0	0	0	0	0	0	0	0	0	0	0	0	0	0	0	27	0	0	0	k__Fungi; p__Ascomycota; c__Sordariomycetes; o__Hypocreales; f__unclassified_Hypocreales; g__unclassified_Hypocreales; s__unclassified_Hypocreales	Hypocreales	7	Saprotroph	Undefined Saprotroph	Microfungus	NULL	Possible	NULL	Sterkenburg E, et al. 2015. New Phytologist 207:1145-1158
ASV10673	0	0	0	0	0	0	0	0	0	0	0	0	0	0	0	0	0	0	0	0	0	0	0	0	0	0	23	0	0	0	k__Fungi; p__Ascomycota; c__Dothideomycetes; o__Botryosphaeriales; f__Botryosphaeriaceae; g__Dothiorella; s__Dothiorella_viticola	Dothiorella	13	Pathotroph	Plant Pathogen	Microfungus	NULL	Probable	NULL	Tedersoo L, et al. 2014. Science 346:1256688
ASV10674	0	0	0	0	0	0	0	0	0	0	0	0	0	0	0	0	0	0	0	0	0	0	0	0	0	0	23	0	0	0	k__Fungi; p__Ascomycota; c__Dothideomycetes; o__Venturiales; f__Venturiaceae; g__unidentified; s__unidentified	Venturiaceae	9	Pathotroph-Saprotroph-Symbiotroph	Endophyte-Plant Pathogen-Undefined Saprotroph	Microfungus	NULL	Probable	Mostly endophytes and weak parasites of aerial plant parts, including bark and wood, leaf and fruit tissue; rarely biotrophic. Little is known except for the important pathogens (Cannon & Kirk 2007)	Cannon PF, Kirk PM. 2007. Fungal Families of the World. CAB International, Cambridge
ASV10677	0	0	0	0	0	0	0	0	0	0	0	0	0	0	0	0	0	0	0	0	0	0	0	0	0	0	23	0	0	0	k__Fungi; p__Basidiomycota; c__Tremellomycetes; o__Tremellales; f__Bulleribasidiaceae; g__Vishniacozyma; s__Vishniacozyma_tephrensis	Tremellales	7	Pathotroph-Saprotroph-Symbiotroph	Fungal Parasite-Undefined Saprotroph	Tremelloid-Yeast	NULL	Possible	The order contains both teleomorphic and anamorphic species, most of the latter being yeasts	Sterkenburg E, et al. 2015. New Phytologist 207:1145-1158
ASV10678	0	0	0	0	0	0	0	0	0	0	0	0	0	0	0	0	0	0	0	0	0	0	0	0	0	0	23	0	0	0	k__Fungi; p__Basidiomycota; c__Tremellomycetes; o__Tremellales; f__Bulleribasidiaceae; g__Hannaella; s__Hannaella_oryzae	Tremellales	7	Pathotroph-Saprotroph-Symbiotroph	Fungal Parasite-Undefined Saprotroph	Tremelloid-Yeast	NULL	Possible	The order contains both teleomorphic and anamorphic species, most of the latter being yeasts	Sterkenburg E, et al. 2015. New Phytologist 207:1145-1158
ASV10680	0	0	0	0	0	0	0	0	0	0	0	0	0	0	0	0	0	0	0	0	0	0	0	0	0	0	22	0	0	0	k__Fungi; p__Basidiomycota; c__Tremellomycetes; o__Cystofilobasidiales; f__Cystofilobasidiaceae; g__Cystofilobasidium; s__Cystofilobasidium_macerans	Cystofilobasidium	13	Saprotroph	Leaf Saprotroph	Yeast	NULL	Possible	NULL	Oberwinkler F, et al. 1983. Systematic and Applied Microbiology 4:114-122 (https://doi.org/10.1016/S0723-2020(83)80039-3)
ASV10681	0	0	0	0	0	0	0	0	0	0	0	0	0	0	0	0	0	0	0	0	0	0	0	0	0	0	21	0	0	0	k__Fungi; p__Zoopagomycota; c__Zoopagomycetes; o__Zoopagales; f__Piptocephalidaceae; g__Syncephalis; s__unidentified	Syncephalis	13	Pathotroph	Fungal Parasite	NULL	NULL	Probable	NULL	Tedersoo L, et al. 2014. Science 346:1256688
ASV10683	0	0	0	0	0	0	0	0	0	0	0	0	0	0	0	0	0	0	0	0	0	0	0	0	0	0	20	0	0	0	k__Fungi; p__Ascomycota; c__Dothideomycetes; o__Myriangiales; f__Myriangiaceae; g__Myriangium; s__unidentified	Myriangium	13	Pathotroph	Animal Pathogen	NULL	NULL	Probable	NULL	Tedersoo L, et al. 2014. Science 346:1256688
ASV10688	0	0	0	0	0	0	0	0	0	0	0	0	0	0	0	0	0	0	0	0	0	0	0	0	0	0	19	0	0	0	k__Fungi; p__Basidiomycota; c__Tremellomycetes; o__Tremellales; f__Bulleribasidiaceae; g__Hannaella; s__Hannaella_zeae	Tremellales	7	Pathotroph-Saprotroph-Symbiotroph	Fungal Parasite-Undefined Saprotroph	Tremelloid-Yeast	NULL	Possible	The order contains both teleomorphic and anamorphic species, most of the latter being yeasts	Sterkenburg E, et al. 2015. New Phytologist 207:1145-1158
ASV10689	0	0	0	0	0	0	0	0	0	0	0	0	0	0	0	0	0	0	0	0	0	0	0	0	0	0	18	0	0	0	k__Fungi; p__Ascomycota; c__Dothideomycetes; o__Mycosphaerellales; f__Mycosphaerellaceae; g__unclassified_Mycosphaerellaceae; s__unclassified_Mycosphaerellaceae	Mycosphaerellaceae	9	Pathotroph-Saprotroph	Plant Pathogen-Undefined Saprotroph	Microfungus	NULL	Probable	Biotrophic, necrotrophic or saprobic on various plant tissues (Cannon & Kirk 2007)	Cannon PF, Kirk PM. 2007. Fungal Families of the World. CAB International, Cambridge
ASV1069	0	0	1	0	0	0	0	0	0	0	0	0	102	84	62	0	9	11	0	0	0	0	0	0	0	0	0	0	0	0	k__Fungi; p__Ascomycota; c__Eurotiomycetes; o__Chaetothyriales; f__Herpotrichiellaceae; g__Cladophialophora; s__unidentified	Cladophialophora	13	Saprotroph	Undefined Saprotroph	Facultative Yeast	NULL	Probable	NULL	James TY, et al. 2006. Nature 443:818-822
ASV10691	0	0	0	0	0	0	0	0	0	0	0	0	0	0	0	0	0	0	0	0	0	0	0	0	0	0	18	0	0	0	k__Fungi; p__Basidiomycota; c__Cystobasidiomycetes; o__unidentified; f__unidentified; g__Buckleyzyma; s__Buckleyzyma_aurantiaca	Buckleyzyma	13	Saprotroph	Undefined Saprotroph	Yeast	NULL	Probable	NULL	Wang QM, et al. 2015. Studies in Mycology 81:149-189 (https://doi.org/10.1016/j.simyco.2015.12.002)
ASV10692	0	0	0	0	0	0	0	0	0	0	0	0	0	0	0	0	0	0	0	0	0	0	0	0	0	0	18	0	0	0	k__Fungi; p__Basidiomycota; c__Tremellomycetes; o__Tremellales; f__Bulleribasidiaceae; g__Hannaella; s__Hannaella_luteola	Tremellales	7	Pathotroph-Saprotroph-Symbiotroph	Fungal Parasite-Undefined Saprotroph	Tremelloid-Yeast	NULL	Possible	The order contains both teleomorphic and anamorphic species, most of the latter being yeasts	Sterkenburg E, et al. 2015. New Phytologist 207:1145-1158
ASV10697	0	0	0	0	0	0	0	0	0	0	0	0	0	0	0	0	0	0	0	0	0	0	0	0	0	0	15	0	0	0	k__Fungi; p__Ascomycota; c__Sordariomycetes; o__Microascales; f__Microascaceae; g__Microascus; s__Microascus_atrogriseus	Microascaceae	9	Pathotroph-Saprotroph-Symbiotroph	Animal Pathogen-Endophyte-Plant Pathogen-Undefined Saprotroph	Microfungus	NULL	Possible	Saprobic in soil or rotting vegetation, some species heat-tolerant and associatated with silage and compost, a few associated with humans and animals (Cannon & Kirk 2007)	Cannon PF, Kirk PM. 2007. Fungal Families of the World. CAB International, Cambridge
ASV10698	0	0	0	0	0	0	0	0	0	0	0	0	0	0	0	0	0	0	0	0	0	0	0	0	0	0	15	0	0	0	k__Fungi; p__Ascomycota; c__Dothideomycetes; o__Pleosporales; f__Didymellaceae; g__Neomicrosphaeropsis; s__Neomicrosphaeropsis_tamaricicola	Didymellaceae	9	Pathotroph-Saprotroph	Animal Pathogen-Plant Pathogen-Undefined Saprotroph	Microfungus	NULL	Possible	NULL	Tedersoo L, et al. 2014. Science 346:1256688 (doi:10.1126/science.1256688)
ASV1070	0	0	1	0	0	0	0	3	0	12	2	5	0	0	0	0	0	0	0	0	0	0	0	0	0	8	19	11	0	0	k__Fungi; p__Ascomycota; c__Eurotiomycetes; o__Chaetothyriales; f__Trichomeriaceae; g__Knufia; s__Knufia_aspidiotus	Knufia	13	Pathotroph-Saprotroph	Animal Pathogen-Plant Pathogen-Soil Saprotroph-Undefined Saprotroph	Microfungus	NULL	Possible	Species isolated from tumour-like stem and branch deformities of Populus tremuloides, bark of Populus, rocks, and clinical samples, with one species causes opportunistic skin infections in humans (Crous et al. 2013)	Li DM, et al. 2008. Studies in Mycology 61:131-136; Crous PW, et al. 2013. Persoonia 31:188-296; Irinyi L, et al. 2015. Medical Mycology 53:313-337
ASV10701	0	0	0	0	0	0	0	0	0	0	0	0	0	0	0	0	0	0	0	0	0	0	0	0	0	0	14	0	0	0	k__Fungi; p__Basidiomycota; c__Agaricomycetes; o__Agaricales; f__Pluteaceae; g__Volvariella; s__Volvariella_pusilla	Volvariella	13	Saprotroph	Undefined Saprotroph	Agaricoid	White Rot	Highly Probable	NULL	Tedersoo L, et al. 2014. Science 346:1256688 (doi:10.1126/science.1256688)
ASV10703	0	0	0	0	0	0	0	0	0	0	0	0	0	0	0	0	0	0	0	0	0	0	0	0	0	0	14	0	0	0	k__Fungi; p__Ascomycota; c__Sordariomycetes; o__Hypocreales; f__Stachybotryaceae; g__unidentified; s__unidentified	Hypocreales	7	Saprotroph	Undefined Saprotroph	Microfungus	NULL	Possible	NULL	Sterkenburg E, et al. 2015. New Phytologist 207:1145-1158
ASV10704	0	0	0	0	0	0	0	0	0	0	0	0	0	0	0	0	0	0	0	0	0	0	0	0	0	0	14	0	0	0	k__Fungi; p__Ascomycota; c__Dothideomycetes; o__Pleosporales; f__Melanommataceae; g__Alpinaria; s__Alpinaria_rhododendri	Melanommataceae	9	Saprotroph	Wood Saprotroph	Microfungus	NULL	Probable	Saprobic on wood and bark (Cannon & Kirk 2007)	Cannon PF, Kirk PM. 2007. Fungal Families of the World. CAB International, Cambridge
ASV10706	0	0	0	0	0	0	0	0	0	0	0	0	0	0	0	0	0	0	0	0	0	0	0	0	0	0	13	0	0	0	k__Fungi; p__Ascomycota; c__Leotiomycetes; o__Helotiales; f__Helotiaceae; g__Tetracladium; s__Tetracladium_furcatum	Tetracladium	13	Saprotroph	Undefined Saprotroph	NULL	NULL	Probable	NULL	Tedersoo L, et al. 2014. Science 346:1256688
ASV10708	0	0	0	0	0	0	0	0	0	0	0	0	0	0	0	0	0	0	0	0	0	0	0	0	0	0	12	0	0	0	k__Fungi; p__Ascomycota; c__Sordariomycetes; o__Hypocreales; f__Stachybotryaceae; g__Xenomyrothecium; s__Xenomyrothecium_tongaense	Hypocreales	7	Saprotroph	Undefined Saprotroph	Microfungus	NULL	Possible	NULL	Sterkenburg E, et al. 2015. New Phytologist 207:1145-1158
ASV10709	0	0	0	0	0	0	0	0	0	0	0	0	0	0	0	0	0	0	0	0	0	0	0	0	0	0	12	0	0	0	k__Fungi; p__Ascomycota; c__Leotiomycetes; o__Helotiales; f__Helotiaceae; g__Tetracladium; s__Tetracladium_marchalianum	Tetracladium	13	Saprotroph	Undefined Saprotroph	NULL	NULL	Probable	NULL	Tedersoo L, et al. 2014. Science 346:1256688
ASV10713	0	0	0	0	0	0	0	0	0	0	0	0	0	0	0	0	0	0	0	0	0	0	0	0	0	0	11	0	0	0	k__Fungi; p__Basidiomycota; c__Agaricostilbomycetes; o__Agaricostilbales; f__Chionosphaeraceae; g__Kurtzmanomyces; s__Kurtzmanomyces_shapotouensis	Chionosphaeraceae	9	Pathotroph-Saprotroph	Fungal Parasite-Undefined Saprotroph	Microfungus	NULL	Possible	Species appear to be mycoparasitic, associated with fungi of bark beetle galleries, wood-inhabiting Xylariaceae or lichens. Others are found erumpent from bark or decaying wood and may be sabrobic (Cannon & Kirk 2007)	Cannon PF, Kirk PM. 2007. Fungal Families of the World. CAB International, Cambridge
ASV10714	0	0	0	0	0	0	0	0	0	0	0	0	0	0	0	0	0	0	0	0	0	0	0	0	0	0	11	0	0	0	k__Fungi; p__Ascomycota; c__Dothideomycetes; o__Venturiales; f__Venturiaceae; g__Cylindrosympodium; s__unidentified	Cylindrosympodium	13	Pathotroph	Plant Pathogen	NULL	NULL	Probable	NULL	Tedersoo L, et al. 2014. Science 346:1256688
ASV10717	0	0	0	0	0	0	0	0	0	0	0	0	0	0	0	0	0	0	0	0	0	0	0	0	0	0	10	0	0	0	k__Fungi; p__Ascomycota; c__Dothideomycetes; o__Pleosporales; f__Dictyosporiaceae; g__Pseudocoleophoma; s__Pseudocoleophoma_rusci	Dictyosporiaceae	9	Saprotroph	Undefined Saprotroph	Microfungus	NULL	Probable	NULL	Tedersoo L, et al. 2014. Science 346:1256688 (doi:10.1126/science.1256688)
ASV10718	0	0	0	0	0	0	0	0	0	0	0	0	0	0	0	0	0	0	0	0	0	0	0	0	0	0	10	0	0	0	k__Fungi; p__Ascomycota; c__Sordariomycetes; o__Sordariales; f__Chaetomiaceae; g__Corynascella; s__Corynascella_humicola	Corynascella	13	Saprotroph	Undefined Saprotroph	NULL	NULL	Probable	NULL	Tedersoo L, et al. 2014. Science 346:1256688
ASV10719	0	0	0	0	0	0	0	0	0	0	0	0	0	0	0	0	0	0	0	0	0	0	0	0	0	0	10	0	0	0	k__Fungi; p__Ascomycota; c__Sordariomycetes; o__Microascales; f__Microascaceae; g__Kernia; s__Kernia_geniculotricha	Kernia	13	Saprotroph	Dung Saprotroph-Undefined Saprotroph	NULL	NULL	Highly Probable	NULL	Bills GF, et al. 2013. Current Opinion in microbiology, 16:549-565; Tedersoo L, et al. 2014. Science 346:1256688
ASV10720	0	0	0	0	0	0	0	0	0	0	0	0	0	0	0	0	0	0	0	0	0	0	0	0	0	0	10	0	0	0	k__Fungi; p__Ascomycota; c__Sordariomycetes; o__Hypocreales; f__Stachybotryaceae; g__Alfaria; s__Alfaria_dandenongensis	Hypocreales	7	Saprotroph	Undefined Saprotroph	Microfungus	NULL	Possible	NULL	Sterkenburg E, et al. 2015. New Phytologist 207:1145-1158
ASV10721	0	0	0	0	0	0	0	0	0	0	0	0	0	0	0	0	0	0	0	0	0	0	0	0	0	0	10	0	0	0	k__Fungi; p__Ascomycota; c__Sordariomycetes; o__unidentified; f__Phomatosporaceae; g__Phomatospora; s__Phomatospora_biseriata	Phomatospora	13	Saprotroph	Dung Saprotroph	Microfungus	NULL	Highly Probable	NULL	Richardson MJ. 1972. Transactions of the British Mycological Society 58:37-48
ASV10723	0	0	0	0	0	0	0	0	0	0	0	0	0	0	0	0	0	0	0	0	0	0	0	0	15	0	10	0	0	0	k__Fungi; p__Basidiomycota; c__Agaricomycetes; o__Agaricales; f__Lycoperdaceae; g__Bovista; s__Bovista_promontorii	Bovista	13	Saprotroph	Soil Saprotroph	Gasteroid	NULL	Probable	Common name - puffball	Grgurinovic CA, Simpson JA. 2001. Fungal Diversity 8:97-127; Tedersoo L, et al. 2014. Science 346:1256688
ASV1073	0	0	1	0	0	0	0	0	0	0	0	0	0	0	0	0	0	0	0	0	0	0	0	0	0	0	0	0	0	0	k__Fungi; p__Ascomycota; c__Eurotiomycetes; o__Onygenales; f__Onygenales_fam_Incertae_sedis; g__Chrysosporium; s__Chrysosporium_lobatum	Chrysosporium	13	Saprotroph	Undefined Saprotroph-Wood Saprotroph	NULL	Soft Rot	Highly Probable	NULL	Seehann G, et al. 1975. List of Fungi in Soft-Rot Tissue Tests. Institute fur Holzbiologie und Holzschutz, Bundesforschungsanstalt fur Forst - und Holzwirtshaft, Hamburg - Lohbrugge, Germany; Tedersoo L, et al. 2014. Science 346:1256688
ASV10730	0	0	0	0	0	0	0	0	0	0	0	0	0	0	0	0	0	0	0	0	0	0	0	0	0	0	9	0	0	0	k__Fungi; p__Ascomycota; c__Leotiomycetes; o__Helotiales; f__Sclerotiniaceae; g__Botryotinia; s__Botryotinia_ranunculi	Botryotinia	13	Pathotroph	Plant Pathogen	NULL	NULL	Probable	NULL	Tedersoo L, et al. 2014. Science 346:1256688
ASV10731	0	0	0	0	0	0	0	0	0	0	0	0	0	0	0	0	0	0	0	0	0	0	0	0	0	0	9	0	0	0	k__Fungi; p__Ascomycota; c__Eurotiomycetes; o__Eurotiales; f__Aspergillaceae; g__Aspergillus; s__Aspergillus_heterocaryoticus	Eurotiales	7	Saprotroph	Undefined Saprotroph	Microfungus	NULL	Possible	NULL	Sterkenburg E, et al. 2015. New Phytologist 207:1145-1158
ASV10733	0	0	0	0	0	0	0	0	0	0	0	0	0	0	0	0	0	0	0	0	0	0	0	0	0	0	9	0	0	0	k__Fungi; p__Ascomycota; c__Sordariomycetes; o__Sordariales; f__Chaetomiaceae; g__Staphylotrichum; s__unclassified_Staphylotrichum	Staphylotrichum	13	Saprotroph	Undefined Saprotroph	NULL	NULL	Probable	NULL	Tedersoo L, et al. 2014. Science 346:1256688
ASV10735	0	0	0	0	0	0	0	0	0	0	0	0	0	0	0	0	0	0	0	0	0	0	0	0	0	0	8	0	0	0	k__Fungi; p__Ascomycota; c__Eurotiomycetes; o__Chaetothyriales; f__Herpotrichiellaceae; g__Exophiala; s__Exophiala_opportunistica	Exophiala	13	Pathotroph-Saprotroph	Animal Pathogen-Undefined Saprotroph	Facultative Yeast	NULL	Probable	NULL	Tedersoo L, et al. 2014. Science 346:1256688, Nagy GL, et al. 2014. Nature Communications 5:4471
ASV10736	0	0	0	0	0	0	0	0	0	0	0	0	0	0	0	0	0	0	0	0	0	0	0	0	0	0	8	0	0	0	k__Fungi; p__Ascomycota; c__Sordariomycetes; o__Coniochaetales; f__Coniochaetaceae; g__Coniochaeta; s__Coniochaeta_simbalensis	Coniochaeta	13	Pathotroph-Saprotroph-Symbiotroph	Animal Pathogen-Dung Saprotroph-Endophyte-Lichen Parasite-Plant Pathogen-Undefined Saprotroph	Microfungus	NULL	Possible	NULL	Bell A. 1983. Dung Fungi: An Illustrated Guide to Coprophilous Fungi in New Zealand. Victoria University Press, Wellington; Damm U, et al. 2010. Persoonia 24:60-80; Costa IPMW, et al. 2012. Mycotaxon 119:26; Tedersoo L, et al. 2014. Science 346:1256688 (doi:10.1126/science.1256688); Irinyi L, et al. 2015. Medical Mycology 53:313-337; Lawrey JD, Diederich P. 2016. URL: http://www.lichenicolous.net…
ASV10737	0	0	0	0	0	0	0	0	0	0	0	0	0	0	0	0	0	0	0	0	0	0	0	0	0	0	8	0	0	0	k__Fungi; p__Ascomycota; c__Sordariomycetes; o__Hypocreales; f__Hypocreaceae; g__Trichoderma; s__Trichoderma_britannicum	Hypocreales	7	Saprotroph	Undefined Saprotroph	Microfungus	NULL	Possible	NULL	Sterkenburg E, et al. 2015. New Phytologist 207:1145-1158
ASV10739	0	0	0	0	0	0	0	0	0	0	0	0	0	0	0	0	0	0	0	0	0	0	0	0	0	0	8	0	0	0	k__Fungi; p__Ascomycota; c__Dothideomycetes; o__Pleosporales; f__Dictyosporiaceae; g__Dictyosporium; s__Dictyosporium_heptasporum	Dictyosporium	13	Saprotroph	Undefined Saprotroph	Microfungus	NULL	Probable	NULL	Tedersoo L, et al. 2014. Science 346:1256688 (doi:10.1126/science.1256688)
ASV10743	0	0	0	0	0	0	0	0	0	0	0	0	0	0	0	0	0	0	0	0	0	0	0	0	0	0	8	0	0	0	k__Fungi; p__Basidiomycota; c__Tremellomycetes; o__Tremellales; f__Trimorphomycetaceae; g__Saitozyma; s__Saitozyma_podzolica	Tremellales	7	Pathotroph-Saprotroph-Symbiotroph	Fungal Parasite-Undefined Saprotroph	Tremelloid-Yeast	NULL	Possible	The order contains both teleomorphic and anamorphic species, most of the latter being yeasts	Sterkenburg E, et al. 2015. New Phytologist 207:1145-1158
ASV10744	0	0	0	0	0	0	0	0	0	0	0	0	0	0	0	0	0	0	0	0	0	0	0	0	0	0	8	0	0	0	k__Fungi; p__Basidiomycota; c__Microbotryomycetes; o__unidentified; f__Chrysozymaceae; g__Bannozyma; s__Bannozyma_arctica	Bannozyma	13	Saprotroph	Soil Saprotroph	Yeast	NULL	Probable	Isolated from soil (Vishniac & Takashima 2010)	Vishniac HS, Takashima M. 2010. International Journal of Systematic and Evolutionary Microbiology 60:1215-1218
ASV10745	0	0	0	0	0	0	0	0	0	0	0	0	0	0	0	0	0	0	0	0	0	0	0	0	0	0	7	0	0	0	k__Fungi; p__Basidiomycota; c__Agaricomycetes; o__Thelephorales; f__Thelephoraceae; g__unclassified_Thelephoraceae; s__unclassified_Thelephoraceae	Thelephoraceae	9	Saprotroph-Symbiotroph	Ectomycorrhizal-Undefined Saprotroph	Clavarioid	NULL	Probable	On the ground, on soil, a few on wood. At least some speices ectomycorrhizal (Cannon & Kirk 2007)	Cannon PF, Kirk PM. 2007. Fungal Families of the World. CAB International, Cambridge
ASV10746	0	0	0	0	0	0	0	0	0	0	0	0	0	0	0	0	0	0	0	0	0	0	0	0	0	0	7	0	0	0	k__Fungi; p__Ascomycota; c__Leotiomycetes; o__Helotiales; f__Helotiales_fam_Incertae_sedis; g__Cadophora; s__Cadophora_orchidicola	Cadophora	13	Symbiotroph	Endophyte	Microfungus	NULL	Highly Probable	Dark Septate Endophyte, known from plant roots.	Tedersoo L, et al. 2010. Mycorrhiza 20:217-263; Newsham 2011. New Phytologist 190:783-793 (as DSE)
ASV10747	0	0	0	0	0	0	0	0	0	0	0	0	0	0	0	0	0	0	0	0	0	0	0	0	0	0	7	0	0	0	k__Fungi; p__Mortierellomycota; c__Mortierellomycetes; o__Mortierellales; f__Mortierellaceae; g__Mortierella; s__unidentified	Mortierellaceae	9	Saprotroph-Symbiotroph	Endophyte-Litter Saprotroph-Soil Saprotroph-Undefined Saprotroph	Microfungus	NULL	Possible	Saprobic in soil and thus frequenctly isolated from soil and material contaminated with soil such as hay or rotten silage and spoil tips (Cannon & Kirk 2007)	Cannon PF, Kirk PM. 2007. Fungal Families of the World. CAB International, Cambridge; Purahong W, et al. 2016. Molecular Ecology 25:4059-4074
ASV10748	0	0	0	0	0	0	0	0	0	0	0	0	0	0	0	0	0	0	0	0	0	0	0	0	0	0	7	0	0	0	k__Fungi; p__Ascomycota; c__Sordariomycetes; o__Hypocreales; f__Nectriaceae; g__Fusarium; s__unclassified_Fusarium	Fusarium	13	Pathotroph-Saprotroph-Symbiotroph	Animal Pathogen-Endophyte-Lichen Parasite-Plant Pathogen-Soil Saprotroph-Wood Saprotroph	Microfungus	NULL	Possible	Likely opportunistic human pathogen (Irinyi et al. 2015)	Duncan CG, Eslyn WE. 1966. Mycologia 58:642-664; Seehann G, et al. 1975. List of Fungi in Soft-Rot Tissue Tests. Institute fur Holzbiologie und Holzschutz, Bundesforschungsanstalt fur Forst - und Holzwirtshaft, Hamburg - Lohbrugge, Germany; Costa IPMW, et al. 2012. Mycotaxon 119:26; Tedersoo L, et al. 2014. Science 346:1256688; Irinyi L, et al. 2015. Medical Mycology 53:313-337; Schroers et al. 2…
ASV10749	0	0	0	0	0	0	0	0	0	0	0	0	0	0	0	0	0	0	0	0	0	0	0	0	0	0	7	0	0	0	k__Fungi; p__Ascomycota; c__Dothideomycetes; o__Pleosporales; f__Sporormiaceae; g__Preussia; s__unidentified	Sporormiaceae	9	Saprotroph	Dung Saprotroph-Plant Saprotroph	Microfungus	NULL	Probable	Saprobic, associated with dung and rotting vegetation (Cannon & Kirk 2007)	Cannon PF, Kirk PM. 2007. Fungal Families of the World. CAB International, Cambridge
ASV10752	0	0	0	0	0	0	0	0	0	0	0	0	0	0	0	0	0	0	0	0	0	0	0	0	0	0	6	0	0	0	k__Fungi; p__Ascomycota; c__Dothideomycetes; o__Pleosporales; f__Pleosporaceae; g__Alternaria; s__unclassified_Alternaria	Alternaria	13	Pathotroph-Saprotroph-Symbiotroph	Animal Pathogen-Endophyte-Plant Pathogen-Wood Saprotroph	Microfungus	Soft Rot	Possible	NULL	Duncan CG, Eslyn WE. 1966. Mycologia 58:642-664; Seehann G, et al. 1975. List of Fungi in Soft-Rot Tissue Tests. Institute fur Holzbiologie und Holzschutz, Bundesforschungsanstalt fur Forst - und Holzwirtshaft, Hamburg - Lohbrugge, Germany; Tedersoo L, et al. 2014. Science 346:125688
ASV10754	0	0	0	0	0	0	0	0	0	0	0	0	0	0	0	0	0	0	0	0	0	0	0	0	0	0	6	0	0	0	k__Fungi; p__Ascomycota; c__Sordariomycetes; o__Sordariales; f__Lasiosphaeriaceae; g__Schizothecium; s__unclassified_Schizothecium	Schizothecium	13	Saprotroph	Dung Saprotroph	NULL	NULL	Highly Probable	NULL	Bills GF, et al. 2013. Current Opinion in microbiology, 16:549-565; Tedersoo L, et al. 2014. Science 346:1256688
ASV10755	0	0	0	0	0	0	0	0	0	0	0	0	0	0	0	0	0	0	0	0	0	0	0	0	0	0	6	0	0	0	k__Fungi; p__Ascomycota; c__Sordariomycetes; o__Hypocreales; f__Hypocreales_fam_Incertae_sedis; g__Rotiferophthora; s__Rotiferophthora_angustispora	Rotiferophthora	13	Pathotroph	Animal Pathogen	NULL	NULL	Probable	NULL	Tedersoo L, et al. 2014. Science 346:1256688
ASV10756	0	0	0	0	0	0	0	0	0	0	0	0	0	0	0	0	0	0	0	0	0	0	0	0	0	0	6	0	0	0	k__Fungi; p__Ascomycota; c__Sordariomycetes; o__Hypocreales; f__Clavicipitaceae; g__unidentified; s__unidentified	Hypocreales	7	Saprotroph	Undefined Saprotroph	Microfungus	NULL	Possible	NULL	Sterkenburg E, et al. 2015. New Phytologist 207:1145-1158
ASV10758	0	0	0	0	0	0	0	0	0	0	0	0	0	0	0	0	0	0	0	0	0	0	0	0	0	0	6	0	0	0	k__Fungi; p__Ascomycota; c__Eurotiomycetes; o__Chaetothyriales; f__Herpotrichiellaceae; g__unidentified; s__unidentified	Herpotrichiellaceae	9	Pathotroph-Saprotroph	Animal Pathogen-Fungal Parasite-Undefined Saprotroph	Facultative Yeast-Microfungus	NULL	Probable	Mostly saprobic on plants or other fungi, isolated from soil etc., and from medical sources (Cannon & Kirk 2007)	Cannon PF, Kirk PM. 2007. Fungal Families of the World. CAB International, Cambridge
ASV10759	0	0	0	0	0	0	0	0	0	0	0	0	0	0	0	0	0	0	0	0	0	0	0	0	0	0	6	0	0	0	k__Fungi; p__Ascomycota; c__Eurotiomycetes; o__Eurotiales; f__Aspergillaceae; g__Penicillium; s__unidentified	Eurotiales	7	Saprotroph	Undefined Saprotroph	Microfungus	NULL	Possible	NULL	Sterkenburg E, et al. 2015. New Phytologist 207:1145-1158
ASV1076	0	0	1	0	0	0	0	0	0	0	0	0	0	0	0	0	0	0	0	0	0	0	0	0	0	0	0	0	0	0	k__Fungi; p__Ascomycota; c__Eurotiomycetes; o__Eurotiales; f__Aspergillaceae; g__unclassified_Aspergillaceae; s__unclassified_Aspergillaceae	Eurotiales	7	Saprotroph	Undefined Saprotroph	Microfungus	NULL	Possible	NULL	Sterkenburg E, et al. 2015. New Phytologist 207:1145-1158
ASV10764	0	0	0	0	0	0	0	0	0	0	0	0	0	0	0	0	0	0	0	0	0	0	0	0	0	0	6	0	0	0	k__Fungi; p__Ascomycota; c__Dothideomycetes; o__Pleosporales; f__Dictyosporiaceae; g__Pseudocoleophoma; s__Pseudocoleophoma_polygonicola	Dictyosporiaceae	9	Saprotroph	Undefined Saprotroph	Microfungus	NULL	Probable	NULL	Tedersoo L, et al. 2014. Science 346:1256688 (doi:10.1126/science.1256688)
ASV10765	0	0	0	0	0	0	0	0	0	0	0	0	0	0	0	0	0	0	0	0	0	0	0	0	0	0	6	0	0	0	k__Fungi; p__Ascomycota; c__Dothideomycetes; o__Pleosporales; f__Sporormiaceae; g__Sparticola; s__Sparticola_junci	Sporormiaceae	9	Saprotroph	Dung Saprotroph-Plant Saprotroph	Microfungus	NULL	Probable	Saprobic, associated with dung and rotting vegetation (Cannon & Kirk 2007)	Cannon PF, Kirk PM. 2007. Fungal Families of the World. CAB International, Cambridge
ASV10769	0	0	0	0	0	0	0	0	0	0	0	0	0	0	0	0	0	0	0	0	0	0	0	0	0	0	5	0	0	0	k__Fungi; p__Ascomycota; c__Sordariomycetes; o__Sordariales; f__Chaetomiaceae; g__Dichotomopilus; s__Dichotomopilus_funicola	Chaetomiaceae	9	Pathotroph-Saprotroph-Symbiotroph	Animal Pathogen-Dung Saprotroph-Endophyte-Epiphyte-Plant Saprotroph-Wood Saprotroph	Microfungus	Soft Rot	Possible	Saprobic, acting as key decay organisms of plant materials and plant-derived commodities (Cannon & Kirk 2007); Epiphyte detection method-culture (Massimo et al. 2015); Endophyte detection method-culture (Busby et al. 2016, David et al. 2016); Likely opportunistic human pathogen (Irinyi et al. 2015)	Seehann G, et al. 1975. List of Fungi in Soft-Rot Tissue Tests. Institute fur Holzbiologie und Holzschutz, Bundesforschungsanstalt fur Forst - und Holzwirtshaft, Hamburg - Lohbrugge, Germany; Cannon PF, Kirk PM. 2007. Fungal Families of the World. CAB International, Cambridge; Bills GF, et al. 2013. Current Opinion in microbiology, 16:549-565; Tedersoo L, et al. 2014. Science 346:1256688; Irinyi …
ASV10776	0	0	0	0	0	0	0	0	0	0	0	0	0	0	0	0	0	0	0	0	0	0	0	0	0	0	4	0	0	0	k__Fungi; p__Basidiomycota; c__Agaricomycetes; o__Phallales; f__Phallaceae; g__Phallus; s__Phallus_hadriani	Phallaceae	9	Saprotroph	Litter Saprotroph-Soil Saprotroph-Wood Saprotroph	Phalloid	NULL	Probable	Common name - stinkhorn; Saprobic, on soil or decaying wood, with spores dispersed by insects that are attracted to the fruit bodies by their distictive foetid smell (Cannon & Kirk 2007)	Cannon PF, Kirk PM. 2007. Fungal Families of the World. CAB International, Cambridge
ASV10777	0	0	0	0	0	0	0	0	0	0	0	0	0	0	0	0	0	0	0	0	0	0	0	0	0	0	4	0	0	0	k__Fungi; p__Ascomycota; c__Eurotiomycetes; o__Chaetothyriales; f__Herpotrichiellaceae; g__Exophiala; s__Exophiala_salmonis	Exophiala	13	Pathotroph-Saprotroph	Animal Pathogen-Undefined Saprotroph	Facultative Yeast	NULL	Probable	NULL	Tedersoo L, et al. 2014. Science 346:1256688, Nagy GL, et al. 2014. Nature Communications 5:4471
ASV10778	0	0	0	0	0	0	0	0	0	0	0	0	0	0	0	0	0	0	0	0	0	0	0	0	0	0	4	0	0	0	k__Fungi; p__Ascomycota; c__Sordariomycetes; o__Coniochaetales; f__Coniochaetaceae; g__Coniochaeta; s__unclassified_Coniochaeta	Coniochaeta	13	Pathotroph-Saprotroph-Symbiotroph	Animal Pathogen-Dung Saprotroph-Endophyte-Lichen Parasite-Plant Pathogen-Undefined Saprotroph	Microfungus	NULL	Possible	NULL	Bell A. 1983. Dung Fungi: An Illustrated Guide to Coprophilous Fungi in New Zealand. Victoria University Press, Wellington; Damm U, et al. 2010. Persoonia 24:60-80; Costa IPMW, et al. 2012. Mycotaxon 119:26; Tedersoo L, et al. 2014. Science 346:1256688 (doi:10.1126/science.1256688); Irinyi L, et al. 2015. Medical Mycology 53:313-337; Lawrey JD, Diederich P. 2016. URL: http://www.lichenicolous.net…
ASV10779	0	0	0	0	0	0	0	0	0	0	0	0	0	0	0	0	0	0	0	0	0	0	0	0	0	0	4	0	0	0	k__Fungi; p__Ascomycota; c__Sordariomycetes; o__Sordariales; f__Lasiosphaeriaceae; g__Schizothecium; s__Schizothecium_carpinicola	Schizothecium	13	Saprotroph	Dung Saprotroph	NULL	NULL	Highly Probable	NULL	Bills GF, et al. 2013. Current Opinion in microbiology, 16:549-565; Tedersoo L, et al. 2014. Science 346:1256688
ASV10780	0	0	0	0	0	0	0	0	0	0	0	0	0	0	0	0	0	0	0	0	0	0	0	0	0	0	4	0	0	0	k__Fungi; p__Ascomycota; c__Sordariomycetes; o__Chaetosphaeriales; f__Chaetosphaeriaceae; g__Chaetosphaeria; s__Chaetosphaeria_vermicularioides	Chaetosphaeria	13	Saprotroph-Symbiotroph	Endophyte-Litter Saprotroph-Wood Saprotroph	NULL	NULL	Probable	NULL	Réblová M et al. 2006. Mycological Research 110:104-109; Tedersoo L, et al. 2014. Science 346:1256688
ASV10781	0	0	0	0	0	0	0	0	0	0	0	0	0	0	0	0	0	0	0	0	0	0	0	0	0	0	4	0	0	0	k__Fungi; p__Ascomycota; c__Sordariomycetes; o__Hypocreales; f__Clavicipitaceae; g__Papiliomyces; s__Papiliomyces_shibinensis	Hypocreales	7	Saprotroph	Undefined Saprotroph	Microfungus	NULL	Possible	NULL	Sterkenburg E, et al. 2015. New Phytologist 207:1145-1158
ASV10782	0	0	0	0	0	0	0	0	0	0	0	0	0	0	0	0	0	0	0	0	0	0	0	0	0	0	4	0	0	0	k__Fungi; p__Ascomycota; c__Sordariomycetes; o__Hypocreales; f__Clavicipitaceae; g__Metacordyceps; s__Metacordyceps_chlamydosporia	Metacordyceps	13	Pathotroph	Animal Pathogen	NULL	NULL	Probable	NULL	Tedersoo L, et al. 2014. Science 346:1256688
ASV10785	0	0	0	0	0	0	0	0	0	0	0	0	0	0	0	0	0	0	0	0	0	0	0	0	0	0	4	0	0	0	k__Fungi; p__Basidiomycota; c__Agaricomycetes; o__Agaricales; f__Agaricaceae; g__Melanophyllum; s__Melanophyllum_haematospermum	Melanophyllum	13	Saprotroph	Undefined Saprotroph	NULL	NULL	Probable	NULL	Tedersoo L, et al. 2014. Science 346:1256688
ASV10786	0	0	0	0	0	0	0	0	0	0	0	0	0	0	0	0	0	0	0	0	0	0	0	0	0	0	4	0	0	0	k__Fungi; p__Ascomycota; c__Leotiomycetes; o__Helotiales; f__Helotiaceae; g__Tetracladium; s__unidentified	Tetracladium	13	Saprotroph	Undefined Saprotroph	NULL	NULL	Probable	NULL	Tedersoo L, et al. 2014. Science 346:1256688
ASV10788	0	0	0	0	0	0	0	0	0	0	0	0	0	0	0	0	0	0	0	0	0	0	0	0	0	0	4	0	0	0	k__Fungi; p__Basidiomycota; c__Agaricomycetes; o__Geastrales; f__Geastraceae; g__Geastrum; s__Geastrum_floriforme	Geastraceae	9	Saprotroph	Undefined Saprotroph	Gasteroid	NULL	Probable	Common name - earthstar; Terrestrial, rarely on wood or coprophilous. Most species are presumed saprobes, but at least some may be ectomycorrhizal (Cannon & Kirk 2007)	Cannon PF, Kirk PM. 2007. Fungal Families of the World. CAB International, Cambridge
ASV10790	0	0	0	0	0	0	0	0	0	0	0	0	0	0	0	0	0	0	0	0	0	0	0	0	0	0	4	0	0	0	k__Fungi; p__Ascomycota; c__Sordariomycetes; o__Hypocreales; f__Stachybotryaceae; g__unclassified_Stachybotryaceae; s__unclassified_Stachybotryaceae	Hypocreales	7	Saprotroph	Undefined Saprotroph	Microfungus	NULL	Possible	NULL	Sterkenburg E, et al. 2015. New Phytologist 207:1145-1158
ASV10794	0	0	0	0	0	0	0	0	0	0	0	0	0	0	0	0	0	0	0	0	0	0	0	0	0	0	4	0	0	0	k__Fungi; p__Ascomycota; c__Sordariomycetes; o__Sordariales; f__Chaetomiaceae; g__Thielavia; s__Thielavia_basicola	Thielavia	13	Saprotroph	Dung Saprotroph-Undefined Saprotroph	Microfungus	NULL	Highly Probable	NULL	Bills GF, et al. 2013. Current Opinion in Microbiology 16:549-565; Tedersoo L, et al. 2014. Science 346:1256688 (doi:10.1126/science.1256688)
ASV10797	0	0	0	0	0	0	0	0	0	0	0	0	0	0	0	0	0	0	0	0	0	0	0	0	0	0	4	0	0	0	k__Fungi; p__Ascomycota; c__Dothideomycetes; o__Pleosporales; f__Pyrenochaetopsidaceae; g__Pyrenochaetopsis; s__unclassified_Pyrenochaetopsis	Pyrenochaetopsis	13	Pathotroph-Saprotroph-Symbiotroph	Endophyte-Lichen Parasite-Undefined Saprotroph	Microfungus	NULL	Possible	NULL	Tedersoo L, et al. 2014. Science 346:1256688; Massimo NC, et al. 2015. Microbial Ecology 70:61-76; Lawrey JD, Diederich P. 2016. URL: http://www.lichenicolous.net [24 May 2017]
ASV10798	0	0	0	0	0	0	0	0	0	0	0	0	0	0	0	0	0	0	0	0	0	0	0	0	0	0	4	0	0	0	k__Fungi; p__Basidiomycota; c__Tremellomycetes; o__Tremellales; f__Bulleribasidiaceae; g__Dioszegia; s__Dioszegia_xingshanensis	Tremellales	7	Pathotroph-Saprotroph-Symbiotroph	Fungal Parasite-Undefined Saprotroph	Tremelloid-Yeast	NULL	Possible	The order contains both teleomorphic and anamorphic species, most of the latter being yeasts	Sterkenburg E, et al. 2015. New Phytologist 207:1145-1158
ASV10800	0	0	0	0	0	0	0	0	0	0	0	0	0	0	0	0	0	0	0	0	0	0	0	0	0	0	4	0	0	0	k__Fungi; p__Basidiomycota; c__Tremellomycetes; o__Tremellales; f__Bulleribasidiaceae; g__Hannaella; s__Hannaella_sinensis	Tremellales	7	Pathotroph-Saprotroph-Symbiotroph	Fungal Parasite-Undefined Saprotroph	Tremelloid-Yeast	NULL	Possible	The order contains both teleomorphic and anamorphic species, most of the latter being yeasts	Sterkenburg E, et al. 2015. New Phytologist 207:1145-1158
ASV10801	0	0	0	0	0	0	0	0	0	0	0	0	0	0	0	0	0	0	0	0	0	0	0	0	0	0	3	0	0	0	k__Fungi; p__Ascomycota; c__Sordariomycetes; o__Xylariales; f__Coniocessiaceae; g__Coniocessia; s__Coniocessia_cruciformis	Coniocessia	13	Saprotroph	Undefined Saprotroph	NULL	NULL	Probable	NULL	Tedersoo L, et al. 2014. Science 346:1256688
ASV10805	0	0	0	0	0	0	0	0	0	0	0	0	0	0	0	0	0	0	0	0	0	0	0	0	0	0	3	0	0	0	k__Fungi; p__Ascomycota; c__Pezizomycetes; o__Pezizales; f__Pyronemataceae; g__unidentified; s__unidentified	Pyronemataceae	9	Saprotroph-Symbiotroph	Dung Saprotroph-Ectomycorrhizal-Soil Saprotroph-Wood Saprotroph	Gasteroid-Pezizoid	NULL	Possible	Saprobic on soil, dung or rotten wood or mycorrhizal, some species hypogeous, others associated with fire sites (Cannon & Kirk 2007)	Cannon PF, Kirk PM. 2007. Fungal Families of the World. CAB International, Cambridge
ASV10809	0	0	0	0	0	0	0	0	0	0	0	0	0	0	0	0	0	0	0	0	0	0	0	0	0	0	3	0	0	0	k__Fungi; p__Ascomycota; c__Eurotiomycetes; o__Chaetothyriales; f__Herpotrichiellaceae; g__Veronaea; s__Veronaea_japonica	Veronaea	13	Pathotroph	Plant Pathogen	NULL	NULL	Probable	NULL	http://www.apsnet.org/publications/commonnames/Pages/default.aspx
ASV1081	0	0	1	0	0	0	0	0	0	0	0	0	0	0	0	0	0	0	0	0	0	0	0	0	0	0	0	0	0	0	k__Fungi; p__Basidiomycota; c__Microbotryomycetes; o__Sporidiobolales; f__Sporidiobolaceae; g__Rhodotorula; s__Rhodotorula_mucilaginosa	Rhodotorula	13	Pathotroph-Saprotroph	Animal Endosymbiont-Animal Pathogen-Endophyte-Plant Pathogen-Undefined Saprotroph	Yeast	NULL	Probable	Opportunistic human pathogen	http://www.cdc.gov
ASV10811	0	0	0	0	0	0	0	0	0	0	0	0	0	0	0	0	0	0	0	0	0	0	0	0	0	0	3	0	0	0	k__Fungi; p__Basidiomycota; c__Agaricomycetes; o__Geastrales; f__Geastraceae; g__Geastrum; s__unidentified	Geastraceae	9	Saprotroph	Undefined Saprotroph	Gasteroid	NULL	Probable	Common name - earthstar; Terrestrial, rarely on wood or coprophilous. Most species are presumed saprobes, but at least some may be ectomycorrhizal (Cannon & Kirk 2007)	Cannon PF, Kirk PM. 2007. Fungal Families of the World. CAB International, Cambridge
ASV10812	0	0	0	0	0	0	0	0	0	0	0	0	0	0	0	0	0	0	0	0	0	0	0	0	0	0	3	0	0	0	k__Fungi; p__Basidiomycota; c__Agaricomycetes; o__Geastrales; f__Geastraceae; g__Geastrum; s__Geastrum_triplex	Geastrum triplex	20	Saprotroph	Undefined Saprotroph	Gasteroid	NULL	Probable	Common name - earthstar	Grgurinovic CA, Simpson JA. 2001. Fungal Diversity 8:97-127
ASV10813	0	0	0	0	0	0	0	0	0	0	0	0	0	0	0	0	0	0	0	0	0	0	0	0	0	0	3	0	0	0	k__Fungi; p__Ascomycota; c__Dothideomycetes; o__Venturiales; f__Sympoventuriaceae; g__Ochroconis; s__Ochroconis_tshawytschae	Sympoventuriaceae	9	Saprotroph	Undefined Saprotroph	Microfungus	NULL	Probable	Sympoventuriaceae is represented by Sympoventuria, and can be distinguished from species of Venturiales by its saprobic life style (Zhang et al. 2011)	Zhang Y, et al. 2011 Fungal Diversity 51:249-277
ASV10815	0	0	0	0	0	0	0	0	0	0	0	0	0	0	0	0	0	0	0	0	0	0	0	0	0	0	3	0	0	0	k__Fungi; p__Basidiomycota; c__Agaricomycetes; o__Agaricales; f__Agaricaceae; g__Agaricus; s__Agaricus_jacobi	Agaricaceae	9	Saprotroph	Undefined Saprotroph	Agaricoid-Gasteroid-Secotioid	NULL	Probable	Primarily saprobes in grassland and woodland situations (Cannon & Kirk 2007)	Cannon PF, Kirk PM. 2007. Fungal Families of the World. CAB International, Cambridge
ASV10818	0	0	0	0	0	0	0	0	0	0	0	0	0	0	0	0	0	0	0	0	0	0	0	0	0	0	3	0	0	0	k__Fungi; p__Ascomycota; c__Sordariomycetes; o__Hypocreales; f__Clavicipitaceae; g__Metarhizium; s__Metarhizium_rileyi	Metarhizium	13	Pathotroph	Animal Pathogen	NULL	NULL	Probable	NULL	Tedersoo L, et al. 2014. Science 346:1256688
ASV10823	0	0	0	0	0	0	0	0	0	0	0	0	0	0	0	0	0	0	0	0	0	0	0	0	0	0	3	0	0	0	k__Fungi; p__Ascomycota; c__Sordariomycetes; o__Hypocreales; f__Nectriaceae; g__unclassified_Nectriaceae; s__unclassified_Nectriaceae	Hypocreales	7	Saprotroph	Undefined Saprotroph	Microfungus	NULL	Possible	NULL	Sterkenburg E, et al. 2015. New Phytologist 207:1145-1158
ASV10826	0	0	0	0	0	0	0	0	0	0	0	0	0	0	0	0	0	0	0	0	0	0	0	0	0	0	2	0	0	0	k__Fungi; p__Ascomycota; c__Dothideomycetes; o__Pleosporales; f__Didymellaceae; g__unclassified_Didymellaceae; s__unclassified_Didymellaceae	Didymellaceae	9	Pathotroph-Saprotroph	Animal Pathogen-Plant Pathogen-Undefined Saprotroph	Microfungus	NULL	Possible	NULL	Tedersoo L, et al. 2014. Science 346:1256688 (doi:10.1126/science.1256688)
ASV10828	0	0	0	0	0	0	0	0	0	0	0	0	0	0	0	0	0	0	0	0	0	0	0	0	0	0	2	0	0	0	k__Fungi; p__Chytridiomycota; c__Lobulomycetes; o__Lobulomycetales; f__Lobulomycetaceae; g__Alogomyces; s__Alogomyces_tanneri	Alogomyces	13	Saprotroph	Dung Saprotroph	Microfungus	NULL	Highly Probable	Isolated from horse manure (Simmons et al. 2012)	Simmons DM, et al. 2012. Mycologia 104:157-163
ASV10830	0	0	0	0	0	0	0	0	0	0	0	0	0	0	0	0	0	0	0	0	0	0	0	0	0	0	2	0	0	0	k__Fungi; p__Ascomycota; c__Dothideomycetes; o__Cladosporiales; f__Cladosporiaceae; g__Cladosporium; s__unclassified_Cladosporium	Cladosporium	13	Pathotroph-Saprotroph-Symbiotroph	Animal Pathogen-Endophyte-Lichen Parasite-Plant Pathogen-Wood Saprotroph	Microfungus	NULL	Possible	NULL	Seehann G, et al. 1975. List of Fungi in Soft-Rot Tissue Tests. Institute fur Holzbiologie und Holzschutz, Bundesforschungsanstalt fur Forst - und Holzwirtshaft, Hamburg - Lohbrugge, Germany; Lawrey JD, Diederich P. 2016. URL: http://www.lichenicolous.net [24 May 2017]; http://www.apsnet.org/publications/commonnames/Pages/default.aspx
ASV10831	0	0	0	0	0	0	0	0	0	0	0	0	0	0	0	0	0	0	0	0	0	0	0	0	0	0	2	0	0	0	k__Fungi; p__Ascomycota; c__Sordariomycetes; o__Sordariales; f__Chaetomiaceae; g__unclassified_Chaetomiaceae; s__unclassified_Chaetomiaceae	Chaetomiaceae	9	Pathotroph-Saprotroph-Symbiotroph	Animal Pathogen-Dung Saprotroph-Endophyte-Epiphyte-Plant Saprotroph-Wood Saprotroph	Microfungus	Soft Rot	Possible	Saprobic, acting as key decay organisms of plant materials and plant-derived commodities (Cannon & Kirk 2007); Epiphyte detection method-culture (Massimo et al. 2015); Endophyte detection method-culture (Busby et al. 2016, David et al. 2016); Likely opportunistic human pathogen (Irinyi et al. 2015)	Seehann G, et al. 1975. List of Fungi in Soft-Rot Tissue Tests. Institute fur Holzbiologie und Holzschutz, Bundesforschungsanstalt fur Forst - und Holzwirtshaft, Hamburg - Lohbrugge, Germany; Cannon PF, Kirk PM. 2007. Fungal Families of the World. CAB International, Cambridge; Bills GF, et al. 2013. Current Opinion in microbiology, 16:549-565; Tedersoo L, et al. 2014. Science 346:1256688; Irinyi …
ASV10832	0	0	0	0	0	0	0	0	0	0	0	0	0	0	0	0	0	0	0	0	0	0	0	0	0	0	2	0	0	0	k__Fungi; p__Ascomycota; c__Sordariomycetes; o__Togniniales; f__Togniniaceae; g__Phaeoacremonium; s__unclassified_Phaeoacremonium	Phaeoacremonium	13	Pathotroph	Plant Pathogen	NULL	NULL	Probable	NULL	Tedersoo L, et al. 2014. Science 346:1256688
ASV10837	0	0	0	0	0	0	0	0	0	0	0	0	0	0	0	0	0	0	0	0	0	0	0	0	0	0	2	0	0	0	k__Fungi; p__Ascomycota; c__Sordariomycetes; o__Glomerellales; f__Plectosphaerellaceae; g__Plectosphaerella; s__unclassified_Plectosphaerella	Plectosphaerella	13	Pathotroph	Plant Pathogen	NULL	NULL	Probable	NULL	Tedersoo L, et al. 2014. Science 346:1256688
ASV10841	0	0	0	0	0	0	0	0	0	0	0	0	0	0	0	0	0	0	0	0	0	0	0	0	0	0	2	0	0	0	k__Fungi; p__Ascomycota; c__Dothideomycetes; o__Pleosporales; f__Phaeosphaeriaceae; g__Neosetophoma; s__unclassified_Neosetophoma	Neosetophoma	13	Saprotroph	Undefined Saprotroph	NULL	NULL	Probable	NULL	Tedersoo L, et al. 2014. Science 346:1256688
ASV10842	0	0	0	0	0	0	0	0	0	0	0	0	0	0	0	0	0	0	0	0	0	0	0	0	0	0	2	0	0	0	k__Fungi; p__Ascomycota; c__Pezizomycetes; o__Pezizales; f__Pyronemataceae; g__Harmoniella; s__unidentified	Pyronemataceae	9	Saprotroph-Symbiotroph	Dung Saprotroph-Ectomycorrhizal-Soil Saprotroph-Wood Saprotroph	Gasteroid-Pezizoid	NULL	Possible	Saprobic on soil, dung or rotten wood or mycorrhizal, some species hypogeous, others associated with fire sites (Cannon & Kirk 2007)	Cannon PF, Kirk PM. 2007. Fungal Families of the World. CAB International, Cambridge
ASV10843	0	0	0	0	0	0	0	0	0	0	0	0	0	0	0	0	0	0	0	0	0	0	0	0	0	0	2	0	0	0	k__Fungi; p__Ascomycota; c__Dothideomycetes; o__Venturiales; f__Sympoventuriaceae; g__Ochroconis; s__Ochroconis_podocarpi	Sympoventuriaceae	9	Saprotroph	Undefined Saprotroph	Microfungus	NULL	Probable	Sympoventuriaceae is represented by Sympoventuria, and can be distinguished from species of Venturiales by its saprobic life style (Zhang et al. 2011)	Zhang Y, et al. 2011 Fungal Diversity 51:249-277
ASV10844	0	0	0	0	0	0	0	0	0	0	0	0	0	0	0	0	0	0	0	0	0	0	0	0	0	0	2	0	0	0	k__Fungi; p__Ascomycota; c__Dothideomycetes; o__Venturiales; f__Venturiaceae; g__unidentified; s__unidentified	Venturiaceae	9	Pathotroph-Saprotroph-Symbiotroph	Endophyte-Plant Pathogen-Undefined Saprotroph	Microfungus	NULL	Probable	Mostly endophytes and weak parasites of aerial plant parts, including bark and wood, leaf and fruit tissue; rarely biotrophic. Little is known except for the important pathogens (Cannon & Kirk 2007)	Cannon PF, Kirk PM. 2007. Fungal Families of the World. CAB International, Cambridge
ASV10846	0	0	0	0	0	0	0	0	0	0	0	0	0	0	0	0	0	0	0	0	0	0	0	0	0	0	2	0	0	0	k__Fungi; p__Ascomycota; c__Dothideomycetes; o__Pleosporales; f__Didymellaceae; g__unclassified_Didymellaceae; s__unclassified_Didymellaceae	Didymellaceae	9	Pathotroph-Saprotroph	Animal Pathogen-Plant Pathogen-Undefined Saprotroph	Microfungus	NULL	Possible	NULL	Tedersoo L, et al. 2014. Science 346:1256688 (doi:10.1126/science.1256688)
ASV10850	0	0	0	0	0	0	0	0	0	0	0	0	0	0	0	0	0	0	0	0	0	0	0	0	0	0	2	0	0	0	k__Fungi; p__Basidiomycota; c__Agaricomycetes; o__Agaricales; f__Agaricaceae; g__unclassified_Agaricaceae; s__unclassified_Agaricaceae	Agaricaceae	9	Saprotroph	Undefined Saprotroph	Agaricoid-Gasteroid-Secotioid	NULL	Probable	Primarily saprobes in grassland and woodland situations (Cannon & Kirk 2007)	Cannon PF, Kirk PM. 2007. Fungal Families of the World. CAB International, Cambridge
ASV10852	0	0	0	0	0	0	0	0	0	0	0	0	0	0	0	0	0	0	0	0	0	0	0	0	0	0	2	0	0	0	k__Fungi; p__Ascomycota; c__Dothideomycetes; o__Dothideales; f__Dothioraceae; g__Dothiora; s__unclassified_Dothiora	Dothiora	13	Saprotroph	Undefined Saprotroph	Microfungus	NULL	Probable	NULL	Tedersoo L, et al. 2014. Science 346:1256688
ASV10856	0	0	0	0	0	0	0	0	0	0	0	0	0	0	0	0	0	0	0	0	0	0	0	0	0	0	2	0	0	0	k__Fungi; p__Ascomycota; c__Saccharomycetes; o__Saccharomycetales; f__Pichiaceae; g__Pichia; s__Pichia_fermentans	Pichia	13	Saprotroph-Symbiotroph	Animal Endosymbiont-Undefined Saprotroph	Yeast	NULL	Highly Probable	Found in wood and digestive systems of the beetle Odontotaenius disjunctus	Kurtzman CP, et al. (eds.) 2011. The Yeasts, a Taxonomic Study. Fifth Edition. Vols 1-3. Elsevier, San Diego
ASV10860	0	0	0	0	0	0	0	0	0	0	0	0	0	0	0	0	0	0	0	0	0	0	0	0	0	0	2	0	0	0	k__Fungi; p__Ascomycota; c__Sordariomycetes; o__Glomerellales; f__Plectosphaerellaceae; g__Plectosphaerella; s__Plectosphaerella_niemeijerarum	Plectosphaerella	13	Pathotroph	Plant Pathogen	NULL	NULL	Probable	NULL	Tedersoo L, et al. 2014. Science 346:1256688
ASV109	0	48	40	0	1	0	0	0	0	0	0	0	0	0	15	0	0	0	0	0	0	0	0	0	0	0	0	0	0	0	k__Fungi; p__Ascomycota; c__Sordariomycetes; o__Microascales; f__Microascaceae; g__Microascus; s__Microascus_brevicaulis	Microascaceae	9	Pathotroph-Saprotroph-Symbiotroph	Animal Pathogen-Endophyte-Plant Pathogen-Undefined Saprotroph	Microfungus	NULL	Possible	Saprobic in soil or rotting vegetation, some species heat-tolerant and associatated with silage and compost, a few associated with humans and animals (Cannon & Kirk 2007)	Cannon PF, Kirk PM. 2007. Fungal Families of the World. CAB International, Cambridge
ASV10920	0	0	0	0	0	0	0	0	0	0	0	0	0	0	0	0	0	0	0	0	0	0	0	0	1069	0	0	0	0	0	k__Fungi; p__Ascomycota; c__Sordariomycetes; o__Hypocreales; f__Nectriaceae; g__Fusarium; s__Fusarium_petersiae	Fusarium	13	Pathotroph-Saprotroph-Symbiotroph	Animal Pathogen-Endophyte-Lichen Parasite-Plant Pathogen-Soil Saprotroph-Wood Saprotroph	Microfungus	NULL	Possible	Likely opportunistic human pathogen (Irinyi et al. 2015)	Duncan CG, Eslyn WE. 1966. Mycologia 58:642-664; Seehann G, et al. 1975. List of Fungi in Soft-Rot Tissue Tests. Institute fur Holzbiologie und Holzschutz, Bundesforschungsanstalt fur Forst - und Holzwirtshaft, Hamburg - Lohbrugge, Germany; Costa IPMW, et al. 2012. Mycotaxon 119:26; Tedersoo L, et al. 2014. Science 346:1256688; Irinyi L, et al. 2015. Medical Mycology 53:313-337; Schroers et al. 2…
ASV10921	0	0	0	0	0	0	0	0	0	0	0	0	0	0	0	0	0	0	0	0	0	0	0	0	1002	0	0	0	0	0	k__Fungi; p__Mortierellomycota; c__Mortierellomycetes; o__Mortierellales; f__Mortierellaceae; g__Mortierella; s__Mortierella_elongata	Mortierellaceae	9	Saprotroph-Symbiotroph	Endophyte-Litter Saprotroph-Soil Saprotroph-Undefined Saprotroph	Microfungus	NULL	Possible	Saprobic in soil and thus frequenctly isolated from soil and material contaminated with soil such as hay or rotten silage and spoil tips (Cannon & Kirk 2007)	Cannon PF, Kirk PM. 2007. Fungal Families of the World. CAB International, Cambridge; Purahong W, et al. 2016. Molecular Ecology 25:4059-4074
ASV10922	0	0	0	0	0	0	0	0	0	0	0	0	0	0	0	0	0	0	0	0	0	0	0	0	808	0	0	0	0	0	k__Fungi; p__Basidiomycota; c__Cystobasidiomycetes; o__Erythrobasidiales; f__Erythrobasidiaceae; g__Erythrobasidium; s__Erythrobasidium_yunnanense	Erythrobasidium	13	Saprotroph	Undefined Saprotroph	Yeast	NULL	Possible	NULL	Sugiyama J, Hamamoto M. 1998. The Yeasts 4:654-655 (https://doi.org/10.1016/B978-044481312-1/50086-1)
ASV10924	0	0	0	0	0	0	0	0	0	0	0	0	0	0	0	0	0	0	0	0	0	0	0	0	625	0	0	0	0	0	k__Fungi; p__Olpidiomycota; c__Olpidiomycetes; o__Olpidiales; f__Olpidiaceae; g__Olpidium; s__Olpidium_brassicae	Olpidiaceae	9	Pathotroph	Animal Parasite-Fungal Parasite	NULL	NULL	Probable	Parasitic on algae, fungi, mosses, pollen grains and vegetative tissues of flowering and crop plants	Devasahayam HL, Henry LDC. 2009. Illustrated Plant Pathology: Basic Concepts, New India Publishing, New Delhi
ASV10925	0	0	0	0	0	0	0	0	0	0	0	0	0	0	0	0	0	0	0	0	0	0	0	0	582	0	0	0	0	0	k__Fungi; p__Ascomycota; c__Dothideomycetes; o__Pleosporales; f__Phaeosphaeriaceae; g__Phaeosphaeria; s__Phaeosphaeria_thysanolaenicola	Phaeosphaeria	13	Saprotroph	Undefined Saprotroph	NULL	NULL	Probable	NULL	Tedersoo L, et al. 2014. Science 346:1256688
ASV10927	0	0	0	0	0	0	0	0	0	0	0	0	0	0	0	0	0	0	0	0	0	0	0	0	534	0	0	0	0	0	k__Fungi; p__Ascomycota; c__Sordariomycetes; o__Glomerellales; f__Plectosphaerellaceae; g__Plectosphaerella; s__Plectosphaerella_niemeijerarum	Plectosphaerella	13	Pathotroph	Plant Pathogen	NULL	NULL	Probable	NULL	Tedersoo L, et al. 2014. Science 346:1256688
ASV10928	0	0	0	0	0	0	0	0	0	0	0	0	0	0	0	0	0	0	0	0	0	0	0	0	513	0	0	0	0	0	k__Fungi; p__Ascomycota; c__Sordariomycetes; o__Hypocreales; f__Nectriaceae; g__Fusarium; s__Fusarium_circinatum	Fusarium	13	Pathotroph-Saprotroph-Symbiotroph	Animal Pathogen-Endophyte-Lichen Parasite-Plant Pathogen-Soil Saprotroph-Wood Saprotroph	Microfungus	NULL	Possible	Likely opportunistic human pathogen (Irinyi et al. 2015)	Duncan CG, Eslyn WE. 1966. Mycologia 58:642-664; Seehann G, et al. 1975. List of Fungi in Soft-Rot Tissue Tests. Institute fur Holzbiologie und Holzschutz, Bundesforschungsanstalt fur Forst - und Holzwirtshaft, Hamburg - Lohbrugge, Germany; Costa IPMW, et al. 2012. Mycotaxon 119:26; Tedersoo L, et al. 2014. Science 346:1256688; Irinyi L, et al. 2015. Medical Mycology 53:313-337; Schroers et al. 2…
ASV10929	0	0	0	0	0	0	0	0	0	0	0	0	0	0	0	0	0	0	0	0	0	0	0	0	476	0	0	0	0	0	k__Fungi; p__Ascomycota; c__Sordariomycetes; o__Hypocreales; f__Nectriaceae; g__Fusarium; s__Fusarium_aethiopicum	Fusarium	13	Pathotroph-Saprotroph-Symbiotroph	Animal Pathogen-Endophyte-Lichen Parasite-Plant Pathogen-Soil Saprotroph-Wood Saprotroph	Microfungus	NULL	Possible	Likely opportunistic human pathogen (Irinyi et al. 2015)	Duncan CG, Eslyn WE. 1966. Mycologia 58:642-664; Seehann G, et al. 1975. List of Fungi in Soft-Rot Tissue Tests. Institute fur Holzbiologie und Holzschutz, Bundesforschungsanstalt fur Forst - und Holzwirtshaft, Hamburg - Lohbrugge, Germany; Costa IPMW, et al. 2012. Mycotaxon 119:26; Tedersoo L, et al. 2014. Science 346:1256688; Irinyi L, et al. 2015. Medical Mycology 53:313-337; Schroers et al. 2…
ASV1093	0	0	1	0	0	0	0	0	4	0	0	0	0	0	0	0	0	0	0	0	0	0	0	0	0	0	0	0	0	0	k__Fungi; p__Basidiomycota; c__Agaricomycetes; o__Agaricales; f__Bolbitiaceae; g__Agrocybe; s__Agrocybe_pediades	Agrocybe	13	Saprotroph	Dung Saprotroph-Soil Saprotroph-Undefined Saprotroph	Agaricoid	NULL	Probable	NULL	Tedersoo L, et al. 2014. Science 346:1256688
ASV10930	0	0	0	0	0	0	0	0	0	0	0	0	0	0	0	0	0	0	0	0	0	0	0	0	436	0	0	0	0	0	k__Fungi; p__Ascomycota; c__Sordariomycetes; o__Hypocreales; f__Nectriaceae; g__Fusarium; s__Fusarium_solani	Fusarium	13	Pathotroph-Saprotroph-Symbiotroph	Animal Pathogen-Endophyte-Lichen Parasite-Plant Pathogen-Soil Saprotroph-Wood Saprotroph	Microfungus	NULL	Possible	Likely opportunistic human pathogen (Irinyi et al. 2015)	Duncan CG, Eslyn WE. 1966. Mycologia 58:642-664; Seehann G, et al. 1975. List of Fungi in Soft-Rot Tissue Tests. Institute fur Holzbiologie und Holzschutz, Bundesforschungsanstalt fur Forst - und Holzwirtshaft, Hamburg - Lohbrugge, Germany; Costa IPMW, et al. 2012. Mycotaxon 119:26; Tedersoo L, et al. 2014. Science 346:1256688; Irinyi L, et al. 2015. Medical Mycology 53:313-337; Schroers et al. 2…
ASV10932	0	0	0	0	0	0	0	0	0	0	0	0	0	0	0	0	0	0	0	0	0	0	0	0	391	0	0	0	0	0	k__Fungi; p__Ascomycota; c__Sordariomycetes; o__Coniochaetales; f__Coniochaetaceae; g__unclassified_Coniochaetaceae; s__unclassified_Coniochaetaceae	Coniochaetaceae	9	Pathotroph-Saprotroph-Symbiotroph	Animal Pathogen-Dung Saprotroph-Endophyte-Lichen Parasite-Plant Pathogen-Undefined Saprotroph	Microfungus	NULL	Possible	Common Name - Rust Fungus; Saprobic on wood and bark (especially in dry habitats), coprophilous or isolated from soil and similar substrata (Cannon & Kirk 2007)	Cannon PF, Kirk PM. 2007. Fungal Families of the World. CAB International, Cambridge; Damm U, et al. 2010. Persoonia 24:60-80; Irinyi L, et al. 2015. Medical Mycology 53:313-337; Lawrey JD, Diederich P. 2016. URL: http://www.lichenicolous.net [24 May 2017]
ASV10933	0	0	0	0	0	0	0	0	0	0	0	0	0	0	0	0	0	0	0	0	0	0	0	0	360	0	0	0	0	0	k__Fungi; p__Ascomycota; c__Eurotiomycetes; o__Eurotiales; f__Aspergillaceae; g__unclassified_Aspergillaceae; s__unclassified_Aspergillaceae	Eurotiales	7	Saprotroph	Undefined Saprotroph	Microfungus	NULL	Possible	NULL	Sterkenburg E, et al. 2015. New Phytologist 207:1145-1158
ASV10935	0	0	0	0	0	0	0	0	0	0	0	0	0	0	0	0	0	0	0	0	0	0	0	0	341	0	0	0	0	0	k__Fungi; p__Basidiomycota; c__Tremellomycetes; o__Tremellales; f__Bulleribasidiaceae; g__Vishniacozyma; s__Vishniacozyma_victoriae	Tremellales	7	Pathotroph-Saprotroph-Symbiotroph	Fungal Parasite-Undefined Saprotroph	Tremelloid-Yeast	NULL	Possible	The order contains both teleomorphic and anamorphic species, most of the latter being yeasts	Sterkenburg E, et al. 2015. New Phytologist 207:1145-1158
ASV10937	0	0	0	0	0	0	0	0	0	0	0	0	0	0	0	0	0	0	0	0	0	0	0	0	316	0	0	0	0	0	k__Fungi; p__Ascomycota; c__Dothideomycetes; o__Pleosporales; f__Pleosporaceae; g__Alternaria; s__Alternaria_alstroemeriae	Alternaria	13	Pathotroph-Saprotroph-Symbiotroph	Animal Pathogen-Endophyte-Plant Pathogen-Wood Saprotroph	Microfungus	Soft Rot	Possible	NULL	Duncan CG, Eslyn WE. 1966. Mycologia 58:642-664; Seehann G, et al. 1975. List of Fungi in Soft-Rot Tissue Tests. Institute fur Holzbiologie und Holzschutz, Bundesforschungsanstalt fur Forst - und Holzwirtshaft, Hamburg - Lohbrugge, Germany; Tedersoo L, et al. 2014. Science 346:125688
ASV10938	0	0	0	0	0	0	0	0	0	0	0	0	0	0	0	0	0	0	0	0	0	0	0	0	312	0	0	0	0	0	k__Fungi; p__Ascomycota; c__Eurotiomycetes; o__Eurotiales; f__Aspergillaceae; g__Aspergillus; s__Aspergillus_brunneus	Eurotiales	7	Saprotroph	Undefined Saprotroph	Microfungus	NULL	Possible	NULL	Sterkenburg E, et al. 2015. New Phytologist 207:1145-1158
ASV10940	0	0	0	0	0	0	0	0	0	0	0	0	0	0	0	0	0	0	0	0	0	0	0	0	280	0	0	0	0	0	k__Fungi; p__Ascomycota; c__Sordariomycetes; o__Hypocreales; f__Nectriaceae; g__Fusarium; s__Fusarium_equiseti	Fusarium	13	Pathotroph-Saprotroph-Symbiotroph	Animal Pathogen-Endophyte-Lichen Parasite-Plant Pathogen-Soil Saprotroph-Wood Saprotroph	Microfungus	NULL	Possible	Likely opportunistic human pathogen (Irinyi et al. 2015)	Duncan CG, Eslyn WE. 1966. Mycologia 58:642-664; Seehann G, et al. 1975. List of Fungi in Soft-Rot Tissue Tests. Institute fur Holzbiologie und Holzschutz, Bundesforschungsanstalt fur Forst - und Holzwirtshaft, Hamburg - Lohbrugge, Germany; Costa IPMW, et al. 2012. Mycotaxon 119:26; Tedersoo L, et al. 2014. Science 346:1256688; Irinyi L, et al. 2015. Medical Mycology 53:313-337; Schroers et al. 2…
ASV10941	0	0	0	0	0	0	0	0	0	0	0	0	0	0	0	0	0	0	0	0	0	0	0	0	278	0	0	0	0	0	k__Fungi; p__Basidiomycota; c__Agaricomycetes; o__Thelephorales; f__Thelephoraceae; g__unclassified_Thelephoraceae; s__unclassified_Thelephoraceae	Thelephoraceae	9	Saprotroph-Symbiotroph	Ectomycorrhizal-Undefined Saprotroph	Clavarioid	NULL	Probable	On the ground, on soil, a few on wood. At least some speices ectomycorrhizal (Cannon & Kirk 2007)	Cannon PF, Kirk PM. 2007. Fungal Families of the World. CAB International, Cambridge
ASV10942	0	0	0	0	0	0	0	0	0	0	0	0	0	0	0	0	0	0	0	0	0	0	0	0	271	0	0	0	0	0	k__Fungi; p__Basidiomycota; c__Tremellomycetes; o__Tremellales; f__Bulleribasidiaceae; g__Vishniacozyma; s__Vishniacozyma_carnescens	Tremellales	7	Pathotroph-Saprotroph-Symbiotroph	Fungal Parasite-Undefined Saprotroph	Tremelloid-Yeast	NULL	Possible	The order contains both teleomorphic and anamorphic species, most of the latter being yeasts	Sterkenburg E, et al. 2015. New Phytologist 207:1145-1158
ASV10943	0	0	0	0	0	0	0	0	0	0	0	0	0	0	0	0	0	0	0	0	0	0	0	0	264	0	0	0	0	0	k__Fungi; p__Ascomycota; c__Dothideomycetes; o__Pleosporales; f__Didymellaceae; g__Epicoccum; s__Epicoccum_phragmospora	Didymellaceae	9	Pathotroph-Saprotroph	Animal Pathogen-Plant Pathogen-Undefined Saprotroph	Microfungus	NULL	Possible	NULL	Tedersoo L, et al. 2014. Science 346:1256688 (doi:10.1126/science.1256688)
ASV10945	0	0	0	0	0	0	0	0	0	0	0	0	0	0	0	0	0	0	0	0	0	0	0	0	225	0	0	0	0	0	k__Fungi; p__Basidiomycota; c__Agaricomycetes; o__Russulales; f__Russulaceae; g__unidentified; s__unidentified	Russulaceae	9	Symbiotroph	Ectomycorrhizal	Agaricoid-Corticioid-Gasteroid-Secotioid	NULL	Probable	The genera Lactarius, Lactifluus, Multifurca and Russula form a mutualistic ectomycorrhizal root symbiosis with trees and shrubs, while the corticioid species in Boidinia, Gloeopeniophorella, and Pseudoxenasma are saprotrophic, wood-degrading fungi.	Larsson E, K-H Larsson. 2003. Mycologia 95:1037-1065
ASV10946	0	0	0	0	0	0	0	0	0	0	0	0	0	0	0	0	0	0	0	0	0	0	0	0	223	0	0	0	0	0	k__Fungi; p__Ascomycota; c__Sordariomycetes; o__Hypocreales; f__unclassified_Hypocreales; g__unclassified_Hypocreales; s__unclassified_Hypocreales	Hypocreales	7	Saprotroph	Undefined Saprotroph	Microfungus	NULL	Possible	NULL	Sterkenburg E, et al. 2015. New Phytologist 207:1145-1158
ASV10947	0	0	0	0	0	0	0	0	0	0	0	0	0	0	0	0	0	0	0	0	0	0	0	0	217	0	0	0	0	0	k__Fungi; p__Ascomycota; c__Dothideomycetes; o__Pleosporales; f__Sporormiaceae; g__Preussia; s__unclassified_Preussia	Sporormiaceae	9	Saprotroph	Dung Saprotroph-Plant Saprotroph	Microfungus	NULL	Probable	Saprobic, associated with dung and rotting vegetation (Cannon & Kirk 2007)	Cannon PF, Kirk PM. 2007. Fungal Families of the World. CAB International, Cambridge
ASV10949	0	0	0	0	0	0	0	0	0	0	0	0	0	0	0	0	0	0	0	0	0	0	0	0	213	0	0	0	0	0	k__Fungi; p__Ascomycota; c__Sordariomycetes; o__Hypocreales; f__Nectriaceae; g__Fusarium; s__Fusarium_circinatum	Fusarium	13	Pathotroph-Saprotroph-Symbiotroph	Animal Pathogen-Endophyte-Lichen Parasite-Plant Pathogen-Soil Saprotroph-Wood Saprotroph	Microfungus	NULL	Possible	Likely opportunistic human pathogen (Irinyi et al. 2015)	Duncan CG, Eslyn WE. 1966. Mycologia 58:642-664; Seehann G, et al. 1975. List of Fungi in Soft-Rot Tissue Tests. Institute fur Holzbiologie und Holzschutz, Bundesforschungsanstalt fur Forst - und Holzwirtshaft, Hamburg - Lohbrugge, Germany; Costa IPMW, et al. 2012. Mycotaxon 119:26; Tedersoo L, et al. 2014. Science 346:1256688; Irinyi L, et al. 2015. Medical Mycology 53:313-337; Schroers et al. 2…
ASV10950	0	0	0	0	0	0	0	0	0	0	0	0	0	0	0	0	0	0	0	0	0	0	0	0	210	0	0	0	0	0	k__Fungi; p__Ascomycota; c__Sordariomycetes; o__Hypocreales; f__Cordycipitaceae; g__Leptobacillium; s__Leptobacillium_leptobactrum	Hypocreales	7	Saprotroph	Undefined Saprotroph	Microfungus	NULL	Possible	NULL	Sterkenburg E, et al. 2015. New Phytologist 207:1145-1158
ASV10951	0	0	0	0	0	0	0	0	0	0	0	0	0	0	0	0	0	0	0	0	0	0	0	0	208	0	0	0	0	0	k__Fungi; p__Basidiomycota; c__Agaricomycetes; o__Agaricales; f__Pluteaceae; g__Volvariella; s__unclassified_Volvariella	Volvariella	13	Saprotroph	Undefined Saprotroph	Agaricoid	White Rot	Highly Probable	NULL	Tedersoo L, et al. 2014. Science 346:1256688 (doi:10.1126/science.1256688)
ASV10952	0	0	0	0	0	0	0	0	0	0	0	0	0	0	0	0	0	0	0	0	0	0	0	0	207	0	0	0	0	0	k__Fungi; p__Basidiomycota; c__Agaricomycetes; o__Agaricales; f__Entolomataceae; g__Clitopilus; s__unidentified	Clitopilus	13	Saprotroph	Undefined Saprotroph	Agaricoid	NULL	Probable	NULL	Tedersoo L, et al. 2014. Science 346:1256688
ASV10955	0	0	0	0	0	0	0	0	0	0	0	0	0	0	0	0	0	0	0	0	0	0	0	0	204	0	0	0	0	0	k__Fungi; p__Ascomycota; c__Dothideomycetes; o__Pleosporales; f__Leptosphaeriaceae; g__Leptosphaeria; s__unidentified	Leptosphaeria	13	Pathotroph	Plant Pathogen	NULL	NULL	Probable	NULL	Tedersoo L, et al. 2014. Science 346:1256688
ASV10956	0	0	0	0	0	0	0	0	0	0	0	0	0	0	0	0	0	0	0	0	0	0	0	0	204	0	0	0	0	0	k__Fungi; p__Basidiomycota; c__Agaricomycetes; o__Cantharellales; f__Ceratobasidiaceae; g__Ceratobasidium; s__unidentified	Ceratobasidiaceae	9	Pathotroph-Saprotroph-Symbiotroph	Endomycorrhizal-Plant Pathogen-Undefined Saprotroph	Microfungus	NULL	Possible	Best known as plant pathogens, but also saprobic. Species are endomycorrhizal with a wide range of plant roots - especially of Orchidaceae but also even bryophytes (Cannon & Kirk 2007)	Cannon PF, Kirk PM. 2007. Fungal Families of the World. CAB International, Cambridge
ASV10959	0	0	0	0	0	0	0	0	0	0	0	0	0	0	0	0	0	0	0	0	0	0	0	0	199	0	0	0	0	0	k__Fungi; p__Ascomycota; c__Pezizomycetes; o__Pezizales; f__Pezizaceae; g__unidentified; s__unidentified	Pezizaceae	9	Saprotroph-Symbiotroph	Dung Saprotroph-Ectomycorrhizal-Litter Saprotroph-Undefined Saprotroph	Pezizoid	NULL	Possible	Saprobic or ectomycorrhizal, on or in soil, leafmould etc., some species associated with dung or fire sites (Cannon & Kirk 2007)	Cannon PF, Kirk PM. 2007. Fungal Families of the World. CAB International, Cambridge
ASV10961	0	0	0	0	0	0	0	0	0	0	0	0	0	0	0	0	0	0	0	0	0	0	0	0	195	0	0	0	0	0	k__Fungi; p__Ascomycota; c__Sordariomycetes; o__Microascales; f__Microascaceae; g__Enterocarpus; s__Enterocarpus_grenotii	Enterocarpus	13	Saprotroph	Undefined Saprotroph	NULL	NULL	Probable	NULL	Tedersoo L, et al. 2014. Science 346:1256688
ASV10963	0	0	0	0	0	0	0	0	0	0	0	0	0	0	0	0	0	0	0	0	0	0	0	0	190	0	0	0	0	0	k__Fungi; p__Ascomycota; c__Sordariomycetes; o__Hypocreales; f__Nectriaceae; g__Fusarium; s__Fusarium_circinatum	Fusarium	13	Pathotroph-Saprotroph-Symbiotroph	Animal Pathogen-Endophyte-Lichen Parasite-Plant Pathogen-Soil Saprotroph-Wood Saprotroph	Microfungus	NULL	Possible	Likely opportunistic human pathogen (Irinyi et al. 2015)	Duncan CG, Eslyn WE. 1966. Mycologia 58:642-664; Seehann G, et al. 1975. List of Fungi in Soft-Rot Tissue Tests. Institute fur Holzbiologie und Holzschutz, Bundesforschungsanstalt fur Forst - und Holzwirtshaft, Hamburg - Lohbrugge, Germany; Costa IPMW, et al. 2012. Mycotaxon 119:26; Tedersoo L, et al. 2014. Science 346:1256688; Irinyi L, et al. 2015. Medical Mycology 53:313-337; Schroers et al. 2…
ASV10964	0	0	0	0	0	0	0	0	0	0	0	0	0	0	0	0	0	0	0	0	0	0	0	0	188	0	0	0	0	0	k__Fungi; p__Ascomycota; c__Saccharomycetes; o__Saccharomycetales; f__Pichiaceae; g__Pichia; s__unclassified_Pichia	Pichia	13	Saprotroph-Symbiotroph	Animal Endosymbiont-Undefined Saprotroph	Yeast	NULL	Highly Probable	Found in wood and digestive systems of the beetle Odontotaenius disjunctus	Kurtzman CP, et al. (eds.) 2011. The Yeasts, a Taxonomic Study. Fifth Edition. Vols 1-3. Elsevier, San Diego
ASV10966	0	0	0	0	0	0	0	0	0	0	0	0	0	0	0	0	0	0	0	0	0	0	0	0	185	0	0	0	0	0	k__Fungi; p__Ascomycota; c__Eurotiomycetes; o__Eurotiales; f__Thermoascaceae; g__Byssochlamys; s__Byssochlamys_spectabilis	Byssochlamys	13	Saprotroph	Undefined Saprotroph	NULL	NULL	Probable	NULL	Tedersoo L, et al. 2014. Science 346:1256688
ASV10967	0	0	0	0	0	0	0	0	0	0	0	0	0	0	0	0	0	0	0	0	0	0	0	0	183	0	0	0	0	0	k__Fungi; p__Basidiomycota; c__Agaricomycetes; o__Sebacinales; f__Sebacinaceae; g__Sebacina; s__unidentified	Sebacina	13	Symbiotroph	Ectomycorrhizal-Orchid Mycorrhizal-Root Associated Biotroph	NULL	NULL	Possible	NULL	Rinaldi AC, et al. 2008. Fungal Diversity 33:1-45; Tedersoo L, et al. 2010. Mycorrhiza 20:217-263 (pro parte); http://mycorrhizas.info/ecmf.html; Weiss et al. doi: 10.1111/nph.13977 (many guilds)
ASV10968	0	0	0	0	0	0	0	0	0	0	0	0	0	0	0	0	0	0	0	0	0	0	0	0	175	0	0	0	0	0	k__Fungi; p__Ascomycota; c__Sordariomycetes; o__Hypocreales; f__Nectriaceae; g__Fusarium; s__Fusarium_kyushuense	Fusarium	13	Pathotroph-Saprotroph-Symbiotroph	Animal Pathogen-Endophyte-Lichen Parasite-Plant Pathogen-Soil Saprotroph-Wood Saprotroph	Microfungus	NULL	Possible	Likely opportunistic human pathogen (Irinyi et al. 2015)	Duncan CG, Eslyn WE. 1966. Mycologia 58:642-664; Seehann G, et al. 1975. List of Fungi in Soft-Rot Tissue Tests. Institute fur Holzbiologie und Holzschutz, Bundesforschungsanstalt fur Forst - und Holzwirtshaft, Hamburg - Lohbrugge, Germany; Costa IPMW, et al. 2012. Mycotaxon 119:26; Tedersoo L, et al. 2014. Science 346:1256688; Irinyi L, et al. 2015. Medical Mycology 53:313-337; Schroers et al. 2…
ASV10969	0	0	0	0	0	0	0	0	0	0	0	0	0	0	0	0	0	0	0	0	0	0	0	0	175	0	0	0	0	0	k__Fungi; p__Ascomycota; c__Eurotiomycetes; o__Eurotiales; f__Trichocomaceae; g__Rasamsonia; s__Rasamsonia_composticola	Rasamsonia	13	Saprotroph	Undefined Saprotroph	NULL	NULL	Probable	NULL	Tedersoo L, et al. 2014. Science 346:1256688
ASV10970	0	0	0	0	0	0	0	0	0	0	0	0	0	0	0	0	0	0	0	0	0	0	0	0	172	0	0	0	0	0	k__Fungi; p__Ascomycota; c__Sordariomycetes; o__Trichosphaeriales; f__Trichosphaeriaceae; g__Nigrospora; s__Nigrospora_zimmermanii	Nigrospora	13	Saprotroph	Undefined Saprotroph	NULL	NULL	Probable	NULL	Tedersoo L, et al. 2014. Science 346:1256688
ASV10971	0	0	0	0	0	0	0	0	0	0	0	0	0	0	0	0	0	0	0	0	0	0	0	0	172	0	0	0	0	0	k__Fungi; p__Ascomycota; c__Dothideomycetes; o__Pleosporales; f__Didymellaceae; g__Didymella; s__unclassified_Didymella	Didymella	13	Pathotroph-Saprotroph	Animal Pathogen-Plant Pathogen-Undefined Saprotroph	Microfungus	NULL	Probable	NULL	Tedersoo L, et al. 2014. Science 346:1256688 (doi:10.1126/science.1256688)
ASV10972	0	0	0	0	0	0	0	0	0	0	0	0	0	0	0	0	0	0	0	0	0	0	0	0	170	0	0	0	0	0	k__Fungi; p__Ascomycota; c__Sordariomycetes; o__Trichosphaeriales; f__Trichosphaeriaceae; g__Nigrospora; s__Nigrospora_oryzae	Nigrospora	13	Saprotroph	Undefined Saprotroph	NULL	NULL	Probable	NULL	Tedersoo L, et al. 2014. Science 346:1256688
ASV10974	0	0	0	0	0	0	0	0	0	0	0	0	0	0	0	0	0	0	0	0	0	0	0	0	168	0	0	0	0	0	k__Fungi; p__Ascomycota; c__Dothideomycetes; o__Capnodiales; f__Capnodiales_fam_Incertae_sedis; g__Arthrocatena; s__Arthrocatena_tenebrio	Arthrocatena	13	Saprotroph	Undefined Saprotroph	Microfungus	NULL	Highly Probable	On rock (Egidi et al. 2014)	Egidi E, et al. 2014. Fungal Diversity 65:127-165
ASV10975	0	0	0	0	0	0	0	0	0	0	0	0	0	0	0	0	0	0	0	0	0	0	0	0	167	0	0	0	0	0	k__Fungi; p__Ascomycota; c__Eurotiomycetes; o__Eurotiales; f__Aspergillaceae; g__Penicillium; s__Penicillium_paneum	Eurotiales	7	Saprotroph	Undefined Saprotroph	Microfungus	NULL	Possible	NULL	Sterkenburg E, et al. 2015. New Phytologist 207:1145-1158
ASV10976	0	0	0	0	0	0	0	0	0	0	0	0	0	0	0	0	0	0	0	0	0	0	0	0	165	0	0	0	0	0	k__Fungi; p__Basidiomycota; c__Tremellomycetes; o__Tremellales; f__Bulleribasidiaceae; g__unclassified_Bulleribasidiaceae; s__unclassified_Bulleribasidiaceae	Tremellales	7	Pathotroph-Saprotroph-Symbiotroph	Fungal Parasite-Undefined Saprotroph	Tremelloid-Yeast	NULL	Possible	The order contains both teleomorphic and anamorphic species, most of the latter being yeasts	Sterkenburg E, et al. 2015. New Phytologist 207:1145-1158
ASV10977	0	0	0	0	0	0	0	0	0	0	0	0	0	0	0	0	0	0	0	0	0	0	0	0	165	0	0	0	0	0	k__Fungi; p__Ascomycota; c__Sordariomycetes; o__Glomerellales; f__Plectosphaerellaceae; g__Gibellulopsis; s__Gibellulopsis_serrae	Gibellulopsis	13	Pathotroph	Plant Pathogen	NULL	NULL	Probable	NULL	Tedersoo L, et al. 2014. Science 346:1256688
ASV10978	0	0	0	0	0	0	0	0	0	0	0	0	0	0	0	0	0	0	0	0	0	0	0	0	164	0	0	0	0	0	k__Fungi; p__Ascomycota; c__Sordariomycetes; o__Hypocreales; f__Sarocladiaceae; g__Sarocladium; s__Sarocladium_hominis	Sarocladium	13	Saprotroph	Undefined Saprotroph	NULL	NULL	Probable	NULL	Tedersoo L, et al. 2014. Science 346:1256688
ASV10979	0	0	0	0	0	0	0	0	0	0	0	0	0	0	0	0	0	0	0	0	0	0	0	0	164	0	0	0	0	0	k__Fungi; p__Ascomycota; c__Eurotiomycetes; o__Eurotiales; f__Aspergillaceae; g__Penicillium; s__Penicillium_amphipolaria	Eurotiales	7	Saprotroph	Undefined Saprotroph	Microfungus	NULL	Possible	NULL	Sterkenburg E, et al. 2015. New Phytologist 207:1145-1158
ASV10980	0	0	0	0	0	0	0	0	0	0	0	0	0	0	0	0	0	0	0	0	0	0	0	0	162	0	0	0	0	0	k__Fungi; p__Ascomycota; c__Dothideomycetes; o__Pleosporales; f__Pleosporaceae; g__Alternaria; s__Alternaria_alstroemeriae	Alternaria	13	Pathotroph-Saprotroph-Symbiotroph	Animal Pathogen-Endophyte-Plant Pathogen-Wood Saprotroph	Microfungus	Soft Rot	Possible	NULL	Duncan CG, Eslyn WE. 1966. Mycologia 58:642-664; Seehann G, et al. 1975. List of Fungi in Soft-Rot Tissue Tests. Institute fur Holzbiologie und Holzschutz, Bundesforschungsanstalt fur Forst - und Holzwirtshaft, Hamburg - Lohbrugge, Germany; Tedersoo L, et al. 2014. Science 346:125688
ASV10983	0	0	0	0	0	0	0	0	0	0	0	0	0	0	0	0	0	0	0	0	0	0	0	0	160	0	0	0	0	0	k__Fungi; p__Ascomycota; c__Dothideomycetes; o__Pleosporales; f__Pleosporaceae; g__Alternaria; s__Alternaria_alstroemeriae	Alternaria	13	Pathotroph-Saprotroph-Symbiotroph	Animal Pathogen-Endophyte-Plant Pathogen-Wood Saprotroph	Microfungus	Soft Rot	Possible	NULL	Duncan CG, Eslyn WE. 1966. Mycologia 58:642-664; Seehann G, et al. 1975. List of Fungi in Soft-Rot Tissue Tests. Institute fur Holzbiologie und Holzschutz, Bundesforschungsanstalt fur Forst - und Holzwirtshaft, Hamburg - Lohbrugge, Germany; Tedersoo L, et al. 2014. Science 346:125688
ASV10986	0	0	0	0	0	0	0	0	0	0	0	0	0	0	0	0	0	0	0	0	0	0	0	0	153	0	0	0	0	0	k__Fungi; p__Ascomycota; c__Dothideomycetes; o__Pleosporales; f__Didymosphaeriaceae; g__Spegazzinia; s__unidentified	Spegazzinia	13	Saprotroph	Undefined Saprotroph	NULL	NULL	Probable	NULL	Tedersoo L, et al. 2014. Science 346:1256688 (doi:10.1126/science.1256688)
ASV10987	0	0	0	0	0	0	0	0	0	0	0	0	0	0	0	0	0	0	0	0	0	0	0	0	152	0	0	0	0	0	k__Fungi; p__Ascomycota; c__Dothideomycetes; o__Cladosporiales; f__Cladosporiaceae; g__Cladosporium; s__Cladosporium_puyae	Cladosporium	13	Pathotroph-Saprotroph-Symbiotroph	Animal Pathogen-Endophyte-Lichen Parasite-Plant Pathogen-Wood Saprotroph	Microfungus	NULL	Possible	NULL	Seehann G, et al. 1975. List of Fungi in Soft-Rot Tissue Tests. Institute fur Holzbiologie und Holzschutz, Bundesforschungsanstalt fur Forst - und Holzwirtshaft, Hamburg - Lohbrugge, Germany; Lawrey JD, Diederich P. 2016. URL: http://www.lichenicolous.net [24 May 2017]; http://www.apsnet.org/publications/commonnames/Pages/default.aspx
ASV10988	0	0	0	0	0	0	0	0	0	0	0	0	0	0	0	0	0	0	0	0	0	0	0	0	152	0	0	0	0	0	k__Fungi; p__Ascomycota; c__Dothideomycetes; o__Cladosporiales; f__Cladosporiaceae; g__Cladosporium; s__Cladosporium_cycadicola	Cladosporium	13	Pathotroph-Saprotroph-Symbiotroph	Animal Pathogen-Endophyte-Lichen Parasite-Plant Pathogen-Wood Saprotroph	Microfungus	NULL	Possible	NULL	Seehann G, et al. 1975. List of Fungi in Soft-Rot Tissue Tests. Institute fur Holzbiologie und Holzschutz, Bundesforschungsanstalt fur Forst - und Holzwirtshaft, Hamburg - Lohbrugge, Germany; Lawrey JD, Diederich P. 2016. URL: http://www.lichenicolous.net [24 May 2017]; http://www.apsnet.org/publications/commonnames/Pages/default.aspx
ASV10990	0	0	0	0	0	0	0	0	0	0	0	0	0	0	0	0	0	0	0	0	0	0	0	0	148	0	0	0	0	0	k__Fungi; p__Basidiomycota; c__Tremellomycetes; o__Filobasidiales; f__Filobasidiaceae; g__Filobasidium; s__Filobasidium_oeirense	Filobasidium	13	Saprotroph	Undefined Saprotroph	Facultative Yeast	NULL	Highly Probable	NULL	Kurtzman CP, et al. (eds.) 2011. The Yeasts, a Taxonomic Study. Fifth Edition. Vols 1-3. Elsevier, San Diego
ASV10991	0	0	0	0	0	0	0	0	0	0	0	0	0	0	0	0	0	0	0	0	0	0	0	0	148	0	0	0	0	0	k__Fungi; p__Ascomycota; c__Sordariomycetes; o__Trichosphaeriales; f__Trichosphaeriaceae; g__Nigrospora; s__Nigrospora_oryzae	Nigrospora	13	Saprotroph	Undefined Saprotroph	NULL	NULL	Probable	NULL	Tedersoo L, et al. 2014. Science 346:1256688
ASV10992	0	0	0	0	0	0	0	0	0	0	0	0	0	0	0	0	0	0	0	0	0	0	0	0	148	0	0	0	0	0	k__Fungi; p__Ascomycota; c__Sordariomycetes; o__Sordariales; f__Lasiosphaeriaceae; g__unidentified; s__unidentified	Lasiosphaeriaceae	9	Saprotroph	Undefined Saprotroph	Microfungus	NULL	Probable	Saprobes found dung, soil and rotting vegetation (Cannon & Kirk 2007)	Cannon PF, Kirk PM. 2007. Fungal Families of the World. CAB International, Cambridge
ASV10993	0	0	0	0	0	0	0	0	0	0	0	0	0	0	0	0	0	0	0	0	0	0	0	0	146	0	0	0	0	0	k__Fungi; p__Ascomycota; c__Sordariomycetes; o__Hypocreales; f__Nectriaceae; g__Fusarium; s__Fusarium_equiseti	Fusarium	13	Pathotroph-Saprotroph-Symbiotroph	Animal Pathogen-Endophyte-Lichen Parasite-Plant Pathogen-Soil Saprotroph-Wood Saprotroph	Microfungus	NULL	Possible	Likely opportunistic human pathogen (Irinyi et al. 2015)	Duncan CG, Eslyn WE. 1966. Mycologia 58:642-664; Seehann G, et al. 1975. List of Fungi in Soft-Rot Tissue Tests. Institute fur Holzbiologie und Holzschutz, Bundesforschungsanstalt fur Forst - und Holzwirtshaft, Hamburg - Lohbrugge, Germany; Costa IPMW, et al. 2012. Mycotaxon 119:26; Tedersoo L, et al. 2014. Science 346:1256688; Irinyi L, et al. 2015. Medical Mycology 53:313-337; Schroers et al. 2…
ASV10994	0	0	0	0	0	0	0	0	0	0	0	0	0	0	0	0	0	0	0	0	0	0	0	0	146	0	0	0	0	0	k__Fungi; p__Ascomycota; c__Dothideomycetes; o__Pleosporales; f__Lophiostomataceae; g__Lophiostoma; s__unidentified	Lophiostoma	13	Saprotroph	Undefined Saprotroph	NULL	NULL	Probable	NULL	Tedersoo L, et al. 2014. Science 346:1256688
ASV10997	0	0	0	0	0	0	0	0	0	0	0	0	0	0	0	0	0	0	0	0	0	0	0	0	145	0	0	0	0	0	k__Fungi; p__Basidiomycota; c__Agaricomycetes; o__Russulales; f__Russulaceae; g__Russula; s__unidentified	Russula	13	Symbiotroph	Ectomycorrhizal	Agaricoid	NULL	Highly Probable	NULL	Rinaldi AC, et al. 2008. Fungal Diversity 33:1-45; Tedersoo L, et al. 2010. Mycorrhiza 20:217-263; http://mycorrhizas.info/ecmf.html
ASV10999	0	0	0	0	0	0	0	0	0	0	0	0	0	0	0	0	0	0	0	0	0	0	0	0	144	0	0	0	0	0	k__Fungi; p__Olpidiomycota; c__Olpidiomycetes; o__Olpidiales; f__Olpidiaceae; g__Olpidium; s__Olpidium_brassicae	Olpidiaceae	9	Pathotroph	Animal Parasite-Fungal Parasite	NULL	NULL	Probable	Parasitic on algae, fungi, mosses, pollen grains and vegetative tissues of flowering and crop plants	Devasahayam HL, Henry LDC. 2009. Illustrated Plant Pathology: Basic Concepts, New India Publishing, New Delhi
ASV11001	0	0	0	0	0	0	0	0	0	0	0	0	0	0	0	0	0	0	0	0	0	0	0	0	142	0	0	0	0	0	k__Fungi; p__Ascomycota; c__Dothideomycetes; o__Pleosporales; f__Didymosphaeriaceae; g__Spegazzinia; s__unidentified	Spegazzinia	13	Saprotroph	Undefined Saprotroph	NULL	NULL	Probable	NULL	Tedersoo L, et al. 2014. Science 346:1256688 (doi:10.1126/science.1256688)
ASV11002	0	0	0	0	0	0	0	0	0	0	0	0	0	0	0	0	0	0	0	0	0	0	0	0	142	0	0	0	0	0	k__Fungi; p__Ascomycota; c__Eurotiomycetes; o__Eurotiales; f__unidentified; g__unidentified; s__unidentified	Eurotiales	7	Saprotroph	Undefined Saprotroph	Microfungus	NULL	Possible	NULL	Sterkenburg E, et al. 2015. New Phytologist 207:1145-1158
ASV11003	0	0	0	0	0	0	0	0	0	0	0	0	0	0	0	0	0	0	0	0	0	0	0	0	139	0	0	0	0	0	k__Fungi; p__Ascomycota; c__Eurotiomycetes; o__Eurotiales; f__Aspergillaceae; g__Penicillium; s__Penicillium_penarojense	Eurotiales	7	Saprotroph	Undefined Saprotroph	Microfungus	NULL	Possible	NULL	Sterkenburg E, et al. 2015. New Phytologist 207:1145-1158
ASV11004	0	0	0	0	0	0	0	0	0	0	0	0	0	0	0	0	0	0	0	0	0	0	0	0	139	0	0	0	0	0	k__Fungi; p__Ascomycota; c__Leotiomycetes; o__Helotiales; f__Helotiales_fam_Incertae_sedis; g__Mycoarthris; s__Mycoarthris_corallina	Mycoarthris	13	Saprotroph	Undefined Saprotroph	NULL	NULL	Probable	NULL	Tedersoo L, et al. 2014. Science 346:1256688
ASV11005	0	0	0	0	0	0	0	0	0	0	0	0	0	0	0	0	0	0	0	0	0	0	0	0	138	0	0	0	0	0	k__Fungi; p__Basidiomycota; c__Agaricomycetes; o__Agaricales; f__Tricholomataceae; g__unidentified; s__unidentified	Tricholomataceae	9	Pathotroph-Symbiotroph	Ectomycorrhizal-Fungal Parasite	Agaricoid	NULL	Probable	Tricholoma species are ectomycorrhizal, occurring in coniferous and broadleaved forests (Cannon & Kirk 2007); T. sclerotoideum is parasitic on Helvella spp.	Cannon PF, Kirk PM. 2007. Fungal Families of the World. CAB International, Cambridge
ASV11006	0	0	0	0	0	0	0	0	0	0	0	0	0	0	0	0	0	0	0	0	0	0	0	0	138	0	0	0	0	0	k__Fungi; p__Ascomycota; c__Eurotiomycetes; o__Chaetothyriales; f__Herpotrichiellaceae; g__unclassified_Herpotrichiellaceae; s__unclassified_Herpotrichiellaceae	Herpotrichiellaceae	9	Pathotroph-Saprotroph	Animal Pathogen-Fungal Parasite-Undefined Saprotroph	Facultative Yeast-Microfungus	NULL	Probable	Mostly saprobic on plants or other fungi, isolated from soil etc., and from medical sources (Cannon & Kirk 2007)	Cannon PF, Kirk PM. 2007. Fungal Families of the World. CAB International, Cambridge
ASV11007	0	0	0	0	0	0	0	0	0	0	0	0	0	0	0	0	0	0	0	0	0	0	0	0	138	0	0	0	0	0	k__Fungi; p__Basidiomycota; c__Agaricomycetes; o__Agaricales; f__Clavariaceae; g__Clavulinopsis; s__Clavulinopsis_helvola	Clavulinopsis	13	Saprotroph	Undefined Saprotroph	Clavarioid	NULL	Probable	NULL	Rinaldi AC, et al. 2008. Fungal Diversity 33:1-45; Tedersoo L, et al. 2010. Mycorrhiza 20:217-263; http://mycorrhizas.info/ecmf.html
ASV11008	0	0	0	0	0	0	0	0	0	0	0	0	0	0	0	0	0	0	0	0	0	0	0	0	138	0	0	0	0	0	k__Fungi; p__Ascomycota; c__Sordariomycetes; o__Xylariales; f__Microdochiaceae; g__Microdochium; s__unclassified_Microdochium	Microdochium	13	Pathotroph-Symbiotroph	Endophyte-Plant Pathogen	Dark Septate Endophyte	NULL	Possible	NULL	Tedersoo L, et al. 2014. Science 346:1256688 (as plant pathogen); Mandyam et al. 2012. Mycorrhiza 22:109-119 (as DSE).
ASV11009	0	0	0	0	0	0	0	0	0	0	0	0	0	0	0	0	0	0	0	0	0	0	0	0	138	0	0	0	0	0	k__Fungi; p__Ascomycota; c__Dothideomycetes; o__Pleosporales; f__Didymellaceae; g__Neomicrosphaeropsis; s__Neomicrosphaeropsis_tamaricicola	Didymellaceae	9	Pathotroph-Saprotroph	Animal Pathogen-Plant Pathogen-Undefined Saprotroph	Microfungus	NULL	Possible	NULL	Tedersoo L, et al. 2014. Science 346:1256688 (doi:10.1126/science.1256688)
ASV11010	0	0	0	0	0	0	0	0	0	0	0	0	0	0	0	0	0	0	0	0	0	0	0	0	137	0	0	0	0	0	k__Fungi; p__Chytridiomycota; c__Rhizophydiomycetes; o__Rhizophydiales; f__Rhizophydiaceae; g__Rhizophydium; s__unidentified	Rhizophydium	13	Pathotroph	Plant Pathogen	NULL	NULL	Probable	NULL	http://www.apsnet.org/publications/commonnames/Pages/default.aspx
ASV11012	0	0	0	0	0	0	0	0	0	0	0	0	0	0	0	0	0	0	0	0	0	0	0	0	136	0	0	0	0	0	k__Fungi; p__Basidiomycota; c__Agaricomycetes; o__Thelephorales; f__Thelephoraceae; g__Tomentella; s__unidentified	Tomentella	13	Symbiotroph	Ectomycorrhizal	Corticioid	NULL	Highly Probable	NULL	Rinaldi AC, et al. 2008. Fungal Diversity 33:1-45; Tedersoo L, et al. 2010. Mycorrhiza 20:217-263; http://mycorrhizas.info/ecmf.html
ASV11013	0	0	0	0	0	0	0	0	0	0	0	0	0	0	0	0	0	0	0	0	0	0	0	0	136	0	0	0	0	0	k__Fungi; p__Basidiomycota; c__Agaricostilbomycetes; o__Agaricostilbales; f__Chionosphaeraceae; g__Kurtzmanomyces; s__Kurtzmanomyces_tardus	Chionosphaeraceae	9	Pathotroph-Saprotroph	Fungal Parasite-Undefined Saprotroph	Microfungus	NULL	Possible	Species appear to be mycoparasitic, associated with fungi of bark beetle galleries, wood-inhabiting Xylariaceae or lichens. Others are found erumpent from bark or decaying wood and may be sabrobic (Cannon & Kirk 2007)	Cannon PF, Kirk PM. 2007. Fungal Families of the World. CAB International, Cambridge
ASV11014	0	0	0	0	0	0	0	0	0	0	0	0	0	0	0	0	0	0	0	0	0	0	0	0	134	0	0	0	0	0	k__Fungi; p__Ascomycota; c__Dothideomycetes; o__Pleosporales; f__Sporormiaceae; g__Preussia; s__unidentified	Sporormiaceae	9	Saprotroph	Dung Saprotroph-Plant Saprotroph	Microfungus	NULL	Probable	Saprobic, associated with dung and rotting vegetation (Cannon & Kirk 2007)	Cannon PF, Kirk PM. 2007. Fungal Families of the World. CAB International, Cambridge
ASV11015	0	0	0	0	0	0	0	0	0	0	0	0	0	0	0	0	0	0	0	0	0	0	0	0	133	0	0	0	0	0	k__Fungi; p__Olpidiomycota; c__Olpidiomycetes; o__Olpidiales; f__Olpidiaceae; g__Olpidium; s__Olpidium_brassicae	Olpidiaceae	9	Pathotroph	Animal Parasite-Fungal Parasite	NULL	NULL	Probable	Parasitic on algae, fungi, mosses, pollen grains and vegetative tissues of flowering and crop plants	Devasahayam HL, Henry LDC. 2009. Illustrated Plant Pathology: Basic Concepts, New India Publishing, New Delhi
ASV11016	0	0	0	0	0	0	0	0	0	0	0	0	0	0	0	0	0	0	0	0	0	0	0	0	132	0	0	0	0	0	k__Fungi; p__Ascomycota; c__Dothideomycetes; o__Pleosporales; f__Pleosporaceae; g__Alternaria; s__Alternaria_sorghi	Alternaria	13	Pathotroph-Saprotroph-Symbiotroph	Animal Pathogen-Endophyte-Plant Pathogen-Wood Saprotroph	Microfungus	Soft Rot	Possible	NULL	Duncan CG, Eslyn WE. 1966. Mycologia 58:642-664; Seehann G, et al. 1975. List of Fungi in Soft-Rot Tissue Tests. Institute fur Holzbiologie und Holzschutz, Bundesforschungsanstalt fur Forst - und Holzwirtshaft, Hamburg - Lohbrugge, Germany; Tedersoo L, et al. 2014. Science 346:125688
ASV11018	0	0	0	0	0	0	0	0	0	0	0	0	0	0	0	0	0	0	0	0	0	0	0	0	131	0	0	0	0	0	k__Fungi; p__Ascomycota; c__Pezizomycetes; o__Pezizales; f__Pezizaceae; g__unidentified; s__unidentified	Pezizaceae	9	Saprotroph-Symbiotroph	Dung Saprotroph-Ectomycorrhizal-Litter Saprotroph-Undefined Saprotroph	Pezizoid	NULL	Possible	Saprobic or ectomycorrhizal, on or in soil, leafmould etc., some species associated with dung or fire sites (Cannon & Kirk 2007)	Cannon PF, Kirk PM. 2007. Fungal Families of the World. CAB International, Cambridge
ASV11021	0	0	0	0	0	0	0	0	0	0	0	0	0	0	0	0	0	0	0	0	0	0	0	0	130	0	0	0	0	0	k__Fungi; p__Ascomycota; c__Sordariomycetes; o__Sordariales; f__Lasiosphaeriaceae; g__unidentified; s__unidentified	Lasiosphaeriaceae	9	Saprotroph	Undefined Saprotroph	Microfungus	NULL	Probable	Saprobes found dung, soil and rotting vegetation (Cannon & Kirk 2007)	Cannon PF, Kirk PM. 2007. Fungal Families of the World. CAB International, Cambridge
ASV11022	0	0	0	0	0	0	0	0	0	0	0	0	0	0	0	0	0	0	0	0	0	0	0	0	129	0	0	0	0	0	k__Fungi; p__Ascomycota; c__Eurotiomycetes; o__Eurotiales; f__Aspergillaceae; g__Aspergillus; s__Aspergillus_vitricola	Eurotiales	7	Saprotroph	Undefined Saprotroph	Microfungus	NULL	Possible	NULL	Sterkenburg E, et al. 2015. New Phytologist 207:1145-1158
ASV11023	0	0	0	0	0	0	0	0	0	0	0	0	0	0	0	0	0	0	0	0	0	0	0	0	129	0	0	0	0	0	k__Fungi; p__Basidiomycota; c__Agaricomycetes; o__Agaricales; f__Cortinariaceae; g__Cortinarius; s__unclassified_Cortinarius	Cortinarius	13	Symbiotroph	Ectomycorrhizal	Agaricoid	NULL	Highly Probable	NULL	Rinaldi AC, et al. 2008. Fungal Diversity 33:1-45; Tedersoo L, et al. 2010. Mycorrhiza 20:217-263; http://mycorrhizas.info/ecmf.html
ASV11024	0	0	0	0	0	0	0	0	0	0	0	0	0	0	0	0	0	0	0	0	0	0	0	0	129	0	0	0	0	0	k__Fungi; p__Ascomycota; c__Dothideomycetes; o__Cladosporiales; f__Cladosporiaceae; g__Cladosporium; s__Cladosporium_aggregatocicatricatum	Cladosporium	13	Pathotroph-Saprotroph-Symbiotroph	Animal Pathogen-Endophyte-Lichen Parasite-Plant Pathogen-Wood Saprotroph	Microfungus	NULL	Possible	NULL	Seehann G, et al. 1975. List of Fungi in Soft-Rot Tissue Tests. Institute fur Holzbiologie und Holzschutz, Bundesforschungsanstalt fur Forst - und Holzwirtshaft, Hamburg - Lohbrugge, Germany; Lawrey JD, Diederich P. 2016. URL: http://www.lichenicolous.net [24 May 2017]; http://www.apsnet.org/publications/commonnames/Pages/default.aspx
ASV11025	0	0	0	0	0	0	0	0	0	0	0	0	0	0	0	0	0	0	0	0	0	0	0	0	128	0	0	0	0	0	k__Fungi; p__Basidiomycota; c__Agaricomycetes; o__Thelephorales; f__Thelephoraceae; g__unidentified; s__unidentified	Thelephoraceae	9	Saprotroph-Symbiotroph	Ectomycorrhizal-Undefined Saprotroph	Clavarioid	NULL	Probable	On the ground, on soil, a few on wood. At least some speices ectomycorrhizal (Cannon & Kirk 2007)	Cannon PF, Kirk PM. 2007. Fungal Families of the World. CAB International, Cambridge
ASV11026	0	0	0	0	0	0	0	0	0	0	0	0	0	0	0	0	0	0	0	0	0	0	0	0	126	0	0	0	0	0	k__Fungi; p__Ascomycota; c__Sordariomycetes; o__Xylariales; f__Diatrypaceae; g__Monosporascus; s__unidentified	Monosporascus	13	Pathotroph	Plant Pathogen	NULL	NULL	Probable	NULL	http://www.apsnet.org/publications/commonnames/Pages/default.aspx
ASV11030	0	0	0	0	0	0	0	0	0	0	0	0	0	0	0	0	0	0	0	0	0	0	0	0	123	0	0	0	0	0	k__Fungi; p__Ascomycota; c__Sordariomycetes; o__Hypocreales; f__Nectriaceae; g__Fusicolla; s__Fusicolla_ossicola	Hypocreales	7	Saprotroph	Undefined Saprotroph	Microfungus	NULL	Possible	NULL	Sterkenburg E, et al. 2015. New Phytologist 207:1145-1158
ASV11031	0	0	0	0	0	0	0	0	0	0	0	0	0	0	0	0	0	0	0	0	0	0	0	0	123	0	0	0	0	0	k__Fungi; p__Glomeromycota; c__Paraglomeromycetes; o__Paraglomerales; f__Paraglomeraceae; g__Paraglomus; s__Paraglomus_occultum	Paraglomeraceae	9	Symbiotroph	Arbuscular Mycorrhizal	NULL	NULL	Highly Probable	NULL	Redecker D, et al. 2013. Mycorrhiza 23:515-531
ASV11032	0	0	0	0	0	0	0	0	0	0	0	0	0	0	0	0	0	0	0	0	0	0	0	0	122	0	0	0	0	0	k__Fungi; p__Ascomycota; c__Geoglossomycetes; o__Geoglossales; f__Geoglossaceae; g__Geoglossum; s__unclassified_Geoglossum	Geoglossaceae	9	Saprotroph	Undefined Saprotroph	NULL	NULL	Probable	Probably saprobic on soil or rotten vegetation, especially in grassland ecosystems; little is known (Cannon & Kirk 2007)	Cannon PF, Kirk PM. 2007. Fungal Families of the World. CAB International, Cambridge
ASV11033	0	0	0	0	0	0	0	0	0	0	0	0	0	0	0	0	0	0	0	0	0	0	0	0	121	0	0	0	0	0	k__Fungi; p__Ascomycota; c__Eurotiomycetes; o__Chaetothyriales; f__Trichomeriaceae; g__unidentified; s__unidentified	Trichomeriaceae	9	Symbiotroph	Epiphyte	Microfungus	NULL	Probable	Foliar epiphytes with the appearance of sooty moulds, mostly occurring on the surface of living leaves and apparently gaining their nutrients from insect exudates (Chomnunti et al. 2012)	Chomnunti P, et al. 2012. Fungal Diversity 56:63-76
ASV11034	0	0	0	0	0	0	0	0	0	0	0	0	0	0	0	0	0	0	0	0	0	0	0	0	119	0	0	0	0	0	k__Fungi; p__Ascomycota; c__Leotiomycetes; o__Helotiales; f__Sclerotiniaceae; g__Botryotinia; s__Botryotinia_ranunculi	Botryotinia	13	Pathotroph	Plant Pathogen	NULL	NULL	Probable	NULL	Tedersoo L, et al. 2014. Science 346:1256688
ASV11035	0	0	0	0	0	0	0	0	0	0	0	0	0	0	0	0	0	0	0	0	0	0	0	0	117	0	0	0	0	0	k__Fungi; p__Ascomycota; c__Eurotiomycetes; o__Chaetothyriales; f__Herpotrichiellaceae; g__unidentified; s__unidentified	Herpotrichiellaceae	9	Pathotroph-Saprotroph	Animal Pathogen-Fungal Parasite-Undefined Saprotroph	Facultative Yeast-Microfungus	NULL	Probable	Mostly saprobic on plants or other fungi, isolated from soil etc., and from medical sources (Cannon & Kirk 2007)	Cannon PF, Kirk PM. 2007. Fungal Families of the World. CAB International, Cambridge
ASV11039	0	0	0	0	0	0	0	0	0	0	0	0	0	0	0	0	0	0	0	0	0	0	0	0	114	0	0	0	0	0	k__Fungi; p__Ascomycota; c__Eurotiomycetes; o__Eurotiales; f__Aspergillaceae; g__Polypaecilum; s__unidentified	Polypaecilum	13	Saprotroph	Undefined Saprotroph	NULL	NULL	Probable	NULL	Tedersoo L, et al. 2014. Science 346:1256688
ASV11041	0	0	0	0	0	0	0	0	0	0	0	0	0	0	0	0	0	0	0	0	0	0	0	0	113	0	0	0	0	0	k__Fungi; p__Ascomycota; c__Dothideomycetes; o__Pleosporales; f__Didymellaceae; g__Neoascochyta; s__Neoascochyta_triticicola	Didymellaceae	9	Pathotroph-Saprotroph	Animal Pathogen-Plant Pathogen-Undefined Saprotroph	Microfungus	NULL	Possible	NULL	Tedersoo L, et al. 2014. Science 346:1256688 (doi:10.1126/science.1256688)
ASV11042	0	0	0	0	0	0	0	0	0	0	0	0	0	0	0	0	0	0	0	0	0	0	0	0	112	0	0	0	0	0	k__Fungi; p__Ascomycota; c__Eurotiomycetes; o__Eurotiales; f__Aspergillaceae; g__Aspergillus; s__Aspergillus_versicolor	Eurotiales	7	Saprotroph	Undefined Saprotroph	Microfungus	NULL	Possible	NULL	Sterkenburg E, et al. 2015. New Phytologist 207:1145-1158
ASV11043	0	0	0	0	0	0	0	0	0	0	0	0	0	0	0	0	0	0	0	0	0	0	0	0	112	0	0	0	0	0	k__Fungi; p__Ascomycota; c__Eurotiomycetes; o__Chaetothyriales; f__Herpotrichiellaceae; g__Cladophialophora; s__unidentified	Cladophialophora	13	Saprotroph	Undefined Saprotroph	Facultative Yeast	NULL	Probable	NULL	James TY, et al. 2006. Nature 443:818-822
ASV11044	0	0	0	0	0	0	0	0	0	0	0	0	0	0	0	0	0	0	0	0	0	0	0	0	112	0	0	0	0	0	k__Fungi; p__Mortierellomycota; c__Mortierellomycetes; o__Mortierellales; f__Mortierellaceae; g__Mortierella; s__unclassified_Mortierella	Mortierellaceae	9	Saprotroph-Symbiotroph	Endophyte-Litter Saprotroph-Soil Saprotroph-Undefined Saprotroph	Microfungus	NULL	Possible	Saprobic in soil and thus frequenctly isolated from soil and material contaminated with soil such as hay or rotten silage and spoil tips (Cannon & Kirk 2007)	Cannon PF, Kirk PM. 2007. Fungal Families of the World. CAB International, Cambridge; Purahong W, et al. 2016. Molecular Ecology 25:4059-4074
ASV11045	0	0	0	0	0	0	0	0	0	0	0	0	0	0	0	0	0	0	0	0	0	0	0	0	111	0	0	0	0	0	k__Fungi; p__Ascomycota; c__Dothideomycetes; o__Cladosporiales; f__Cladosporiaceae; g__Cladosporium; s__Cladosporium_endophytica	Cladosporium	13	Pathotroph-Saprotroph-Symbiotroph	Animal Pathogen-Endophyte-Lichen Parasite-Plant Pathogen-Wood Saprotroph	Microfungus	NULL	Possible	NULL	Seehann G, et al. 1975. List of Fungi in Soft-Rot Tissue Tests. Institute fur Holzbiologie und Holzschutz, Bundesforschungsanstalt fur Forst - und Holzwirtshaft, Hamburg - Lohbrugge, Germany; Lawrey JD, Diederich P. 2016. URL: http://www.lichenicolous.net [24 May 2017]; http://www.apsnet.org/publications/commonnames/Pages/default.aspx
ASV11046	0	0	0	0	0	0	0	0	0	0	0	0	0	0	0	0	0	0	0	0	0	0	0	0	111	0	0	0	0	0	k__Fungi; p__Ascomycota; c__Leotiomycetes; o__Helotiales; f__Sclerotiniaceae; g__Botryotinia; s__Botryotinia_ranunculi	Botryotinia	13	Pathotroph	Plant Pathogen	NULL	NULL	Probable	NULL	Tedersoo L, et al. 2014. Science 346:1256688
ASV11047	0	0	0	0	0	0	0	0	0	0	0	0	0	0	0	0	0	0	0	0	0	0	0	0	110	0	0	0	0	0	k__Fungi; p__Mortierellomycota; c__Mortierellomycetes; o__Mortierellales; f__Mortierellaceae; g__Mortierella; s__unclassified_Mortierella	Mortierellaceae	9	Saprotroph-Symbiotroph	Endophyte-Litter Saprotroph-Soil Saprotroph-Undefined Saprotroph	Microfungus	NULL	Possible	Saprobic in soil and thus frequenctly isolated from soil and material contaminated with soil such as hay or rotten silage and spoil tips (Cannon & Kirk 2007)	Cannon PF, Kirk PM. 2007. Fungal Families of the World. CAB International, Cambridge; Purahong W, et al. 2016. Molecular Ecology 25:4059-4074
ASV11054	0	0	0	0	0	0	0	0	0	0	0	0	0	0	0	0	0	0	0	0	0	0	0	0	105	0	0	0	0	0	k__Fungi; p__Ascomycota; c__Saccharomycetes; o__Saccharomycetales; f__Dipodascaceae; g__Galactomyces; s__Galactomyces_pseudocandidus	Saccharomycetales	7	Saprotroph	Undefined Saprotroph	Yeast	NULL	Possible	NULL	Sterkenburg E, et al. 2015. New Phytologist 207:1145-1158
ASV11055	0	0	0	0	0	0	0	0	0	0	0	0	0	0	0	0	0	0	0	0	0	0	0	0	104	0	0	0	0	0	k__Fungi; p__Glomeromycota; c__Glomeromycetes; o__Glomerales; f__Glomeraceae; g__unclassified_Glomeraceae; s__unclassified_Glomeraceae	Glomeraceae	9	Symbiotroph	Arbuscular Mycorrhizal	NULL	NULL	Highly Probable	NULL	Redecker D, et al. 2013. Mycorrhiza 23:515-531
ASV11058	0	0	0	0	0	0	0	0	0	0	0	0	0	0	0	0	0	0	0	0	0	0	0	0	102	0	0	0	0	0	k__Fungi; p__Basidiomycota; c__Agaricomycetes; o__Agaricales; f__Tricholomataceae; g__unidentified; s__unidentified	Tricholomataceae	9	Pathotroph-Symbiotroph	Ectomycorrhizal-Fungal Parasite	Agaricoid	NULL	Probable	Tricholoma species are ectomycorrhizal, occurring in coniferous and broadleaved forests (Cannon & Kirk 2007); T. sclerotoideum is parasitic on Helvella spp.	Cannon PF, Kirk PM. 2007. Fungal Families of the World. CAB International, Cambridge
ASV11060	0	0	0	0	0	0	0	0	0	0	0	0	0	0	0	0	0	0	0	0	0	0	0	0	101	0	0	0	0	0	k__Fungi; p__Ascomycota; c__Eurotiomycetes; o__Eurotiales; f__Aspergillaceae; g__Penicillium; s__Penicillium_sumatraense	Eurotiales	7	Saprotroph	Undefined Saprotroph	Microfungus	NULL	Possible	NULL	Sterkenburg E, et al. 2015. New Phytologist 207:1145-1158
ASV11062	0	0	0	0	0	0	0	0	0	0	0	0	0	0	0	0	0	0	0	0	0	0	0	0	100	0	0	0	0	0	k__Fungi; p__Ascomycota; c__Eurotiomycetes; o__Eurotiales; f__Aspergillaceae; g__unclassified_Aspergillaceae; s__unclassified_Aspergillaceae	Eurotiales	7	Saprotroph	Undefined Saprotroph	Microfungus	NULL	Possible	NULL	Sterkenburg E, et al. 2015. New Phytologist 207:1145-1158
ASV11068	0	0	0	0	0	0	0	0	0	0	0	0	0	0	0	0	0	0	0	0	0	0	0	0	96	0	0	0	0	0	k__Fungi; p__Glomeromycota; c__Glomeromycetes; o__Glomerales; f__Glomeraceae; g__unclassified_Glomeraceae; s__unclassified_Glomeraceae	Glomeraceae	9	Symbiotroph	Arbuscular Mycorrhizal	NULL	NULL	Highly Probable	NULL	Redecker D, et al. 2013. Mycorrhiza 23:515-531
ASV11069	0	0	0	0	0	0	0	0	0	0	0	0	0	0	0	0	0	0	0	0	0	0	0	0	95	0	0	0	0	0	k__Fungi; p__Ascomycota; c__Eurotiomycetes; o__Chaetothyriales; f__Cyphellophoraceae; g__Cyphellophora; s__Cyphellophora_jingdongensis	Cyphellophora	13	Pathotroph-Saprotroph	Animal Pathogen-Undefined Saprotroph	Facultative Yeast-Microfungus	NULL	Probable	Consult the current literature for updated names on this group that included the Black Yeasts; Some species are likely opportunistic human pathogen (Irinyi et al. 2015)	Tedersoo L, et al. 2014. Science 346:1256688 (doi:10.1126/science.1256688); Irinyi L, et al. 2015. Medical Mycology 53:313-337
ASV11070	0	0	0	0	0	0	0	0	0	0	0	0	0	0	0	0	0	0	0	0	0	0	0	0	94	0	0	0	0	0	k__Fungi; p__Ascomycota; c__Dothideomycetes; o__Dothideales; f__Saccotheciaceae; g__Aureobasidium; s__Aureobasidium_melanogenum	Aureobasidium	13	Pathotroph-Saprotroph-Symbiotroph	Animal Pathogen-Endophyte-Epiphyte-Plant Pathogen-Undefined Saprotroph	Facultative Yeast	NULL	Possible	NULL	Costa IPMW, et al. 2012. Mycotaxon 119:26; Tedersoo L, et al. 2014. Science 346:1256688; Wachowska U, Glowacka K. 2014. Biocontrol 59:pp 635-645; Irinyia L, Lacknerb M, de Hoog GS, Meyer W. 2016. Fungal Biology 120:125-136; http://www.apsnet.org/publications/commonnames/Pages/default.aspx
ASV11077	0	0	0	0	0	0	0	0	0	0	0	0	0	0	0	0	0	0	0	0	0	0	0	0	87	0	0	0	0	0	k__Fungi; p__Chytridiomycota; c__Rhizophlyctidomycetes; o__Rhizophlyctidales; f__Rhizophlyctidaceae; g__Rhizophlyctis; s__Rhizophlyctis_rosea	Rhizophlyctis	13	Saprotroph	Undefined Saprotroph	NULL	NULL	Probable	NULL	James TY, et al. 2006. Nature 443:818-822
ASV11078	0	0	0	0	0	0	0	0	0	0	0	0	0	0	0	0	0	0	0	0	0	0	0	0	87	0	0	0	0	0	k__Fungi; p__Basidiomycota; c__Agaricomycetes; o__Agaricales; f__Inocybaceae; g__Inocybe; s__Inocybe_splendens	Inocybaceae	9	Symbiotroph	Ectomycorrhizal	Agaricoid	NULL	Probable	Sensu stricto with the exclusion of Crepidotaceae, Tubariaceae, and Chromocyphellaceae; Pharmacology: muscarine, psilocybin, aeruginascen, unclarified alkaloids, or none	Matheny PB. 2009. McIlvainea 18:11-21
ASV11079	0	0	0	0	0	0	0	0	0	0	0	0	0	0	0	0	0	0	0	0	0	0	0	0	87	0	0	0	0	0	k__Fungi; p__Ascomycota; c__Dothideomycetes; o__Mycosphaerellales; f__Mycosphaerellaceae; g__Microcyclosporella; s__Microcyclosporella_mali	Mycosphaerellaceae	9	Pathotroph-Saprotroph	Plant Pathogen-Undefined Saprotroph	Microfungus	NULL	Probable	Biotrophic, necrotrophic or saprobic on various plant tissues (Cannon & Kirk 2007)	Cannon PF, Kirk PM. 2007. Fungal Families of the World. CAB International, Cambridge
ASV11082	0	0	0	0	0	0	0	0	0	0	0	0	0	0	0	0	0	0	0	0	0	0	0	0	85	0	0	0	0	0	k__Fungi; p__Mortierellomycota; c__Mortierellomycetes; o__Mortierellales; f__Mortierellaceae; g__Mortierella; s__unidentified	Mortierellaceae	9	Saprotroph-Symbiotroph	Endophyte-Litter Saprotroph-Soil Saprotroph-Undefined Saprotroph	Microfungus	NULL	Possible	Saprobic in soil and thus frequenctly isolated from soil and material contaminated with soil such as hay or rotten silage and spoil tips (Cannon & Kirk 2007)	Cannon PF, Kirk PM. 2007. Fungal Families of the World. CAB International, Cambridge; Purahong W, et al. 2016. Molecular Ecology 25:4059-4074
ASV11083	0	0	0	0	0	0	0	0	0	0	0	0	0	0	0	0	0	0	0	0	0	0	0	0	84	0	0	0	0	0	k__Fungi; p__Ascomycota; c__Saccharomycetes; o__Saccharomycetales; f__Phaffomycetaceae; g__Wickerhamomyces; s__Wickerhamomyces_anomalus	Saccharomycetales	7	Saprotroph	Undefined Saprotroph	Yeast	NULL	Possible	NULL	Sterkenburg E, et al. 2015. New Phytologist 207:1145-1158
ASV11086	0	0	0	0	0	0	0	0	0	0	0	0	0	0	0	0	0	0	0	0	0	0	0	0	82	0	0	0	0	0	k__Fungi; p__Basidiomycota; c__Agaricomycetes; o__Agaricales; f__Lycoperdaceae; g__Bovista; s__Bovista_plumbea	Bovista	13	Saprotroph	Soil Saprotroph	Gasteroid	NULL	Probable	Common name - puffball	Grgurinovic CA, Simpson JA. 2001. Fungal Diversity 8:97-127; Tedersoo L, et al. 2014. Science 346:1256688
ASV11087	0	0	0	0	0	0	0	0	0	0	0	0	0	0	0	0	0	0	0	0	0	0	0	0	82	0	0	0	0	0	k__Fungi; p__Glomeromycota; c__Glomeromycetes; o__Diversisporales; f__Diversisporaceae; g__Diversispora; s__Diversispora_spurca	Diversispora	13	Symbiotroph	Arbuscular Mycorrhizal	NULL	NULL	Highly Probable	NULL	Redecker D, et al. 2013. Mycorrhiza 23:515-531
ASV11088	0	0	0	0	0	0	0	0	0	0	0	0	0	0	0	0	0	0	0	0	0	0	0	0	81	0	0	0	0	0	k__Fungi; p__Ascomycota; c__Eurotiomycetes; o__Chaetothyriales; f__Herpotrichiellaceae; g__Veronaea; s__Veronaea_japonica	Veronaea	13	Pathotroph	Plant Pathogen	NULL	NULL	Probable	NULL	http://www.apsnet.org/publications/commonnames/Pages/default.aspx
ASV11092	0	0	0	0	0	0	0	0	0	0	0	0	0	0	0	0	0	0	0	0	0	0	0	0	80	0	0	0	0	0	k__Fungi; p__Mucoromycota; c__Mucoromycetes; o__Mucorales; f__Lichtheimiaceae; g__Rhizomucor; s__Rhizomucor_pusillus	Mucorales	7	Saprotroph	Undefined Saprotroph	Microfungus	NULL	Possible	NULL	Sterkenburg E, et al. 2015. New Phytologist 207:1145-1158
ASV11093	0	0	0	0	0	0	0	0	0	0	0	0	0	0	0	0	0	0	0	0	0	0	0	0	78	0	0	0	0	0	k__Fungi; p__Ascomycota; c__Sordariomycetes; o__Hypocreales; f__unidentified; g__Acremonium; s__Acremonium_rutilum	Acremonium	13	Pathogen-Saprotroph-Symbiotroph	Animal Pathogen-Endophyte-Fungal Parasite-Plant Pathogen-Wood Saprotroph	Microfungus	Soft Rot	Possible	Endophyte detection method-culture (Hanada et al. 2010, Del Olmo-Ruiz & Arnold 2014); Likely opportunistic human pathogen (Irinyi et al. 2015)	Duncan CG, Eslyn WE. 1966. Mycologia 58:642-64; Nilsson T. 1973. Studies on wood degradation and cellulolytic activity of microfungi. No. 104; Worrall JJ, et al. 1997. Mycologia 89: 199-219; Hanada RE, et al. 2010. Fungal Biology 114:901-910; Del Olmo-Ruiz M, Arnold AE. 2014. Mycologia 106:8-21; Tedersoo L, et al. 2014. Science 346:1256688; Irinyi L, et al. 2015. Medical Mycology 53:313-337
ASV11094	0	0	0	0	0	0	0	0	0	0	0	0	0	0	0	0	0	0	0	0	0	0	0	0	78	0	0	0	0	0	k__Fungi; p__Neocallimastigomycota; c__Neocallimastigomycetes; o__Neocallimastigales; f__Neocallimastigaceae; g__Cyllamyces; s__unidentified	Neocallimastigaceae	9	Saprotroph-Symbiotroph	Animal Endosymbiont-Plant Saprotroph	Microfungus	NULL	Highly Probable	Obligates anaerobes that live in the rumen and handgun of vertebrate herbivores and metabolize cellulose (Cannon & Kirk 2007)	Cannon PF, Kirk PM. 2007. Fungal Families of the World. CAB International, Cambridge
ASV111	0	46	0	0	0	0	0	0	0	0	0	0	0	0	0	0	0	0	0	0	21	0	0	0	0	0	0	0	0	0	k__Fungi; p__Ascomycota; c__Dothideomycetes; o__Pleosporales; f__Didymellaceae; g__Didymella; s__Didymella_rosea	Didymella	13	Pathotroph-Saprotroph	Animal Pathogen-Plant Pathogen-Undefined Saprotroph	Microfungus	NULL	Probable	NULL	Tedersoo L, et al. 2014. Science 346:1256688 (doi:10.1126/science.1256688)
ASV11102	0	0	0	0	0	0	0	0	0	0	0	0	0	0	0	0	0	0	0	0	0	0	0	0	73	0	0	0	0	0	k__Fungi; p__Basidiomycota; c__Agaricomycetes; o__Cantharellales; f__Clavulinaceae; g__Clavulina; s__unidentified	Clavulina	13	Symbiotroph	Ectomycorrhizal	Clavarioid	NULL	Highly Probable	NULL	Tedersoo L, et al. 2014. Science 346:1256688 (doi:10.1126/science.1256688)
ASV11103	0	0	0	0	0	0	0	0	0	0	0	0	0	0	0	0	0	0	0	0	0	0	0	0	69	0	0	0	0	0	k__Fungi; p__Ascomycota; c__Dothideomycetes; o__Pleosporales; f__Pleosporaceae; g__Alternaria; s__Alternaria_alstroemeriae	Alternaria	13	Pathotroph-Saprotroph-Symbiotroph	Animal Pathogen-Endophyte-Plant Pathogen-Wood Saprotroph	Microfungus	Soft Rot	Possible	NULL	Duncan CG, Eslyn WE. 1966. Mycologia 58:642-664; Seehann G, et al. 1975. List of Fungi in Soft-Rot Tissue Tests. Institute fur Holzbiologie und Holzschutz, Bundesforschungsanstalt fur Forst - und Holzwirtshaft, Hamburg - Lohbrugge, Germany; Tedersoo L, et al. 2014. Science 346:125688
ASV11104	0	0	0	0	0	0	0	0	0	0	0	0	0	0	0	0	0	0	0	0	0	0	0	0	69	0	0	0	0	0	k__Fungi; p__Ascomycota; c__Saccharomycetes; o__Saccharomycetales; f__unidentified; g__unidentified; s__unidentified	Saccharomycetales	7	Saprotroph	Undefined Saprotroph	Yeast	NULL	Possible	NULL	Sterkenburg E, et al. 2015. New Phytologist 207:1145-1158
ASV11105	0	0	0	0	0	0	0	0	0	0	0	0	0	0	0	0	0	0	0	0	0	0	0	0	69	0	0	0	0	0	k__Fungi; p__Basidiomycota; c__Agaricomycetes; o__Russulales; f__Russulaceae; g__Russula; s__Russula_virescens	Russula	13	Symbiotroph	Ectomycorrhizal	Agaricoid	NULL	Highly Probable	NULL	Rinaldi AC, et al. 2008. Fungal Diversity 33:1-45; Tedersoo L, et al. 2010. Mycorrhiza 20:217-263; http://mycorrhizas.info/ecmf.html
ASV11106	0	0	0	0	0	0	0	0	0	0	0	0	0	0	0	0	0	0	0	0	0	0	0	0	69	0	0	0	0	0	k__Fungi; p__Ascomycota; c__Saccharomycetes; o__Saccharomycetales; f__Dipodascaceae; g__Galactomyces; s__Galactomyces_pseudocandidus	Saccharomycetales	7	Saprotroph	Undefined Saprotroph	Yeast	NULL	Possible	NULL	Sterkenburg E, et al. 2015. New Phytologist 207:1145-1158
ASV11108	0	0	0	0	0	0	0	0	0	0	0	0	0	0	0	0	0	0	0	0	0	0	0	0	68	0	0	0	0	0	k__Fungi; p__Ascomycota; c__Eurotiomycetes; o__Eurotiales; f__Elaphomycetaceae; g__Elaphomyces; s__Elaphomyces_muricatus	Elaphomyces	13	Symbiotroph	Ectomycorrhizal	Gasteroid	Hypogeous	Highly Probable	Common name - false truffle	Rinaldi AC, et al. 2008. Fungal Diversity 33:1-45; Tedersoo L, et al. 2010. Mycorrhiza 20:217-263; http://mycorrhizas.info/ecmf.html
ASV1111	0	0	1	0	0	0	0	0	0	0	0	0	0	1891	0	118	0	0	0	0	0	0	0	0	0	0	0	0	0	0	k__Fungi; p__Ascomycota; c__Dothideomycetes; o__Pleosporales; f__Didymellaceae; g__Didymella; s__Didymella_keratinophila	Didymella	13	Pathotroph-Saprotroph	Animal Pathogen-Plant Pathogen-Undefined Saprotroph	Microfungus	NULL	Probable	NULL	Tedersoo L, et al. 2014. Science 346:1256688 (doi:10.1126/science.1256688)
ASV11110	0	0	0	0	0	0	0	0	0	0	0	0	0	0	0	0	0	0	0	0	0	0	0	0	68	0	0	0	0	0	k__Fungi; p__Basidiomycota; c__Tremellomycetes; o__Tremellales; f__Rhynchogastremataceae; g__Papiliotrema; s__Papiliotrema_flavescens	Tremellales	7	Pathotroph-Saprotroph-Symbiotroph	Fungal Parasite-Undefined Saprotroph	Tremelloid-Yeast	NULL	Possible	The order contains both teleomorphic and anamorphic species, most of the latter being yeasts	Sterkenburg E, et al. 2015. New Phytologist 207:1145-1158
ASV11111	0	0	0	0	0	0	0	0	0	0	0	0	0	0	0	0	0	0	0	0	0	0	0	0	67	0	0	0	0	40	k__Fungi; p__Ascomycota; c__Saccharomycetes; o__Saccharomycetales; f__unclassified_Saccharomycetales; g__unclassified_Saccharomycetales; s__unclassified_Saccharomycetales	Saccharomycetales	7	Saprotroph	Undefined Saprotroph	Yeast	NULL	Possible	NULL	Sterkenburg E, et al. 2015. New Phytologist 207:1145-1158
ASV11112	0	0	0	0	0	0	0	0	0	0	0	0	0	0	0	0	0	0	0	0	0	0	0	0	66	0	0	0	0	0	k__Fungi; p__Basidiomycota; c__Agaricomycetes; o__Agaricales; f__Clavariaceae; g__Clavulinopsis; s__Clavulinopsis_helvola	Clavulinopsis	13	Saprotroph	Undefined Saprotroph	Clavarioid	NULL	Probable	NULL	Rinaldi AC, et al. 2008. Fungal Diversity 33:1-45; Tedersoo L, et al. 2010. Mycorrhiza 20:217-263; http://mycorrhizas.info/ecmf.html
ASV11115	0	0	0	0	0	0	0	0	0	0	0	0	0	0	0	0	0	0	0	0	0	0	0	0	64	0	0	0	0	0	k__Fungi; p__Ascomycota; c__Eurotiomycetes; o__Eurotiales; f__Aspergillaceae; g__Penicillium; s__Penicillium_fuscoglaucum	Eurotiales	7	Saprotroph	Undefined Saprotroph	Microfungus	NULL	Possible	NULL	Sterkenburg E, et al. 2015. New Phytologist 207:1145-1158
ASV11117	0	0	0	0	0	0	0	0	0	0	0	0	0	0	0	0	0	0	0	0	0	0	0	0	63	0	0	0	0	0	k__Fungi; p__Olpidiomycota; c__Olpidiomycetes; o__Olpidiales; f__Olpidiaceae; g__Olpidium; s__Olpidium_brassicae	Olpidiaceae	9	Pathotroph	Animal Parasite-Fungal Parasite	NULL	NULL	Probable	Parasitic on algae, fungi, mosses, pollen grains and vegetative tissues of flowering and crop plants	Devasahayam HL, Henry LDC. 2009. Illustrated Plant Pathology: Basic Concepts, New India Publishing, New Delhi
ASV11118	0	0	0	0	0	0	0	0	0	0	0	0	0	0	0	0	0	0	0	0	0	0	0	0	63	0	0	0	0	0	k__Fungi; p__Ascomycota; c__Saccharomycetes; o__Saccharomycetales; f__unidentified; g__Diutina; s__Diutina_catenulata	Saccharomycetales	7	Saprotroph	Undefined Saprotroph	Yeast	NULL	Possible	NULL	Sterkenburg E, et al. 2015. New Phytologist 207:1145-1158
ASV11122	0	0	0	0	0	0	0	0	0	0	0	0	0	0	0	0	0	0	0	0	0	0	0	0	62	0	0	0	0	0	k__Fungi; p__Glomeromycota; c__Glomeromycetes; o__Glomerales; f__Glomeraceae; g__unclassified_Glomeraceae; s__unclassified_Glomeraceae	Glomeraceae	9	Symbiotroph	Arbuscular Mycorrhizal	NULL	NULL	Highly Probable	NULL	Redecker D, et al. 2013. Mycorrhiza 23:515-531
ASV11123	0	0	0	0	0	0	0	0	0	0	0	0	0	0	0	0	0	0	0	0	0	0	0	0	61	0	0	0	0	0	k__Fungi; p__Ascomycota; c__Saccharomycetes; o__Saccharomycetales; f__Metschnikowiaceae; g__Metschnikowia; s__Metschnikowia_chrysoperlae	Saccharomycetales	7	Saprotroph	Undefined Saprotroph	Yeast	NULL	Possible	NULL	Sterkenburg E, et al. 2015. New Phytologist 207:1145-1158
ASV11124	0	0	0	0	0	0	0	0	0	0	0	0	0	0	0	0	0	0	0	0	0	0	0	0	59	0	0	0	0	0	k__Fungi; p__Ascomycota; c__Sordariomycetes; o__Hypocreales; f__Stachybotryaceae; g__Alfaria; s__Alfaria_thymi	Hypocreales	7	Saprotroph	Undefined Saprotroph	Microfungus	NULL	Possible	NULL	Sterkenburg E, et al. 2015. New Phytologist 207:1145-1158
ASV11125	0	0	0	0	0	0	0	0	0	0	0	0	0	0	0	0	0	0	0	0	0	0	0	0	59	0	0	0	0	0	k__Fungi; p__Ascomycota; c__Saccharomycetes; o__Saccharomycetales; f__Trichomonascaceae; g__Wickerhamiella; s__Wickerhamiella_pararugosa	Saccharomycetales	7	Saprotroph	Undefined Saprotroph	Yeast	NULL	Possible	NULL	Sterkenburg E, et al. 2015. New Phytologist 207:1145-1158
ASV11126	0	0	0	0	0	0	0	0	0	0	0	0	0	0	0	0	0	0	0	0	0	0	0	0	58	0	0	0	0	0	k__Fungi; p__Ascomycota; c__Saccharomycetes; o__Saccharomycetales; f__unidentified; g__unidentified; s__unidentified	Saccharomycetales	7	Saprotroph	Undefined Saprotroph	Yeast	NULL	Possible	NULL	Sterkenburg E, et al. 2015. New Phytologist 207:1145-1158
ASV11127	0	0	0	0	0	0	0	0	0	0	0	0	0	0	0	0	0	0	0	0	0	0	0	0	58	0	0	0	0	0	k__Fungi; p__Ascomycota; c__Saccharomycetes; o__Saccharomycetales; f__Pichiaceae; g__Kregervanrija; s__Kregervanrija_pseudodelftensis	Saccharomycetales	7	Saprotroph	Undefined Saprotroph	Yeast	NULL	Possible	NULL	Sterkenburg E, et al. 2015. New Phytologist 207:1145-1158
ASV11128	0	0	0	0	0	0	0	0	0	0	0	0	0	0	0	0	0	0	0	0	0	0	0	0	57	0	0	0	0	0	k__Fungi; p__Basidiomycota; c__Microbotryomycetes; o__Sporidiobolales; f__Sporidiobolaceae; g__Rhodosporidiobolus; s__Rhodosporidiobolus_colostri	Sporidiobolaceae	9	Pathotroph-Saprotroph	Animal Pathogen-Undefined Saprotroph	Microfungus	NULL	Probable	Saprobic, found in a wide range of habitats and especially in aquatic systems. Some of the red yeasts in this family are widely encountered spoilage organisms and opportunistic human pathogens (Cannon & Kirk 2007)	Cannon PF, Kirk PM. 2007. Fungal Families of the World. CAB International, Cambridge
ASV11130	0	0	0	0	0	0	0	0	0	0	0	0	0	0	0	0	0	0	0	0	0	0	0	0	57	0	0	0	0	0	k__Fungi; p__Ascomycota; c__Archaeorhizomycetes; o__Archaeorhizomycetales; f__Archaeorhizomycetaceae; g__Archaeorhizomyces; s__unidentified	Archaeorhizomyces	13	Saprotroph	Soil Saprotroph	Microfungus	NULL	Probable	From rhizosphere soil and coniferous ectomycorrhizal root tips (Rosling et al. 2011)	Rosling A, et al. 2011. Science 333:876-879
ASV11131	0	0	0	0	0	0	0	0	0	0	0	0	0	0	0	0	0	0	0	0	0	0	0	0	56	0	0	0	0	0	k__Fungi; p__Ascomycota; c__Saccharomycetes; o__Saccharomycetales; f__Debaryomycetaceae; g__Teunomyces; s__[Candida]_sake	Saccharomycetales	7	Saprotroph	Undefined Saprotroph	Yeast	NULL	Possible	NULL	Sterkenburg E, et al. 2015. New Phytologist 207:1145-1158
ASV11133	0	0	0	0	0	0	0	0	0	0	0	0	0	0	0	0	0	0	0	0	0	0	0	0	55	0	0	0	0	0	k__Fungi; p__Mortierellomycota; c__Mortierellomycetes; o__Mortierellales; f__Mortierellaceae; g__Mortierella; s__unidentified	Mortierellaceae	9	Saprotroph-Symbiotroph	Endophyte-Litter Saprotroph-Soil Saprotroph-Undefined Saprotroph	Microfungus	NULL	Possible	Saprobic in soil and thus frequenctly isolated from soil and material contaminated with soil such as hay or rotten silage and spoil tips (Cannon & Kirk 2007)	Cannon PF, Kirk PM. 2007. Fungal Families of the World. CAB International, Cambridge; Purahong W, et al. 2016. Molecular Ecology 25:4059-4074
ASV11134	0	0	0	0	0	0	0	0	0	0	0	0	0	0	0	0	0	0	0	0	0	0	0	0	54	0	0	0	0	0	k__Fungi; p__Glomeromycota; c__unclassified_Glomeromycota; o__unclassified_Glomeromycota; f__unclassified_Glomeromycota; g__unclassified_Glomeromycota; s__unclassified_Glomeromycota	Glomeromycota	3	Symbiotroph	Arbuscular Mycorrhizal	NULL	NULL	Highly Probable	NULL	Redecker D, et al. 2013. Mycorrhiza 23:515-531
ASV11137	0	0	0	0	0	0	0	0	0	0	0	0	0	0	0	0	0	0	0	0	0	0	0	0	51	0	0	0	0	0	k__Fungi; p__Mortierellomycota; c__Mortierellomycetes; o__Mortierellales; f__Mortierellaceae; g__Mortierella; s__unidentified	Mortierellaceae	9	Saprotroph-Symbiotroph	Endophyte-Litter Saprotroph-Soil Saprotroph-Undefined Saprotroph	Microfungus	NULL	Possible	Saprobic in soil and thus frequenctly isolated from soil and material contaminated with soil such as hay or rotten silage and spoil tips (Cannon & Kirk 2007)	Cannon PF, Kirk PM. 2007. Fungal Families of the World. CAB International, Cambridge; Purahong W, et al. 2016. Molecular Ecology 25:4059-4074
ASV11144	0	0	0	0	0	0	0	0	0	0	0	0	0	0	0	0	0	0	0	0	0	0	0	0	47	0	0	0	0	0	k__Fungi; p__Ascomycota; c__Saccharomycetes; o__Saccharomycetales; f__Debaryomycetaceae; g__Kodamaea; s__[Candida]_leandrae	Saccharomycetales	7	Saprotroph	Undefined Saprotroph	Yeast	NULL	Possible	NULL	Sterkenburg E, et al. 2015. New Phytologist 207:1145-1158
ASV11145	0	0	0	0	0	0	0	0	0	0	0	0	0	0	0	0	0	0	0	0	0	0	0	0	46	0	0	0	0	0	k__Fungi; p__Mucoromycota; c__Mucoromycetes; o__Mucorales; f__Lichtheimiaceae; g__Rhizomucor; s__Rhizomucor_pusillus	Mucorales	7	Saprotroph	Undefined Saprotroph	Microfungus	NULL	Possible	NULL	Sterkenburg E, et al. 2015. New Phytologist 207:1145-1158
ASV11146	0	0	0	0	0	0	0	0	0	0	0	0	0	0	0	0	0	0	0	0	0	0	0	0	46	0	0	0	0	0	k__Fungi; p__Glomeromycota; c__unclassified_Glomeromycota; o__unclassified_Glomeromycota; f__unclassified_Glomeromycota; g__unclassified_Glomeromycota; s__unclassified_Glomeromycota	Glomeromycota	3	Symbiotroph	Arbuscular Mycorrhizal	NULL	NULL	Highly Probable	NULL	Redecker D, et al. 2013. Mycorrhiza 23:515-531
ASV11147	0	0	0	0	0	0	0	0	0	0	0	0	0	0	0	0	0	0	0	0	0	0	0	0	46	0	0	0	0	0	k__Fungi; p__Glomeromycota; c__Glomeromycetes; o__Glomerales; f__Glomeraceae; g__unidentified; s__unidentified	Glomeraceae	9	Symbiotroph	Arbuscular Mycorrhizal	NULL	NULL	Highly Probable	NULL	Redecker D, et al. 2013. Mycorrhiza 23:515-531
ASV11150	0	0	0	0	0	0	0	0	0	0	0	0	0	0	0	0	0	0	0	0	0	0	0	0	45	0	0	0	0	0	k__Fungi; p__Ascomycota; c__Sordariomycetes; o__Glomerellales; f__Plectosphaerellaceae; g__Gibellulopsis; s__unclassified_Gibellulopsis	Gibellulopsis	13	Pathotroph	Plant Pathogen	NULL	NULL	Probable	NULL	Tedersoo L, et al. 2014. Science 346:1256688
ASV11152	0	0	0	0	0	0	0	0	0	0	0	0	0	0	0	0	0	0	0	0	0	0	0	0	44	0	0	0	0	0	k__Fungi; p__Basidiomycota; c__Tremellomycetes; o__Trichosporonales; f__Trichosporonaceae; g__Apiotrichum; s__Apiotrichum_chiropterorum	Apiotrichum	13	Saprotroph	Soil Saprotroph	Microfungus	NULL	Possible	From forest soil (Calduch et al. 2002)	Calduch M, et al. 2002. Mycologia 94:355-361
ASV11156	0	0	0	0	0	0	0	0	0	0	0	0	0	0	0	0	0	0	0	0	0	0	0	0	42	0	0	0	0	0	k__Fungi; p__Ascomycota; c__Saccharomycetes; o__Saccharomycetales; f__Dipodascaceae; g__Galactomyces; s__Galactomyces_pseudocandidus	Saccharomycetales	7	Saprotroph	Undefined Saprotroph	Yeast	NULL	Possible	NULL	Sterkenburg E, et al. 2015. New Phytologist 207:1145-1158
ASV11157	0	0	0	0	0	0	0	0	0	0	0	0	0	0	0	0	0	0	0	0	0	0	0	0	41	0	0	0	0	0	k__Fungi; p__Basidiomycota; c__Ustilaginomycetes; o__Ustilaginales; f__Ustilaginaceae; g__Farysia; s__Farysia_itapuensis	Farysia	13	Pathotroph	Plant Pathogen	Facultative Yeast	NULL	Probable	NULL	Tedersoo L, et al. 2014. Science 346:1256688
ASV11159	0	0	0	0	0	0	0	0	0	0	0	0	0	0	0	0	0	0	0	0	0	0	0	0	40	0	0	0	0	0	k__Fungi; p__Kickxellomycota; c__Kickxellomycetes; o__Kickxellales; f__Kickxellaceae; g__Ramicandelaber; s__unidentified	Ramicandelaber	13	Saprotroph	Undefined Saprotroph	NULL	NULL	Probable	NULL	Tedersoo L, et al. 2014. Science 346:1256688
ASV11160	0	0	0	0	0	0	0	0	0	0	0	0	0	0	0	0	0	0	0	0	0	0	0	0	39	0	0	0	0	0	k__Fungi; p__Ascomycota; c__Saccharomycetes; o__Saccharomycetales; f__Dipodascaceae; g__Galactomyces; s__Galactomyces_pseudocandidus	Saccharomycetales	7	Saprotroph	Undefined Saprotroph	Yeast	NULL	Possible	NULL	Sterkenburg E, et al. 2015. New Phytologist 207:1145-1158
ASV11161	0	0	0	0	0	0	0	0	0	0	0	0	0	0	0	0	0	0	0	0	0	0	0	0	38	0	0	0	0	0	k__Fungi; p__Ascomycota; c__Saccharomycetes; o__Saccharomycetales; f__unclassified_Saccharomycetales; g__unclassified_Saccharomycetales; s__unclassified_Saccharomycetales	Saccharomycetales	7	Saprotroph	Undefined Saprotroph	Yeast	NULL	Possible	NULL	Sterkenburg E, et al. 2015. New Phytologist 207:1145-1158
ASV11162	0	0	0	0	0	0	0	0	0	0	0	0	0	0	0	0	0	0	0	0	0	0	0	0	38	0	0	0	0	0	k__Fungi; p__Basidiomycota; c__Pucciniomycetes; o__Septobasidiales; f__Septobasidiaceae; g__Septobasidium; s__unidentified	Septobasidium	13	Pathotroph	Animal Pathogen	Facultative Yeast	NULL	Probable	NULL	Tedersoo L, et al. 2014. Science 346:1256688
ASV11163	0	0	0	0	0	0	0	0	0	0	0	0	0	0	0	0	0	0	0	0	0	0	0	0	38	0	0	0	0	0	k__Fungi; p__Ascomycota; c__Dothideomycetes; o__Pleosporales; f__Pyrenochaetopsidaceae; g__Pyrenochaetopsis; s__Pyrenochaetopsis_indica	Pyrenochaetopsis	13	Pathotroph-Saprotroph-Symbiotroph	Endophyte-Lichen Parasite-Undefined Saprotroph	Microfungus	NULL	Possible	NULL	Tedersoo L, et al. 2014. Science 346:1256688; Massimo NC, et al. 2015. Microbial Ecology 70:61-76; Lawrey JD, Diederich P. 2016. URL: http://www.lichenicolous.net [24 May 2017]
ASV11165	0	0	0	0	0	0	0	0	0	0	0	0	0	0	0	0	0	0	0	0	0	0	0	0	37	0	0	0	0	0	k__Fungi; p__Ascomycota; c__Saccharomycetes; o__Saccharomycetales; f__Dipodascaceae; g__Galactomyces; s__Galactomyces_pseudocandidus	Saccharomycetales	7	Saprotroph	Undefined Saprotroph	Yeast	NULL	Possible	NULL	Sterkenburg E, et al. 2015. New Phytologist 207:1145-1158
ASV11166	0	0	0	0	0	0	0	0	0	0	0	0	0	0	0	0	0	0	0	0	0	0	0	0	36	0	0	0	0	0	k__Fungi; p__Basidiomycota; c__Agaricomycetes; o__Agaricales; f__Clavariaceae; g__unclassified_Clavariaceae; s__unclassified_Clavariaceae	Clavariaceae	9	Saprotroph-Symbiotroph	Lichenized-Undefined Saprotroph	Clavarioid	NULL	Probable	Most species are presumed saprobic on the ground or rotten wood, but many Multiclavula species are lichenized with green algae (Cannon & Kirk 2007)	Cannon PF, Kirk PM. 2007. Fungal Families of the World. CAB International, Cambridge
ASV11170	0	0	0	0	0	0	0	0	0	0	0	0	0	0	0	0	0	0	0	0	0	0	0	0	35	0	0	0	0	0	k__Fungi; p__Chytridiomycota; c__Neocallimastigomycetes; o__Neocallimastigales; f__Neocallimastigaceae; g__Pecoramyces; s__Pecoramyces_ruminatium	Neocallimastigaceae	9	Saprotroph-Symbiotroph	Animal Endosymbiont-Plant Saprotroph	Microfungus	NULL	Highly Probable	Obligates anaerobes that live in the rumen and handgun of vertebrate herbivores and metabolize cellulose (Cannon & Kirk 2007)	Cannon PF, Kirk PM. 2007. Fungal Families of the World. CAB International, Cambridge
ASV11172	0	0	0	0	0	0	0	0	0	0	0	0	0	0	0	0	0	0	0	0	0	0	0	0	34	0	0	0	0	0	k__Fungi; p__Basidiomycota; c__Agaricomycetes; o__Agaricales; f__Bolbitiaceae; g__Galerella; s__Galerella_floriformis	Galerella	13	Saprotroph	Undefined Saprotroph	Agaricoid	NULL	Probable	NULL	Tedersoo L, et al. 2014. Science 346:1256688
ASV11173	0	0	0	0	0	0	0	0	0	0	0	0	0	0	0	0	0	0	0	0	0	0	0	0	34	0	0	0	0	0	k__Fungi; p__Basidiomycota; c__Agaricomycetes; o__Agaricales; f__Lycoperdaceae; g__Bovista; s__Bovista_plumbea	Bovista	13	Saprotroph	Soil Saprotroph	Gasteroid	NULL	Probable	Common name - puffball	Grgurinovic CA, Simpson JA. 2001. Fungal Diversity 8:97-127; Tedersoo L, et al. 2014. Science 346:1256688
ASV11176	0	0	0	0	0	0	0	0	0	0	0	0	0	0	0	0	0	0	0	0	0	0	0	0	33	0	0	0	0	0	k__Fungi; p__Glomeromycota; c__Glomeromycetes; o__Diversisporales; f__Diversisporaceae; g__Diversispora; s__Diversispora_spurca	Diversispora	13	Symbiotroph	Arbuscular Mycorrhizal	NULL	NULL	Highly Probable	NULL	Redecker D, et al. 2013. Mycorrhiza 23:515-531
ASV11177	0	0	0	0	0	0	0	0	0	0	0	0	0	0	0	0	0	0	0	0	0	0	0	0	33	0	0	0	0	0	k__Fungi; p__Basidiomycota; c__Wallemiomycetes; o__Wallemiales; f__Wallemiaceae; g__Wallemia; s__unclassified_Wallemia	Wallemia	13	Saprotroph	Undefined Saprotroph	NULL	NULL	Probable	NULL	Tedersoo L, et al. 2014. Science 346:1256688 (doi:10.1126/science.1256688)
ASV11178	0	0	0	0	0	0	0	0	0	0	0	0	0	0	0	0	0	0	0	0	0	0	0	0	32	0	0	0	0	0	k__Fungi; p__Ascomycota; c__Saccharomycetes; o__Saccharomycetales; f__Debaryomycetaceae; g__Kodamaea; s__[Candida]_leandrae	Saccharomycetales	7	Saprotroph	Undefined Saprotroph	Yeast	NULL	Possible	NULL	Sterkenburg E, et al. 2015. New Phytologist 207:1145-1158
ASV11180	0	0	0	0	0	0	0	0	0	0	0	0	0	0	0	0	0	0	0	0	0	0	0	0	30	0	0	0	0	0	k__Fungi; p__Ascomycota; c__Dothideomycetes; o__Mycosphaerellales; f__Mycosphaerellaceae; g__Septoria; s__Septoria_steviae	Septoria	13	Pathotroph	Plant Pathogen	Microfungus	NULL	Probable	NULL	Tedersoo L, et al. 2014. Science 346:1256688
ASV11183	0	0	0	0	0	0	0	0	0	0	0	0	0	0	0	0	0	0	0	0	0	0	0	0	30	0	0	0	0	0	k__Fungi; p__Ascomycota; c__Saccharomycetes; o__Saccharomycetales; f__Trichomonascaceae; g__Wickerhamiella; s__Wickerhamiella_versatilis	Saccharomycetales	7	Saprotroph	Undefined Saprotroph	Yeast	NULL	Possible	NULL	Sterkenburg E, et al. 2015. New Phytologist 207:1145-1158
ASV11187	0	0	0	0	0	0	0	0	0	0	0	0	0	0	0	0	0	0	0	0	0	0	0	0	29	0	0	0	0	0	k__Fungi; p__Olpidiomycota; c__Olpidiomycetes; o__Olpidiales; f__Olpidiaceae; g__Olpidium; s__Olpidium_brassicae	Olpidiaceae	9	Pathotroph	Animal Parasite-Fungal Parasite	NULL	NULL	Probable	Parasitic on algae, fungi, mosses, pollen grains and vegetative tissues of flowering and crop plants	Devasahayam HL, Henry LDC. 2009. Illustrated Plant Pathology: Basic Concepts, New India Publishing, New Delhi
ASV11189	0	0	0	0	0	0	0	0	0	0	0	0	0	0	0	0	0	0	0	0	0	0	0	0	27	0	0	0	0	0	k__Fungi; p__Ascomycota; c__Sordariomycetes; o__Sordariales; f__Chaetomiaceae; g__Chaetomidium; s__Chaetomidium_leptoderma	Chaetomidium	13	Saprotroph	Dung Saprotroph-Undefined Saprotroph	NULL	NULL	Probable	NULL	Bills GF, et al. 2013. Current Opinion in microbiology, 16:549-565; Tedersoo L, et al. 2014. Science 346:1256688
ASV1119	877	0	1	0	0	0	0	0	0	0	0	0	0	0	0	0	0	0	0	0	0	0	0	0	0	0	0	0	0	0	k__Fungi; p__Ascomycota; c__Dothideomycetes; o__Mycosphaerellales; f__Mycosphaerellaceae; g__Septoria; s__Septoria_steviae	Septoria	13	Pathotroph	Plant Pathogen	Microfungus	NULL	Probable	NULL	Tedersoo L, et al. 2014. Science 346:1256688
ASV11194	0	0	0	0	0	0	0	0	0	0	0	0	0	0	0	0	0	0	0	0	0	0	0	0	26	0	0	0	0	0	k__Fungi; p__Ascomycota; c__Saccharomycetes; o__Saccharomycetales; f__unclassified_Saccharomycetales; g__unclassified_Saccharomycetales; s__unclassified_Saccharomycetales	Saccharomycetales	7	Saprotroph	Undefined Saprotroph	Yeast	NULL	Possible	NULL	Sterkenburg E, et al. 2015. New Phytologist 207:1145-1158
ASV11198	0	0	0	0	0	0	0	0	0	0	0	0	0	0	0	0	0	0	0	0	0	0	0	0	23	0	0	0	0	0	k__Fungi; p__Ascomycota; c__Sordariomycetes; o__Glomerellales; f__Plectosphaerellaceae; g__Gibellulopsis; s__Gibellulopsis_serrae	Gibellulopsis	13	Pathotroph	Plant Pathogen	NULL	NULL	Probable	NULL	Tedersoo L, et al. 2014. Science 346:1256688
ASV11199	0	0	0	0	0	0	0	0	0	0	0	0	0	0	0	0	0	0	0	0	0	0	0	0	22	0	0	0	0	0	k__Fungi; p__Ascomycota; c__Dothideomycetes; o__Dothideales; f__Saccotheciaceae; g__Aureobasidium; s__Aureobasidium_melanogenum	Aureobasidium	13	Pathotroph-Saprotroph-Symbiotroph	Animal Pathogen-Endophyte-Epiphyte-Plant Pathogen-Undefined Saprotroph	Facultative Yeast	NULL	Possible	NULL	Costa IPMW, et al. 2012. Mycotaxon 119:26; Tedersoo L, et al. 2014. Science 346:1256688; Wachowska U, Glowacka K. 2014. Biocontrol 59:pp 635-645; Irinyia L, Lacknerb M, de Hoog GS, Meyer W. 2016. Fungal Biology 120:125-136; http://www.apsnet.org/publications/commonnames/Pages/default.aspx
ASV112	0	45	57	0	0	0	0	0	0	0	0	0	0	0	0	0	0	0	0	0	0	0	0	0	0	0	0	0	0	0	k__Fungi; p__Ascomycota; c__Eurotiomycetes; o__Eurotiales; f__Trichocomaceae; g__Talaromyces; s__Talaromyces_viridulus	Talaromyces	13	Saprotroph	Undefined Saprotroph	NULL	NULL	Probable	NULL	Tedersoo L, et al. 2014. Science 346:1256688
ASV11202	0	0	0	0	0	0	0	0	0	0	0	0	0	0	0	0	0	0	0	0	0	0	0	0	22	0	0	0	0	0	k__Fungi; p__Basidiomycota; c__Microbotryomycetes; o__Sporidiobolales; f__Sporidiobolaceae; g__Rhodosporidiobolus; s__Rhodosporidiobolus_colostri	Sporidiobolaceae	9	Pathotroph-Saprotroph	Animal Pathogen-Undefined Saprotroph	Microfungus	NULL	Probable	Saprobic, found in a wide range of habitats and especially in aquatic systems. Some of the red yeasts in this family are widely encountered spoilage organisms and opportunistic human pathogens (Cannon & Kirk 2007)	Cannon PF, Kirk PM. 2007. Fungal Families of the World. CAB International, Cambridge
ASV11205	0	0	0	0	0	0	0	0	0	0	0	0	0	0	0	0	0	0	0	0	0	0	0	0	21	0	0	0	0	0	k__Fungi; p__Basidiomycota; c__Tremellomycetes; o__Tremellales; f__Bulleribasidiaceae; g__Vishniacozyma; s__Vishniacozyma_tephrensis	Tremellales	7	Pathotroph-Saprotroph-Symbiotroph	Fungal Parasite-Undefined Saprotroph	Tremelloid-Yeast	NULL	Possible	The order contains both teleomorphic and anamorphic species, most of the latter being yeasts	Sterkenburg E, et al. 2015. New Phytologist 207:1145-1158
ASV11206	0	0	0	0	0	0	0	0	0	0	0	0	0	0	0	0	0	0	0	0	0	0	0	0	21	0	0	0	0	0	k__Fungi; p__Mortierellomycota; c__Mortierellomycetes; o__Mortierellales; f__Mortierellaceae; g__Mortierella; s__unclassified_Mortierella	Mortierellaceae	9	Saprotroph-Symbiotroph	Endophyte-Litter Saprotroph-Soil Saprotroph-Undefined Saprotroph	Microfungus	NULL	Possible	Saprobic in soil and thus frequenctly isolated from soil and material contaminated with soil such as hay or rotten silage and spoil tips (Cannon & Kirk 2007)	Cannon PF, Kirk PM. 2007. Fungal Families of the World. CAB International, Cambridge; Purahong W, et al. 2016. Molecular Ecology 25:4059-4074
ASV11211	0	0	0	0	0	0	0	0	0	0	0	0	0	0	0	0	0	0	0	0	0	0	0	0	18	0	0	0	0	0	k__Fungi; p__Ascomycota; c__Saccharomycetes; o__Saccharomycetales; f__Saccharomycetaceae; g__Zygosaccharomyces; s__Zygosaccharomyces_pseudobailii	Saccharomycetales	7	Saprotroph	Undefined Saprotroph	Yeast	NULL	Possible	NULL	Sterkenburg E, et al. 2015. New Phytologist 207:1145-1158
ASV11213	0	0	0	0	0	0	0	0	0	0	0	0	0	0	0	0	0	0	0	0	0	0	0	0	17	0	0	0	0	0	k__Fungi; p__Basidiomycota; c__Agaricomycetes; o__Agaricales; f__Tricholomataceae; g__Calyptella; s__Calyptella_capula	Calyptella	13	Saprotroph	Undefined Saprotroph	NULL	NULL	Probable	NULL	Tedersoo L, et al. 2014. Science 346:1256688
ASV11216	0	0	0	0	0	0	0	0	0	0	0	0	0	0	0	0	0	0	0	0	0	0	0	0	16	0	0	0	0	0	k__Fungi; p__Neocallimastigomycota; c__Neocallimastigomycetes; o__Neocallimastigales; f__Neocallimastigaceae; g__Caecomyces; s__Caecomyces_communis	Neocallimastigaceae	9	Saprotroph-Symbiotroph	Animal Endosymbiont-Plant Saprotroph	Microfungus	NULL	Highly Probable	Obligates anaerobes that live in the rumen and handgun of vertebrate herbivores and metabolize cellulose (Cannon & Kirk 2007)	Cannon PF, Kirk PM. 2007. Fungal Families of the World. CAB International, Cambridge
ASV11217	0	0	0	0	0	0	0	0	0	0	0	0	0	0	0	0	0	0	0	0	0	0	0	0	16	0	0	0	0	0	k__Fungi; p__Neocallimastigomycota; c__Neocallimastigomycetes; o__Neocallimastigales; f__Neocallimastigaceae; g__unclassified_Neocallimastigaceae; s__unclassified_Neocallimastigaceae	Neocallimastigaceae	9	Saprotroph-Symbiotroph	Animal Endosymbiont-Plant Saprotroph	Microfungus	NULL	Highly Probable	Obligates anaerobes that live in the rumen and handgun of vertebrate herbivores and metabolize cellulose (Cannon & Kirk 2007)	Cannon PF, Kirk PM. 2007. Fungal Families of the World. CAB International, Cambridge
ASV11225	0	0	0	0	0	0	0	0	0	0	0	0	0	0	0	0	0	0	0	0	0	0	0	0	14	0	0	0	0	0	k__Fungi; p__Ascomycota; c__Sordariomycetes; o__Microascales; f__Microascaceae; g__Kernia; s__Kernia_geniculotricha	Kernia	13	Saprotroph	Dung Saprotroph-Undefined Saprotroph	NULL	NULL	Highly Probable	NULL	Bills GF, et al. 2013. Current Opinion in microbiology, 16:549-565; Tedersoo L, et al. 2014. Science 346:1256688
ASV11230	0	0	0	0	0	0	0	0	0	0	0	0	0	0	0	0	0	0	0	0	0	0	0	0	14	0	0	0	0	0	k__Fungi; p__Ascomycota; c__Pezizomycetes; o__Pezizales; f__Pyronemataceae; g__Tricharina; s__unidentified	Tricharina	13	Saprotroph	Undefined Saprotroph	NULL	NULL	Probable	Most if not all of the species in this genus appear to be saprotrophic, although at one point some species were thought to be ectomycorrhizal. The history can be traced back: Rinaldi et al. (2008) cited Agerer (2006), who cited Ingleby et al. (1990), a report that had been based upon a description of ECM formed by Tricharina gilva. The report of Ingleby et al. (1990) was actually based upon a mis…	Egger KN. 1996. Canadian Journal of Botany 74:773-779; Rinaldi AC, Comandini O, Kuyper TW. 2008. Fungal Diversity 33:1-45 (ECM); Tedersoo L, May TW, Smith ME. 2010. Mycorrhiza 20:217-263 (pro parte); http://mycorrhizas.info/ecmf.html (ECM)
ASV11232	0	0	0	0	0	0	0	0	0	0	0	0	0	0	0	0	0	0	0	0	0	0	0	0	13	0	0	0	0	0	k__Fungi; p__Ascomycota; c__Sordariomycetes; o__Xylariales; f__Diatrypaceae; g__Diatrype; s__Diatrype_stigma	Diatrype	13	Pathotroph	Plant Pathogen	NULL	NULL	Probable	NULL	Tedersoo L, et al. 2014. Science 346:1256688
ASV11233	0	0	0	0	0	0	0	0	0	0	0	0	0	0	0	0	0	0	0	0	0	0	0	0	13	0	0	0	0	0	k__Fungi; p__Ascomycota; c__Pezizomycetes; o__Pezizales; f__Pyronemataceae; g__Scutellinia; s__Scutellinia_scutellata	Scutellinia	13	Saprotroph	Undefined Saprotroph	Pezizoid	NULL	Probable	Common name - eye lash cup	Tedersoo L, et al. 2014. Science 346:1256688
ASV11244	0	0	0	0	0	0	0	0	0	0	0	0	0	0	0	0	0	0	0	0	0	0	0	0	12	0	0	0	0	0	k__Fungi; p__Basidiomycota; c__Pucciniomycetes; o__Septobasidiales; f__Septobasidiaceae; g__Septobasidium; s__unclassified_Septobasidium	Septobasidium	13	Pathotroph	Animal Pathogen	Facultative Yeast	NULL	Probable	NULL	Tedersoo L, et al. 2014. Science 346:1256688
ASV11247	0	0	0	0	0	0	0	0	0	0	0	0	0	0	0	0	0	0	0	0	0	0	0	0	10	0	0	0	0	0	k__Fungi; p__Basidiomycota; c__Agaricomycetes; o__Agaricales; f__Omphalotaceae; g__Gymnopus; s__Gymnopus_junquilleus	Omphalotaceae	9	Saprotroph	Wood Saprotroph	Agaricoid	White Rot	Probable	Saprobic, causing white rots of dead wood (Cannon & Kirk 2007)	Cannon PF, Kirk PM. 2007. Fungal Families of the World. CAB International, Cambridge
ASV11250	0	0	0	0	0	0	0	0	0	0	0	0	0	0	0	0	0	0	0	0	0	0	0	0	10	0	0	0	0	0	k__Fungi; p__Basidiomycota; c__Exobasidiomycetes; o__Exobasidiales; f__Exobasidiaceae; g__Exobasidium; s__Exobasidium_miyabei	Exobasidium	13	Pathotroph	Plant Pathogen	NULL	NULL	Probable	NULL	Tedersoo L, et al. 2014. Science 346:1256688
ASV11255	0	0	0	0	0	0	0	0	0	0	0	0	0	0	0	0	0	0	0	0	0	0	0	0	7	0	0	0	0	0	k__Fungi; p__Basidiomycota; c__Agaricomycetes; o__Russulales; f__Peniophoraceae; g__Subulicystidium; s__unidentified	Subulicystidium	13	Saprotroph	Undefined Saprotroph	Corticioid	White Rot	Probable	NULL	Tedersoo L, et al. 2014. Science 346:1256688
ASV11257	0	0	0	0	0	0	0	0	0	0	0	0	0	0	0	0	0	0	0	0	0	0	0	0	7	0	0	0	0	0	k__Fungi; p__Ascomycota; c__Dothideomycetes; o__unidentified; f__unidentified; g__Bonordeniella; s__Coniosporium_apollinis	Coniosporium	13	Pathotroph-Saprotroph	Animal Pathogen-Plant Pathogen-Undefined Saprotroph	Microfungus	NULL	Possible	The genus comprises environmental fungi forming black spots or patches on plant leaves, bamboo surface, rotten wood, and recently particularly on rock surfaces-Species are repeatedly isolated from human skin and nails and eventually causing mild cutaneous infections (Li et al. 2008)	Li DM, et al. 2008. Studies in Mycology 61:131-136
ASV11258	0	0	0	0	0	0	0	0	0	0	0	0	0	0	0	0	0	0	0	0	0	0	0	0	7	0	0	0	0	0	k__Fungi; p__Ascomycota; c__Eurotiomycetes; o__Eurotiales; f__Trichocomaceae; g__Talaromyces; s__Talaromyces_purpureogenus	Talaromyces	13	Saprotroph	Undefined Saprotroph	NULL	NULL	Probable	NULL	Tedersoo L, et al. 2014. Science 346:1256688
ASV11259	0	0	0	0	0	0	0	0	0	0	0	0	0	0	0	0	0	0	0	0	0	0	0	0	7	0	0	0	0	0	k__Fungi; p__Glomeromycota; c__Glomeromycetes; o__Glomerales; f__Glomeraceae; g__Glomus; s__Glomus_aggregatum	Glomeraceae	9	Symbiotroph	Arbuscular Mycorrhizal	NULL	NULL	Highly Probable	NULL	Redecker D, et al. 2013. Mycorrhiza 23:515-531
ASV11263	0	0	0	0	0	0	0	0	0	0	0	0	0	0	0	0	0	0	0	0	0	0	0	0	5	0	0	0	0	0	k__Fungi; p__Ascomycota; c__Sordariomycetes; o__Hypocreales; f__Nectriaceae; g__Fusarium; s__Fusarium_equiseti	Fusarium	13	Pathotroph-Saprotroph-Symbiotroph	Animal Pathogen-Endophyte-Lichen Parasite-Plant Pathogen-Soil Saprotroph-Wood Saprotroph	Microfungus	NULL	Possible	Likely opportunistic human pathogen (Irinyi et al. 2015)	Duncan CG, Eslyn WE. 1966. Mycologia 58:642-664; Seehann G, et al. 1975. List of Fungi in Soft-Rot Tissue Tests. Institute fur Holzbiologie und Holzschutz, Bundesforschungsanstalt fur Forst - und Holzwirtshaft, Hamburg - Lohbrugge, Germany; Costa IPMW, et al. 2012. Mycotaxon 119:26; Tedersoo L, et al. 2014. Science 346:1256688; Irinyi L, et al. 2015. Medical Mycology 53:313-337; Schroers et al. 2…
ASV11271	0	0	0	0	0	0	0	0	0	0	0	0	0	0	0	0	0	0	0	0	0	0	0	0	4	0	0	0	0	0	k__Fungi; p__Mortierellomycota; c__Mortierellomycetes; o__Mortierellales; f__Mortierellaceae; g__Mortierella; s__unidentified	Mortierellaceae	9	Saprotroph-Symbiotroph	Endophyte-Litter Saprotroph-Soil Saprotroph-Undefined Saprotroph	Microfungus	NULL	Possible	Saprobic in soil and thus frequenctly isolated from soil and material contaminated with soil such as hay or rotten silage and spoil tips (Cannon & Kirk 2007)	Cannon PF, Kirk PM. 2007. Fungal Families of the World. CAB International, Cambridge; Purahong W, et al. 2016. Molecular Ecology 25:4059-4074
ASV11273	0	0	0	0	0	0	0	0	0	0	0	0	0	0	0	0	0	0	0	0	0	0	0	0	4	0	0	0	0	0	k__Fungi; p__Neocallimastigomycota; c__Neocallimastigomycetes; o__Neocallimastigales; f__Neocallimastigaceae; g__unclassified_Neocallimastigaceae; s__unclassified_Neocallimastigaceae	Neocallimastigaceae	9	Saprotroph-Symbiotroph	Animal Endosymbiont-Plant Saprotroph	Microfungus	NULL	Highly Probable	Obligates anaerobes that live in the rumen and handgun of vertebrate herbivores and metabolize cellulose (Cannon & Kirk 2007)	Cannon PF, Kirk PM. 2007. Fungal Families of the World. CAB International, Cambridge
ASV11275	0	0	0	0	0	0	0	0	0	0	0	0	0	0	0	0	0	0	0	0	0	0	0	0	4	0	0	0	0	0	k__Fungi; p__Ascomycota; c__Dothideomycetes; o__Pleosporales; f__Phaeosphaeriaceae; g__Setophaeosphaeria; s__Setophaeosphaeria_badalingensis	Phaeosphaeriaceae	9	Pathotroph-Saprotroph	Fungal Parasite-Plant Pathogen-Plant Saprotroph	Microfungus	NULL	Probable	Necrotrophic or saprobic on a wide range of plants, especially monocotyledons; a few species parasitic on other fungi (Cannon & Kirk 2007)	Cannon PF, Kirk PM. 2007. Fungal Families of the World. CAB International, Cambridge
ASV11281	0	0	0	0	0	0	0	0	0	0	0	0	0	0	0	0	0	0	0	0	0	0	0	0	3	0	0	0	0	0	k__Fungi; p__Ascomycota; c__Sordariomycetes; o__Sordariales; f__Lasiosphaeriaceae; g__Schizothecium; s__Schizothecium_carpinicola	Schizothecium	13	Saprotroph	Dung Saprotroph	NULL	NULL	Highly Probable	NULL	Bills GF, et al. 2013. Current Opinion in microbiology, 16:549-565; Tedersoo L, et al. 2014. Science 346:1256688
ASV11295	0	0	0	0	0	0	0	0	0	0	0	0	0	0	0	0	0	0	0	0	0	0	0	0	2	0	0	0	0	0	k__Fungi; p__Olpidiomycota; c__Olpidiomycetes; o__Olpidiales; f__Olpidiaceae; g__Olpidium; s__Olpidium_brassicae	Olpidiaceae	9	Pathotroph	Animal Parasite-Fungal Parasite	NULL	NULL	Probable	Parasitic on algae, fungi, mosses, pollen grains and vegetative tissues of flowering and crop plants	Devasahayam HL, Henry LDC. 2009. Illustrated Plant Pathology: Basic Concepts, New India Publishing, New Delhi
ASV11313	0	0	0	0	0	0	0	0	0	0	0	0	0	0	0	0	0	0	0	0	0	0	0	0	0	0	0	2661	2308	0	k__Fungi; p__Basidiomycota; c__Agaricomycetes; o__Auriculariales; f__Exidiaceae; g__unidentified; s__unidentified	Exidiaceae	9	Saprotroph-Symbiotroph	Endophyte-Undefined Saprotroph	Tremelloid	NULL	Probable	Saprobic or possibly weakly parasitic on wood and bark (Cannon & Kirk 2007)	Cannon PF, Kirk PM. 2007. Fungal Families of the World. CAB International, Cambridge
ASV11314	0	0	0	0	0	0	0	0	0	0	0	0	0	0	0	0	0	0	0	0	0	0	0	0	0	0	0	2278	1973	0	k__Fungi; p__Basidiomycota; c__Agaricomycetes; o__Agaricales; f__Tricholomataceae; g__Flagelloscypha; s__unidentified	Flagelloscypha	13	Saprotroph	Undefined Saprotroph	NULL	NULL	Probable	NULL	Tedersoo L, et al. 2014. Science 346:1256688
ASV11315	0	0	0	0	0	0	0	0	0	0	0	0	0	0	0	0	0	0	0	0	0	0	0	0	0	0	0	1094	1088	0	k__Fungi; p__Basidiomycota; c__Agaricomycetes; o__Agaricales; f__Tricholomataceae; g__Flagelloscypha; s__unidentified	Flagelloscypha	13	Saprotroph	Undefined Saprotroph	NULL	NULL	Probable	NULL	Tedersoo L, et al. 2014. Science 346:1256688
ASV11316	0	0	0	0	0	0	0	0	0	0	0	0	0	0	0	0	0	0	0	0	0	0	0	0	0	0	0	514	0	0	k__Fungi; p__Ascomycota; c__Dothideomycetes; o__Pleosporales; f__Melanommataceae; g__Alpinaria; s__Alpinaria_rhododendri	Melanommataceae	9	Saprotroph	Wood Saprotroph	Microfungus	NULL	Probable	Saprobic on wood and bark (Cannon & Kirk 2007)	Cannon PF, Kirk PM. 2007. Fungal Families of the World. CAB International, Cambridge
ASV11318	0	0	0	0	0	0	0	0	0	0	0	0	0	0	0	0	0	0	0	0	0	0	0	0	0	0	0	184	0	0	k__Fungi; p__Ascomycota; c__Dothideomycetes; o__Pleosporales; f__Melanommataceae; g__Alpinaria; s__Alpinaria_rhododendri	Melanommataceae	9	Saprotroph	Wood Saprotroph	Microfungus	NULL	Probable	Saprobic on wood and bark (Cannon & Kirk 2007)	Cannon PF, Kirk PM. 2007. Fungal Families of the World. CAB International, Cambridge
ASV11320	0	0	0	0	0	0	0	0	0	0	0	0	0	0	0	0	0	0	0	0	0	0	0	0	0	0	0	148	0	0	k__Fungi; p__Mortierellomycota; c__Mortierellomycetes; o__Mortierellales; f__Mortierellaceae; g__Mortierella; s__Mortierella_elongata	Mortierellaceae	9	Saprotroph-Symbiotroph	Endophyte-Litter Saprotroph-Soil Saprotroph-Undefined Saprotroph	Microfungus	NULL	Possible	Saprobic in soil and thus frequenctly isolated from soil and material contaminated with soil such as hay or rotten silage and spoil tips (Cannon & Kirk 2007)	Cannon PF, Kirk PM. 2007. Fungal Families of the World. CAB International, Cambridge; Purahong W, et al. 2016. Molecular Ecology 25:4059-4074
ASV11322	0	0	0	0	0	0	0	0	0	0	0	0	0	0	0	0	0	0	0	0	0	0	0	0	0	0	0	117	114	0	k__Fungi; p__Ascomycota; c__Eurotiomycetes; o__Eurotiales; f__Aspergillaceae; g__Penicillium; s__Penicillium_simplicissimum	Penicillium simplicissimum	20	Saprotroph	Wood Saprotroph	NULL	Soft Rot	Highly Probable	NULL	Seehann G, et al. 1975. List of Fungi in Soft-Rot Tissue Tests. Institute fur Holzbiologie und Holzschutz, Bundesforschungsanstalt fur Forst - und Holzwirtshaft, Hamburg - Lohbrugge, Germany
ASV11324	0	0	0	0	0	0	0	0	0	0	0	0	0	0	0	0	0	0	0	0	0	0	0	0	0	0	0	56	0	0	k__Fungi; p__Ascomycota; c__Sordariomycetes; o__Hypocreales; f__Nectriaceae; g__Fusarium; s__Fusarium_equiseti	Fusarium	13	Pathotroph-Saprotroph-Symbiotroph	Animal Pathogen-Endophyte-Lichen Parasite-Plant Pathogen-Soil Saprotroph-Wood Saprotroph	Microfungus	NULL	Possible	Likely opportunistic human pathogen (Irinyi et al. 2015)	Duncan CG, Eslyn WE. 1966. Mycologia 58:642-664; Seehann G, et al. 1975. List of Fungi in Soft-Rot Tissue Tests. Institute fur Holzbiologie und Holzschutz, Bundesforschungsanstalt fur Forst - und Holzwirtshaft, Hamburg - Lohbrugge, Germany; Costa IPMW, et al. 2012. Mycotaxon 119:26; Tedersoo L, et al. 2014. Science 346:1256688; Irinyi L, et al. 2015. Medical Mycology 53:313-337; Schroers et al. 2…
ASV11325	0	0	0	0	0	0	0	0	0	0	0	0	0	0	0	0	0	0	0	0	0	0	0	0	0	0	0	53	0	0	k__Fungi; p__Ascomycota; c__Leotiomycetes; o__Helotiales; f__Chaetomellaceae; g__Chaetomella; s__unclassified_Chaetomella	Chaetomella	13	Saprotroph	Undefined Saprotroph	NULL	NULL	Probable	NULL	Tedersoo L, et al. 2014. Science 346:1256688
ASV11326	0	0	0	0	0	0	0	0	0	0	0	0	0	0	0	0	0	0	0	0	0	0	0	0	0	0	0	51	0	0	k__Fungi; p__Ascomycota; c__Dothideomycetes; o__Pleosporales; f__Didymellaceae; g__Epicoccum; s__Epicoccum_phragmospora	Didymellaceae	9	Pathotroph-Saprotroph	Animal Pathogen-Plant Pathogen-Undefined Saprotroph	Microfungus	NULL	Possible	NULL	Tedersoo L, et al. 2014. Science 346:1256688 (doi:10.1126/science.1256688)
ASV11327	0	0	0	0	0	0	0	0	0	0	0	0	0	0	0	0	0	0	0	0	0	0	0	0	0	0	0	43	47	0	k__Fungi; p__Ascomycota; c__Leotiomycetes; o__Helotiales; f__Helotiaceae; g__Tetracladium; s__Tetracladium_marchalianum	Tetracladium	13	Saprotroph	Undefined Saprotroph	NULL	NULL	Probable	NULL	Tedersoo L, et al. 2014. Science 346:1256688
ASV11331	0	0	0	0	0	0	0	0	0	0	0	0	0	0	0	0	0	0	0	0	0	0	0	0	0	0	0	33	37	0	k__Fungi; p__Basidiomycota; c__Agaricomycetes; o__Agaricales; f__Agaricaceae; g__unclassified_Agaricaceae; s__unclassified_Agaricaceae	Agaricaceae	9	Saprotroph	Undefined Saprotroph	Agaricoid-Gasteroid-Secotioid	NULL	Probable	Primarily saprobes in grassland and woodland situations (Cannon & Kirk 2007)	Cannon PF, Kirk PM. 2007. Fungal Families of the World. CAB International, Cambridge
ASV11332	0	0	0	0	0	0	0	0	0	0	0	0	0	0	0	0	0	0	0	0	0	0	0	0	0	0	0	32	52	0	k__Fungi; p__Basidiomycota; c__Agaricomycetes; o__Agaricales; f__Tricholomataceae; g__Hemimycena; s__Hemimycena_pseudogracilis	Hemimycena	13	Saprotroph	Undefined Saprotroph	NULL	NULL	Probable	NULL	Tedersoo L, et al. 2014. Science 346:1256688
ASV11333	0	0	0	0	0	0	0	0	0	0	0	0	0	0	0	0	0	0	0	0	0	0	0	0	0	0	0	32	0	0	k__Fungi; p__Basidiomycota; c__Tremellomycetes; o__Tremellales; f__Trimorphomycetaceae; g__Saitozyma; s__Saitozyma_flava	Tremellales	7	Pathotroph-Saprotroph-Symbiotroph	Fungal Parasite-Undefined Saprotroph	Tremelloid-Yeast	NULL	Possible	The order contains both teleomorphic and anamorphic species, most of the latter being yeasts	Sterkenburg E, et al. 2015. New Phytologist 207:1145-1158
ASV11337	0	0	0	0	0	0	0	0	0	0	0	0	0	0	0	0	0	0	0	0	0	0	0	0	0	0	0	21	12	0	k__Fungi; p__Ascomycota; c__Sordariomycetes; o__Microascales; f__Ceratocystidaceae; g__Ceratocystis; s__unidentified	Ceratocystis	13	Pathotroph-Saprotroph	Plant Pathogen-Wood Saprotroph	Microfungus	Soft Rot	Probable	NULL	Nilsson T. 1973. Studies on wood degradation and cellulolytic activity of microfungi. No. 104; Seehann G, et al. 1975. List of Fungi in Soft-Rot Tissue Tests. Institute fur Holzbiologie und Holzschutz, Bundesforschungsanstalt fur Forst - und Holzwirtshaft, Hamburg - Lohbrugge, Germany; Tedersoo L, et al. 2014. Science 346:125688
ASV11338	0	0	0	0	0	0	0	0	0	0	0	0	0	0	0	0	0	0	0	0	0	0	0	0	0	0	0	18	0	0	k__Fungi; p__Ascomycota; c__Sordariomycetes; o__Hypocreales; f__unidentified; g__unidentified; s__unidentified	Hypocreales	7	Saprotroph	Undefined Saprotroph	Microfungus	NULL	Possible	NULL	Sterkenburg E, et al. 2015. New Phytologist 207:1145-1158
ASV11339	0	0	0	0	0	0	0	0	0	0	0	0	0	0	0	0	0	0	0	0	0	0	0	0	0	0	0	18	0	0	k__Fungi; p__Ascomycota; c__Sordariomycetes; o__Hypocreales; f__Hypocreaceae; g__Trichoderma; s__Trichoderma_longifialidicum	Hypocreales	7	Saprotroph	Undefined Saprotroph	Microfungus	NULL	Possible	NULL	Sterkenburg E, et al. 2015. New Phytologist 207:1145-1158
ASV11341	0	0	0	0	0	0	0	0	0	0	0	0	0	0	0	0	0	0	0	0	0	0	0	0	0	0	0	17	0	0	k__Fungi; p__Ascomycota; c__Dothideomycetes; o__Pleosporales; f__Didymellaceae; g__Didymella; s__Didymella_keratinophila	Didymella	13	Pathotroph-Saprotroph	Animal Pathogen-Plant Pathogen-Undefined Saprotroph	Microfungus	NULL	Probable	NULL	Tedersoo L, et al. 2014. Science 346:1256688 (doi:10.1126/science.1256688)
ASV11342	0	0	0	0	0	0	0	0	0	0	0	0	0	0	0	0	0	0	0	0	0	0	0	0	0	0	0	16	0	0	k__Fungi; p__Ascomycota; c__Sordariomycetes; o__Sordariales; f__Lasiosphaeriaceae; g__Podospora; s__Podospora_dimorpha	Podospora	13	Saprotroph-Symbiotroph	Dung Saprotroph-Endophyte-Litter Saprotroph-Undefined Saprotroph	Microfungus	NULL	Possible	Endophyte detection method-culture (David et al. 2016)	Bell A. 1983. Dung Fungi: An Illustrated Guide to Coprophilous Fungi in New Zealand. Victoria University Press, Wellington; Tedersoo L, et al. 2014. Science 346:1256688; David AS, et al. 2016. Microbial Ecology 71:912-926; Purahong W, et al. 2016. Molecular Ecology 25:4059-4074 (as litter saprotroph)
ASV11344	0	0	0	0	0	0	0	0	0	0	0	0	0	0	0	0	0	0	0	0	0	0	0	0	0	0	0	14	0	0	k__Fungi; p__Ascomycota; c__Sordariomycetes; o__Glomerellales; f__Plectosphaerellaceae; g__Gibellulopsis; s__Gibellulopsis_serrae	Gibellulopsis	13	Pathotroph	Plant Pathogen	NULL	NULL	Probable	NULL	Tedersoo L, et al. 2014. Science 346:1256688
ASV11345	0	0	0	0	0	0	0	0	0	0	0	0	0	0	0	0	0	0	0	0	0	0	0	0	0	0	0	12	0	0	k__Fungi; p__Ascomycota; c__Sordariomycetes; o__Chaetosphaeriales; f__Chaetosphaeriaceae; g__Chaetosphaeria; s__Chaetosphaeria_myriocarpa	Chaetosphaeria	13	Saprotroph-Symbiotroph	Endophyte-Litter Saprotroph-Wood Saprotroph	NULL	NULL	Probable	NULL	Réblová M et al. 2006. Mycological Research 110:104-109; Tedersoo L, et al. 2014. Science 346:1256688
ASV11347	0	0	0	0	0	0	0	0	0	0	0	0	0	0	0	0	0	0	0	0	0	0	0	0	0	0	0	12	0	0	k__Fungi; p__Ascomycota; c__Saccharomycetes; o__Saccharomycetales; f__unidentified; g__Diutina; s__Diutina_catenulata	Saccharomycetales	7	Saprotroph	Undefined Saprotroph	Yeast	NULL	Possible	NULL	Sterkenburg E, et al. 2015. New Phytologist 207:1145-1158
ASV11348	0	0	0	0	0	0	0	0	0	0	0	0	0	0	0	0	0	0	0	0	0	0	0	0	0	0	0	12	0	0	k__Fungi; p__Glomeromycota; c__Glomeromycetes; o__Glomerales; f__Glomeraceae; g__unidentified; s__unidentified	Glomeraceae	9	Symbiotroph	Arbuscular Mycorrhizal	NULL	NULL	Highly Probable	NULL	Redecker D, et al. 2013. Mycorrhiza 23:515-531
ASV1135	0	0	1	0	0	0	0	0	0	0	0	0	0	0	0	0	0	0	0	64	0	0	14	0	0	0	0	0	14	0	k__Fungi; p__Ascomycota; c__Saccharomycetes; o__Saccharomycetales; f__unidentified; g__Candida; s__[Candida]_africana	Saccharomycetales	7	Saprotroph	Undefined Saprotroph	Yeast	NULL	Possible	NULL	Sterkenburg E, et al. 2015. New Phytologist 207:1145-1158
ASV11350	0	0	0	0	0	0	0	0	0	0	0	0	0	0	0	0	0	0	0	0	0	0	0	0	0	0	0	11	0	0	k__Fungi; p__Ascomycota; c__Sordariomycetes; o__Sordariales; f__Lasiosphaeriaceae; g__unidentified; s__unidentified	Lasiosphaeriaceae	9	Saprotroph	Undefined Saprotroph	Microfungus	NULL	Probable	Saprobes found dung, soil and rotting vegetation (Cannon & Kirk 2007)	Cannon PF, Kirk PM. 2007. Fungal Families of the World. CAB International, Cambridge
ASV11352	0	0	0	0	0	0	0	0	0	0	0	0	0	0	0	0	0	0	0	0	0	0	0	0	0	0	0	10	0	0	k__Fungi; p__Basidiomycota; c__Agaricomycetes; o__Boletales; f__Astraeaceae; g__Astraeus; s__unidentified	Astraeus	13	Symbiotroph	Ectomycorrhizal	Gasteroid	NULL	Highly Probable	Common name - earthstar	Rinaldi AC, et al. 2008. Fungal Diversity 33:1-45; Tedersoo L, et al. 2010. Mycorrhiza 20:217-263; http://mycorrhizas.info/ecmf.html
ASV11354	0	0	0	0	0	0	0	0	0	0	0	0	0	0	0	0	0	0	0	0	0	0	0	0	0	0	0	10	0	0	k__Fungi; p__Glomeromycota; c__Glomeromycetes; o__Glomerales; f__Glomeraceae; g__unclassified_Glomeraceae; s__unclassified_Glomeraceae	Glomeraceae	9	Symbiotroph	Arbuscular Mycorrhizal	NULL	NULL	Highly Probable	NULL	Redecker D, et al. 2013. Mycorrhiza 23:515-531
ASV11355	0	0	0	0	0	0	0	0	0	0	0	0	0	0	0	0	0	0	0	0	0	0	0	0	0	0	0	9	0	0	k__Fungi; p__Ascomycota; c__Sordariomycetes; o__Sordariales; f__Chaetomiaceae; g__Botryotrichum; s__Botryotrichum_domesticum	Botryotrichum	13	Saprotroph	Undefined Saprotroph	NULL	NULL	Probable	NULL	Tedersoo L, et al. 2014. Science 346:1256688
ASV11356	0	0	0	0	0	0	0	0	0	0	0	0	0	0	0	0	0	0	0	0	0	0	0	0	0	0	0	9	0	0	k__Fungi; p__Ascomycota; c__Leotiomycetes; o__Helotiales; f__unidentified; g__Cadophora; s__Cadophora_gregata	Cadophora	13	Symbiotroph	Endophyte	Microfungus	NULL	Highly Probable	Dark Septate Endophyte, known from plant roots.	Tedersoo L, et al. 2010. Mycorrhiza 20:217-263; Newsham 2011. New Phytologist 190:783-793 (as DSE)
ASV11357	0	0	0	0	0	0	0	0	0	0	0	0	0	0	0	0	0	0	0	0	0	0	0	0	0	0	0	9	0	0	k__Fungi; p__Ascomycota; c__Saccharomycetes; o__Saccharomycetales; f__Pichiaceae; g__Pichia; s__Pichia_fermentans	Pichia	13	Saprotroph-Symbiotroph	Animal Endosymbiont-Undefined Saprotroph	Yeast	NULL	Highly Probable	Found in wood and digestive systems of the beetle Odontotaenius disjunctus	Kurtzman CP, et al. (eds.) 2011. The Yeasts, a Taxonomic Study. Fifth Edition. Vols 1-3. Elsevier, San Diego
ASV11358	0	0	0	0	0	0	0	0	0	0	0	0	0	0	0	0	0	0	0	0	0	0	0	0	0	0	0	8	0	0	k__Fungi; p__Ascomycota; c__Sordariomycetes; o__Hypocreales; f__Nectriaceae; g__unclassified_Nectriaceae; s__unclassified_Nectriaceae	Hypocreales	7	Saprotroph	Undefined Saprotroph	Microfungus	NULL	Possible	NULL	Sterkenburg E, et al. 2015. New Phytologist 207:1145-1158
ASV1136	4306	0	0	0	0	0	0	0	0	0	0	0	0	0	0	0	0	0	0	0	0	0	0	0	0	0	0	0	0	0	k__Fungi; p__Mortierellomycota; c__Mortierellomycetes; o__Mortierellales; f__Mortierellaceae; g__Mortierella; s__unclassified_Mortierella	Mortierellaceae	9	Saprotroph-Symbiotroph	Endophyte-Litter Saprotroph-Soil Saprotroph-Undefined Saprotroph	Microfungus	NULL	Possible	Saprobic in soil and thus frequenctly isolated from soil and material contaminated with soil such as hay or rotten silage and spoil tips (Cannon & Kirk 2007)	Cannon PF, Kirk PM. 2007. Fungal Families of the World. CAB International, Cambridge; Purahong W, et al. 2016. Molecular Ecology 25:4059-4074
ASV11361	0	0	0	0	0	0	0	0	0	0	0	0	0	0	0	0	0	0	0	0	0	0	0	0	0	0	0	7	0	0	k__Fungi; p__Mortierellomycota; c__Mortierellomycetes; o__Mortierellales; f__Mortierellaceae; g__Mortierella; s__unclassified_Mortierella	Mortierellaceae	9	Saprotroph-Symbiotroph	Endophyte-Litter Saprotroph-Soil Saprotroph-Undefined Saprotroph	Microfungus	NULL	Possible	Saprobic in soil and thus frequenctly isolated from soil and material contaminated with soil such as hay or rotten silage and spoil tips (Cannon & Kirk 2007)	Cannon PF, Kirk PM. 2007. Fungal Families of the World. CAB International, Cambridge; Purahong W, et al. 2016. Molecular Ecology 25:4059-4074
ASV11362	0	0	0	0	0	0	0	0	0	0	0	0	0	0	0	0	0	0	0	0	0	0	0	0	0	0	0	7	0	0	k__Fungi; p__Ascomycota; c__Dothideomycetes; o__Venturiales; f__Sympoventuriaceae; g__Scolecobasidium; s__Scolecobasidium_humicola	Sympoventuriaceae	9	Saprotroph	Undefined Saprotroph	Microfungus	NULL	Probable	Sympoventuriaceae is represented by Sympoventuria, and can be distinguished from species of Venturiales by its saprobic life style (Zhang et al. 2011)	Zhang Y, et al. 2011 Fungal Diversity 51:249-277
ASV11364	0	0	0	0	0	0	0	0	0	0	0	0	0	0	0	0	0	0	0	0	0	0	0	0	0	0	0	7	0	0	k__Fungi; p__Basidiomycota; c__Agaricomycetes; o__Agaricales; f__Lycoperdaceae; g__Bovista; s__Bovista_promontorii	Bovista	13	Saprotroph	Soil Saprotroph	Gasteroid	NULL	Probable	Common name - puffball	Grgurinovic CA, Simpson JA. 2001. Fungal Diversity 8:97-127; Tedersoo L, et al. 2014. Science 346:1256688
ASV11365	0	0	0	0	0	0	0	0	0	0	0	0	0	0	0	0	0	0	0	0	0	0	0	0	0	0	0	7	0	0	k__Fungi; p__Ascomycota; c__Sordariomycetes; o__Glomerellales; f__Plectosphaerellaceae; g__Lectera; s__Lectera_capsici	Lectera	13	Pathotroph	Plant Pathogen	NULL	NULL	Probable	NULL	Tedersoo L, et al. 2014. Science 346:1256688
ASV11366	0	0	0	0	0	0	0	0	0	0	0	0	0	0	0	0	0	0	0	0	0	0	0	0	0	0	0	7	0	0	k__Fungi; p__Basidiomycota; c__Tremellomycetes; o__Tremellales; f__Bulleribasidiaceae; g__Vishniacozyma; s__unclassified_Vishniacozyma	Tremellales	7	Pathotroph-Saprotroph-Symbiotroph	Fungal Parasite-Undefined Saprotroph	Tremelloid-Yeast	NULL	Possible	The order contains both teleomorphic and anamorphic species, most of the latter being yeasts	Sterkenburg E, et al. 2015. New Phytologist 207:1145-1158
ASV11368	0	0	0	0	0	0	0	0	0	0	0	0	0	0	0	0	0	0	0	0	0	0	0	0	0	0	0	6	0	0	k__Fungi; p__Basidiomycota; c__Agaricomycetes; o__Agaricales; f__Cortinariaceae; g__Hebeloma; s__unclassified_Hebeloma	Hebeloma	13	Symbiotroph	Ectomycorrhizal	Agaricoid	NULL	Highly Probable	NULL	Rinaldi AC, et al. 2008. Fungal Diversity 33:1-45; Tedersoo L, et al. 2010. Mycorrhiza 20:217-263; http://mycorrhizas.info/ecmf.html
ASV11369	0	0	0	0	0	0	0	0	0	0	0	0	0	0	0	0	0	0	0	0	0	0	0	0	0	0	0	6	0	0	k__Fungi; p__Ascomycota; c__Dothideomycetes; o__Pleosporales; f__unidentified; g__Aaosphaeria; s__Aaosphaeria_arxii	Aaosphaeria	13	Saprotroph	Undefined Saprotroph	Microfungus	NULL	Probable	NULL	Tedersoo L, et al. 2014. Science 346:1256688
ASV1137	1847	0	0	0	0	0	0	0	0	0	0	0	0	0	0	0	0	0	0	0	0	0	0	0	0	0	0	0	0	0	k__Fungi; p__Mortierellomycota; c__Mortierellomycetes; o__Mortierellales; f__Mortierellaceae; g__Mortierella; s__Mortierella_stylospora	Mortierellaceae	9	Saprotroph-Symbiotroph	Endophyte-Litter Saprotroph-Soil Saprotroph-Undefined Saprotroph	Microfungus	NULL	Possible	Saprobic in soil and thus frequenctly isolated from soil and material contaminated with soil such as hay or rotten silage and spoil tips (Cannon & Kirk 2007)	Cannon PF, Kirk PM. 2007. Fungal Families of the World. CAB International, Cambridge; Purahong W, et al. 2016. Molecular Ecology 25:4059-4074
ASV11370	0	0	0	0	0	0	0	0	0	0	0	0	0	0	0	0	0	0	0	0	0	0	0	0	0	0	0	6	0	0	k__Fungi; p__Ascomycota; c__Leotiomycetes; o__Thelebolales; f__Pseudeurotiaceae; g__Pseudogymnoascus; s__unclassified_Pseudogymnoascus	Pseudogymnoascus	13	Pathotroph-Saprotroph-Symbiotroph	Animal Pathogen-Soil Saprotroph	NULL	NULL	Possible	It is important to note that the majority of species that comprise this genus, including the White-Nose Bat Syndrome causing Pseudogymnoascus destructans, were once placed in the genus Geomyces (see Minnis & Lindner 2013),and including Pseudogymnoascus panorum (as Geomyces panorum) that had been widely applied to a number of isolates from cold places, including those found in soil, on living root…	Minnis AM, Lindner DL. 2013. Fungal Biology 117:638-649; Tedersoo L, et al. 2014. Science 346:1256688
ASV11376	0	0	0	0	0	0	0	0	0	0	0	0	0	0	0	0	0	0	0	0	0	0	0	0	0	0	0	5	0	1	k__Fungi; p__Ascomycota; c__Pezizomycetes; o__Pezizales; f__Pezizaceae; g__unidentified; s__unidentified	Pezizaceae	9	Saprotroph-Symbiotroph	Dung Saprotroph-Ectomycorrhizal-Litter Saprotroph-Undefined Saprotroph	Pezizoid	NULL	Possible	Saprobic or ectomycorrhizal, on or in soil, leafmould etc., some species associated with dung or fire sites (Cannon & Kirk 2007)	Cannon PF, Kirk PM. 2007. Fungal Families of the World. CAB International, Cambridge
ASV11377	0	0	0	0	0	0	0	0	0	0	0	0	0	0	0	0	0	0	0	0	0	0	0	0	0	0	0	5	0	0	k__Fungi; p__Glomeromycota; c__Glomeromycetes; o__Glomerales; f__Glomeraceae; g__unclassified_Glomeraceae; s__unclassified_Glomeraceae	Glomeraceae	9	Symbiotroph	Arbuscular Mycorrhizal	NULL	NULL	Highly Probable	NULL	Redecker D, et al. 2013. Mycorrhiza 23:515-531
ASV11378	0	0	0	0	0	0	0	0	0	0	0	0	0	0	0	0	0	0	0	0	0	0	0	0	0	0	0	5	0	0	k__Fungi; p__Basidiomycota; c__Tremellomycetes; o__Tremellales; f__Bulleribasidiaceae; g__Vishniacozyma; s__Vishniacozyma_victoriae	Tremellales	7	Pathotroph-Saprotroph-Symbiotroph	Fungal Parasite-Undefined Saprotroph	Tremelloid-Yeast	NULL	Possible	The order contains both teleomorphic and anamorphic species, most of the latter being yeasts	Sterkenburg E, et al. 2015. New Phytologist 207:1145-1158
ASV1138	891	0	0	0	0	0	0	0	0	0	0	0	0	0	0	0	0	0	0	0	0	0	0	0	0	0	0	0	0	0	k__Fungi; p__Ascomycota; c__Sordariomycetes; o__Hypocreales; f__Bionectriaceae; g__unclassified_Bionectriaceae; s__unclassified_Bionectriaceae	Hypocreales	7	Saprotroph	Undefined Saprotroph	Microfungus	NULL	Possible	NULL	Sterkenburg E, et al. 2015. New Phytologist 207:1145-1158
ASV11380	0	0	0	0	0	0	0	0	0	0	0	0	0	0	0	0	0	0	0	0	0	0	0	0	0	0	0	4	0	0	k__Fungi; p__Ascomycota; c__Sordariomycetes; o__Sordariales; f__Chaetomiaceae; g__unclassified_Chaetomiaceae; s__unclassified_Chaetomiaceae	Chaetomiaceae	9	Pathotroph-Saprotroph-Symbiotroph	Animal Pathogen-Dung Saprotroph-Endophyte-Epiphyte-Plant Saprotroph-Wood Saprotroph	Microfungus	Soft Rot	Possible	Saprobic, acting as key decay organisms of plant materials and plant-derived commodities (Cannon & Kirk 2007); Epiphyte detection method-culture (Massimo et al. 2015); Endophyte detection method-culture (Busby et al. 2016, David et al. 2016); Likely opportunistic human pathogen (Irinyi et al. 2015)	Seehann G, et al. 1975. List of Fungi in Soft-Rot Tissue Tests. Institute fur Holzbiologie und Holzschutz, Bundesforschungsanstalt fur Forst - und Holzwirtshaft, Hamburg - Lohbrugge, Germany; Cannon PF, Kirk PM. 2007. Fungal Families of the World. CAB International, Cambridge; Bills GF, et al. 2013. Current Opinion in microbiology, 16:549-565; Tedersoo L, et al. 2014. Science 346:1256688; Irinyi …
ASV11381	0	0	0	0	0	0	0	0	0	0	0	0	0	0	0	0	0	0	0	0	0	0	0	0	0	0	0	4	0	0	k__Fungi; p__Ascomycota; c__Sordariomycetes; o__Hypocreales; f__Ophiocordycipitaceae; g__Tolypocladium; s__Tolypocladium_album	Tolypocladium	13	Pathotroph-Symbiotroph	Animal Pathogen-Clavicipitaceous Endophyte-Fungal Parasite	NULL	NULL	Possible	Endophyte detection method-culture (Gazis et al. 2014)	Gazis R, et al. 2014. Mycologia 106:1090-105; Tedersoo L, et al. 2014. Science 346:1256688; Quant CA. 2014. IMA Fungus. 5: 121-134
ASV11382	0	0	0	0	0	0	0	0	0	0	0	0	0	0	0	0	0	0	0	0	0	0	0	0	0	0	0	4	1	0	k__Fungi; p__Ascomycota; c__Sordariomycetes; o__Hypocreales; f__unidentified; g__Trichothecium; s__Trichothecium_ovalisporum	Trichothecium	13	Pathotroph	Plant Pathogen	NULL	NULL	Probable	NULL	http://www.apsnet.org/publications/commonnames/Pages/default.aspx
ASV11384	0	0	0	0	0	0	0	0	0	0	0	0	0	0	0	0	0	0	0	0	0	0	0	0	0	0	0	4	0	0	k__Fungi; p__Ascomycota; c__Dothideomycetes; o__unidentified; f__unidentified; g__Bonordeniella; s__Coniosporium_apollinis	Coniosporium	13	Pathotroph-Saprotroph	Animal Pathogen-Plant Pathogen-Undefined Saprotroph	Microfungus	NULL	Possible	The genus comprises environmental fungi forming black spots or patches on plant leaves, bamboo surface, rotten wood, and recently particularly on rock surfaces-Species are repeatedly isolated from human skin and nails and eventually causing mild cutaneous infections (Li et al. 2008)	Li DM, et al. 2008. Studies in Mycology 61:131-136
ASV11385	0	0	0	0	0	0	0	0	0	0	0	0	0	0	0	0	0	0	0	0	0	0	0	0	0	0	0	4	0	0	k__Fungi; p__Ascomycota; c__Sordariomycetes; o__Hypocreales; f__Bionectriaceae; g__Geosmithia; s__Geosmithia_pallida	Hypocreales	7	Saprotroph	Undefined Saprotroph	Microfungus	NULL	Possible	NULL	Sterkenburg E, et al. 2015. New Phytologist 207:1145-1158
ASV11386	0	0	0	0	0	0	0	0	0	0	0	0	0	0	0	0	0	0	0	0	0	0	0	0	0	0	0	4	0	0	k__Fungi; p__Basidiomycota; c__Tremellomycetes; o__Cystofilobasidiales; f__Cystofilobasidiaceae; g__Cystofilobasidium; s__Cystofilobasidium_capitatum	Cystofilobasidium	13	Saprotroph	Leaf Saprotroph	Yeast	NULL	Possible	NULL	Oberwinkler F, et al. 1983. Systematic and Applied Microbiology 4:114-122 (https://doi.org/10.1016/S0723-2020(83)80039-3)
ASV11387	0	0	0	0	0	0	0	0	0	0	0	0	0	0	0	0	0	0	0	0	0	0	0	0	0	0	0	4	0	0	k__Fungi; p__Basidiomycota; c__Tremellomycetes; o__Tremellales; f__Bulleribasidiaceae; g__Hannaella; s__Hannaella_oryzae	Tremellales	7	Pathotroph-Saprotroph-Symbiotroph	Fungal Parasite-Undefined Saprotroph	Tremelloid-Yeast	NULL	Possible	The order contains both teleomorphic and anamorphic species, most of the latter being yeasts	Sterkenburg E, et al. 2015. New Phytologist 207:1145-1158
ASV11388	0	0	0	0	0	0	0	0	0	0	0	0	0	0	0	0	0	0	0	0	0	0	0	0	0	0	0	4	0	0	k__Fungi; p__Ascomycota; c__Sordariomycetes; o__Xylariales; f__Microdochiaceae; g__Microdochium; s__Microdochium_colombiense	Microdochium	13	Pathotroph-Symbiotroph	Endophyte-Plant Pathogen	Dark Septate Endophyte	NULL	Possible	NULL	Tedersoo L, et al. 2014. Science 346:1256688 (as plant pathogen); Mandyam et al. 2012. Mycorrhiza 22:109-119 (as DSE).
ASV1139	853	0	0	15	0	0	0	0	0	0	0	0	0	0	0	140	0	0	0	0	0	176	0	0	0	0	0	0	0	0	k__Fungi; p__Basidiomycota; c__Agaricomycetes; o__Boletales; f__Sclerodermataceae; g__Scleroderma; s__unidentified	Scleroderma	13	Symbiotroph	Ectomycorrhizal	Gasteroid	NULL	Highly Probable	Common name - puffball	Rinaldi AC, et al. 2008. Fungal Diversity 33:1-45; Tedersoo L, et al. 2010. Mycorrhiza 20:217-263; http://mycorrhizas.info/ecmf.html
ASV11391	0	0	0	0	0	0	0	0	0	0	0	0	0	0	0	0	0	0	0	0	0	0	0	0	0	0	0	3	1	0	k__Fungi; p__Ascomycota; c__Sordariomycetes; o__Sordariales; f__Lasiosphaeriaceae; g__Podospora; s__Podospora_pleiospora	Podospora pleiospora	20	Saprotroph-Symbiotroph	Dung Saprotroph-Endophyte	Microfungus	NULL	Probable	Endophyte detection method-culture (David et al. 2016)	Bell A. 1983. Dung Fungi: An Illustrated Guide to Coprophilous Fungi in New Zealand. Victoria University Press, Wellington; David AS, et al. 2016. Microbial Ecology 71:912-926
ASV11392	0	0	0	0	0	0	0	0	0	0	0	0	0	0	0	0	0	0	0	0	0	0	0	0	0	0	0	3	0	0	k__Fungi; p__Ascomycota; c__Sordariomycetes; o__Sordariales; f__Chaetomiaceae; g__unidentified; s__unidentified	Chaetomiaceae	9	Pathotroph-Saprotroph-Symbiotroph	Animal Pathogen-Dung Saprotroph-Endophyte-Epiphyte-Plant Saprotroph-Wood Saprotroph	Microfungus	Soft Rot	Possible	Saprobic, acting as key decay organisms of plant materials and plant-derived commodities (Cannon & Kirk 2007); Epiphyte detection method-culture (Massimo et al. 2015); Endophyte detection method-culture (Busby et al. 2016, David et al. 2016); Likely opportunistic human pathogen (Irinyi et al. 2015)	Seehann G, et al. 1975. List of Fungi in Soft-Rot Tissue Tests. Institute fur Holzbiologie und Holzschutz, Bundesforschungsanstalt fur Forst - und Holzwirtshaft, Hamburg - Lohbrugge, Germany; Cannon PF, Kirk PM. 2007. Fungal Families of the World. CAB International, Cambridge; Bills GF, et al. 2013. Current Opinion in microbiology, 16:549-565; Tedersoo L, et al. 2014. Science 346:1256688; Irinyi …
ASV11393	0	0	0	0	0	0	0	0	0	0	0	0	0	0	0	0	0	0	0	0	0	0	0	0	0	0	0	3	0	0	k__Fungi; p__Ascomycota; c__Sordariomycetes; o__Microascales; f__Microascaceae; g__Gamsia; s__Gamsia_aggregata	Microascaceae	9	Pathotroph-Saprotroph-Symbiotroph	Animal Pathogen-Endophyte-Plant Pathogen-Undefined Saprotroph	Microfungus	NULL	Possible	Saprobic in soil or rotting vegetation, some species heat-tolerant and associatated with silage and compost, a few associated with humans and animals (Cannon & Kirk 2007)	Cannon PF, Kirk PM. 2007. Fungal Families of the World. CAB International, Cambridge
ASV11396	0	0	0	0	0	0	0	0	0	0	0	0	0	0	0	0	0	0	0	0	0	0	0	0	0	0	0	3	0	0	k__Fungi; p__Ascomycota; c__Eurotiomycetes; o__Eurotiales; f__Trichocomaceae; g__Talaromyces; s__unclassified_Talaromyces	Talaromyces	13	Saprotroph	Undefined Saprotroph	NULL	NULL	Probable	NULL	Tedersoo L, et al. 2014. Science 346:1256688
ASV1140	846	0	0	129	0	0	0	0	0	63	0	0	133	0	0	0	0	0	0	0	32	0	0	0	81	0	0	0	0	0	k__Fungi; p__Mortierellomycota; c__Mortierellomycetes; o__Mortierellales; f__Mortierellaceae; g__Mortierella; s__Mortierella_alpina	Mortierellaceae	9	Saprotroph-Symbiotroph	Endophyte-Litter Saprotroph-Soil Saprotroph-Undefined Saprotroph	Microfungus	NULL	Possible	Saprobic in soil and thus frequenctly isolated from soil and material contaminated with soil such as hay or rotten silage and spoil tips (Cannon & Kirk 2007)	Cannon PF, Kirk PM. 2007. Fungal Families of the World. CAB International, Cambridge; Purahong W, et al. 2016. Molecular Ecology 25:4059-4074
ASV11400	0	0	0	0	0	0	0	0	0	0	0	0	0	0	0	0	0	0	0	0	0	0	0	0	0	0	0	3	0	0	k__Fungi; p__Ascomycota; c__Eurotiomycetes; o__Eurotiales; f__Trichocomaceae; g__Talaromyces; s__Talaromyces_neorugulosus	Talaromyces	13	Saprotroph	Undefined Saprotroph	NULL	NULL	Probable	NULL	Tedersoo L, et al. 2014. Science 346:1256688
ASV11403	0	0	0	0	0	0	0	0	0	0	0	0	0	0	0	0	0	0	0	0	0	0	0	0	0	0	0	3	0	0	k__Fungi; p__Ascomycota; c__Sordariomycetes; o__Sordariales; f__Herpotrichiellaceae; g__Phialophora; s__[Phialophora]_cyclaminis	Phialophora	13	Pathotroph-Saprotroph-Symbiotroph	Animal Pathogen-Endophyte-Ericoid Mycorrhizal-Plant Pathogen-Wood Saprotroph	Facultative Yeast-Microfungus	NULL	Possible	Consult the current literature for updated names on this paraphyletic grouping that included the Black Yeasts, Dark Septate Endophytes, etc.	Nilsson T. 1973. Studies on wood degradation and cellulolytic activity of microfungi. No. 104; de Hoog GS, et al. 2000. Mycoses 43:409-416; Rinaldi AC, et al. 2008. Fungal Diversity 33:1-45; Newsham 2011. New Phytologist 190:783-793 (as DSE); Irinyi L, et al. 2015. Medical Mycology 53:313-337; http://www.apsnet.org/publications/commonnames/Pages/default.aspx
ASV11407	0	0	0	0	0	0	0	0	0	0	0	0	0	0	0	0	0	0	0	0	0	0	0	0	0	0	0	3	0	0	k__Fungi; p__Ascomycota; c__Sordariomycetes; o__Hypocreales; f__Stachybotryaceae; g__unidentified; s__unidentified	Hypocreales	7	Saprotroph	Undefined Saprotroph	Microfungus	NULL	Possible	NULL	Sterkenburg E, et al. 2015. New Phytologist 207:1145-1158
ASV11413	0	0	0	0	0	0	0	0	0	0	0	0	0	0	0	0	0	0	0	0	0	0	0	0	0	0	0	2	1	0	k__Fungi; p__Basidiomycota; c__Agaricomycetes; o__Trechisporales; f__Hydnodontaceae; g__Trechispora; s__unidentified	Trechispora	13	Saprotroph	Wood Saprotroph	Corticioid	White Rot	Highly Probable	NULL	Gilbertson RL, Ryvarden L. 1987-1987. North American Polypores. Fungiflora, Oslo; Rinaldi AC, et al. 2008. Fungal Diversity 33:1-45 Uncertain.; Tedersoo L, et al. 2010. Mycorrhiza 20:217-263 (not ECM).
ASV11414	0	0	0	0	0	0	0	0	0	0	0	0	0	0	0	0	0	0	0	0	0	0	0	0	0	0	0	2	0	0	k__Fungi; p__Ascomycota; c__Leotiomycetes; o__Erysiphales; f__Erysiphaceae; g__Leveillula; s__Leveillula_taurica	Leveillula	13	Pathotroph	Plant Pathogen	NULL	NULL	Probable	NULL	Tedersoo L, et al. 2014. Science 346:1256688
ASV11415	0	0	0	0	0	0	0	0	0	0	0	0	0	0	0	0	0	0	0	0	0	0	0	0	0	0	0	2	0	0	k__Fungi; p__Ascomycota; c__Eurotiomycetes; o__Eurotiales; f__Trichocomaceae; g__Thermomyces; s__Thermomyces_lanuginosus	Thermomyces	13	Pathotroph-Symbiotroph	Endophyte-Plant Pathogen	NULL	NULL	Possible	Host - Cannabaceae, Moraceae, Oleaceae	Costa IPMW, et al. 2012. Mycotaxon 119:26
ASV11416	0	0	0	0	0	0	0	0	0	0	0	0	0	0	0	0	0	0	0	0	0	0	0	0	0	0	0	2	0	0	k__Fungi; p__Ascomycota; c__Eurotiomycetes; o__Chaetothyriales; f__Cyphellophoraceae; g__Cyphellophora; s__Cyphellophora_goniomatis	Cyphellophora	13	Pathotroph-Saprotroph	Animal Pathogen-Undefined Saprotroph	Facultative Yeast-Microfungus	NULL	Probable	Consult the current literature for updated names on this group that included the Black Yeasts; Some species are likely opportunistic human pathogen (Irinyi et al. 2015)	Tedersoo L, et al. 2014. Science 346:1256688 (doi:10.1126/science.1256688); Irinyi L, et al. 2015. Medical Mycology 53:313-337
ASV11417	0	0	0	0	0	0	0	0	0	0	0	0	0	0	0	0	0	0	0	0	0	0	0	0	0	0	0	2	2	0	k__Fungi; p__Basidiomycota; c__Agaricomycetes; o__Agaricales; f__Psathyrellaceae; g__Coprinopsis; s__Coprinopsis_pachyderma	Psathyrellaceae	9	Saprotroph	Dung Saprotroph-Plant Saprotroph-Wood Saprotroph	Agaricoid	NULL	Probable	Saprobic, in grass, on dung, rotten wood and similar substrata (Cannon & Kirk 2007)	Cannon PF, Kirk PM. 2007. Fungal Families of the World. CAB International, Cambridge
ASV11418	0	0	0	0	0	0	0	0	0	0	0	0	0	0	0	0	0	0	0	0	0	0	0	0	0	0	0	2	0	0	k__Fungi; p__Basidiomycota; c__Agaricomycetes; o__Agaricales; f__Lycoperdaceae; g__Bovista; s__Bovista_plumbea	Bovista	13	Saprotroph	Soil Saprotroph	Gasteroid	NULL	Probable	Common name - puffball	Grgurinovic CA, Simpson JA. 2001. Fungal Diversity 8:97-127; Tedersoo L, et al. 2014. Science 346:1256688
ASV11419	0	0	0	0	0	0	0	0	0	0	0	0	0	0	0	0	0	0	0	0	0	0	0	0	0	0	0	2	0	0	k__Fungi; p__Mortierellomycota; c__Mortierellomycetes; o__Mortierellales; f__Mortierellaceae; g__Mortierella; s__unidentified	Mortierellaceae	9	Saprotroph-Symbiotroph	Endophyte-Litter Saprotroph-Soil Saprotroph-Undefined Saprotroph	Microfungus	NULL	Possible	Saprobic in soil and thus frequenctly isolated from soil and material contaminated with soil such as hay or rotten silage and spoil tips (Cannon & Kirk 2007)	Cannon PF, Kirk PM. 2007. Fungal Families of the World. CAB International, Cambridge; Purahong W, et al. 2016. Molecular Ecology 25:4059-4074
ASV11420	0	0	0	0	0	0	0	0	0	0	0	0	0	0	0	0	0	0	0	0	0	0	0	0	0	0	0	2	0	0	k__Fungi; p__Ascomycota; c__Dothideomycetes; o__Pleosporales; f__Melanommataceae; g__Melanodiplodia; s__Melanodiplodia_tianschanica	Melanommataceae	9	Saprotroph	Wood Saprotroph	Microfungus	NULL	Probable	Saprobic on wood and bark (Cannon & Kirk 2007)	Cannon PF, Kirk PM. 2007. Fungal Families of the World. CAB International, Cambridge
ASV11422	0	0	0	0	0	0	0	0	0	0	0	0	0	0	0	0	0	0	0	0	0	0	0	0	0	0	0	2	0	0	k__Fungi; p__Ascomycota; c__Dothideomycetes; o__Pleosporales; f__Phaeosphaeriaceae; g__Phaeosphaeria; s__Phaeosphaeria_podocarpi	Phaeosphaeria	13	Saprotroph	Undefined Saprotroph	NULL	NULL	Probable	NULL	Tedersoo L, et al. 2014. Science 346:1256688
ASV11424	0	0	0	0	0	0	0	0	0	0	0	0	0	0	0	0	0	0	0	0	0	0	0	0	0	0	0	2	0	0	k__Fungi; p__Ascomycota; c__Sordariomycetes; o__Hypocreales; f__Clavicipitaceae; g__Metarhizium; s__Metarhizium_robertsii	Metarhizium	13	Pathotroph	Animal Pathogen	NULL	NULL	Probable	NULL	Tedersoo L, et al. 2014. Science 346:1256688
ASV11426	0	0	0	0	0	0	0	0	0	0	0	0	0	0	0	0	0	0	0	0	0	0	0	0	0	0	0	2	0	0	k__Fungi; p__Basidiomycota; c__Cystobasidiomycetes; o__unidentified; f__unidentified; g__Buckleyzyma; s__Buckleyzyma_aurantiaca	Buckleyzyma	13	Saprotroph	Undefined Saprotroph	Yeast	NULL	Probable	NULL	Wang QM, et al. 2015. Studies in Mycology 81:149-189 (https://doi.org/10.1016/j.simyco.2015.12.002)
ASV11427	0	0	0	0	0	0	0	0	0	0	0	0	0	0	0	0	0	0	0	0	0	0	0	0	0	0	0	2	0	0	k__Fungi; p__Basidiomycota; c__Tremellomycetes; o__Tremellales; f__Bulleribasidiaceae; g__Dioszegia; s__Dioszegia_catarinonii	Tremellales	7	Pathotroph-Saprotroph-Symbiotroph	Fungal Parasite-Undefined Saprotroph	Tremelloid-Yeast	NULL	Possible	The order contains both teleomorphic and anamorphic species, most of the latter being yeasts	Sterkenburg E, et al. 2015. New Phytologist 207:1145-1158
ASV11429	0	0	0	0	0	0	0	0	0	0	0	0	0	0	0	0	0	0	0	0	0	0	0	0	0	0	0	2	0	0	k__Fungi; p__Basidiomycota; c__Tremellomycetes; o__Tremellales; f__Cuniculitremaceae; g__Kockovaella; s__unclassified_Kockovaella	Tremellales	7	Pathotroph-Saprotroph-Symbiotroph	Fungal Parasite-Undefined Saprotroph	Tremelloid-Yeast	NULL	Possible	The order contains both teleomorphic and anamorphic species, most of the latter being yeasts	Sterkenburg E, et al. 2015. New Phytologist 207:1145-1158
ASV1143	654	0	0	0	0	0	0	0	0	0	0	0	0	0	0	181	0	0	0	0	0	0	0	0	0	0	0	0	0	0	k__Fungi; p__Mortierellomycota; c__Mortierellomycetes; o__Mortierellales; f__Mortierellaceae; g__Mortierella; s__Mortierella_elongata	Mortierellaceae	9	Saprotroph-Symbiotroph	Endophyte-Litter Saprotroph-Soil Saprotroph-Undefined Saprotroph	Microfungus	NULL	Possible	Saprobic in soil and thus frequenctly isolated from soil and material contaminated with soil such as hay or rotten silage and spoil tips (Cannon & Kirk 2007)	Cannon PF, Kirk PM. 2007. Fungal Families of the World. CAB International, Cambridge; Purahong W, et al. 2016. Molecular Ecology 25:4059-4074
ASV11432	0	0	0	0	0	0	0	0	0	0	0	0	0	0	0	0	0	0	0	0	0	0	0	0	0	0	0	2	0	0	k__Fungi; p__Basidiomycota; c__Tremellomycetes; o__Tremellales; f__Bulleribasidiaceae; g__Hannaella; s__Hannaella_sinensis	Tremellales	7	Pathotroph-Saprotroph-Symbiotroph	Fungal Parasite-Undefined Saprotroph	Tremelloid-Yeast	NULL	Possible	The order contains both teleomorphic and anamorphic species, most of the latter being yeasts	Sterkenburg E, et al. 2015. New Phytologist 207:1145-1158
ASV11433	0	0	0	0	0	0	0	0	0	0	0	0	0	0	0	0	0	0	0	0	0	0	0	0	0	0	0	2	0	0	k__Fungi; p__Basidiomycota; c__Tremellomycetes; o__Tremellales; f__Rhynchogastremataceae; g__Rhynchogastrema; s__Rhynchogastrema_complexa	Tremellales	7	Pathotroph-Saprotroph-Symbiotroph	Fungal Parasite-Undefined Saprotroph	Tremelloid-Yeast	NULL	Possible	The order contains both teleomorphic and anamorphic species, most of the latter being yeasts	Sterkenburg E, et al. 2015. New Phytologist 207:1145-1158
ASV11436	0	0	0	0	0	0	0	0	0	0	0	0	0	0	0	0	0	0	0	0	0	0	0	0	0	0	0	2	0	0	k__Fungi; p__Basidiomycota; c__Tremellomycetes; o__Tremellales; f__Rhynchogastremataceae; g__Papiliotrema; s__Papiliotrema_japonica	Tremellales	7	Pathotroph-Saprotroph-Symbiotroph	Fungal Parasite-Undefined Saprotroph	Tremelloid-Yeast	NULL	Possible	The order contains both teleomorphic and anamorphic species, most of the latter being yeasts	Sterkenburg E, et al. 2015. New Phytologist 207:1145-1158
ASV11437	0	0	0	0	0	0	0	0	0	0	0	0	0	0	0	0	0	0	0	0	0	0	0	0	0	0	0	2	0	0	k__Fungi; p__Ascomycota; c__Saccharomycetes; o__Saccharomycetales; f__Dipodascaceae; g__Galactomyces; s__Galactomyces_pseudocandidus	Saccharomycetales	7	Saprotroph	Undefined Saprotroph	Yeast	NULL	Possible	NULL	Sterkenburg E, et al. 2015. New Phytologist 207:1145-1158
ASV1144	651	0	0	0	0	0	0	0	0	0	0	0	0	0	0	0	0	0	0	0	0	0	0	0	0	0	0	0	0	0	k__Fungi; p__Ascomycota; c__Dothideomycetes; o__Pleosporales; f__unidentified; g__Aaosphaeria; s__Aaosphaeria_arxii	Aaosphaeria	13	Saprotroph	Undefined Saprotroph	Microfungus	NULL	Probable	NULL	Tedersoo L, et al. 2014. Science 346:1256688
ASV11444	0	0	0	0	0	0	0	0	0	0	0	0	0	0	0	0	0	0	0	0	0	0	0	0	0	0	0	1	3	0	k__Fungi; p__Ascomycota; c__Sordariomycetes; o__Sordariales; f__Chaetomiaceae; g__Corynascella; s__Corynascella_humicola	Corynascella	13	Saprotroph	Undefined Saprotroph	NULL	NULL	Probable	NULL	Tedersoo L, et al. 2014. Science 346:1256688
ASV11450	0	0	0	0	0	0	0	0	0	0	0	0	0	0	0	0	0	0	0	0	0	0	0	0	0	0	0	1	5	0	k__Fungi; p__Ascomycota; c__Sordariomycetes; o__Hypocreales; f__Nectriaceae; g__unclassified_Nectriaceae; s__unclassified_Nectriaceae	Hypocreales	7	Saprotroph	Undefined Saprotroph	Microfungus	NULL	Possible	NULL	Sterkenburg E, et al. 2015. New Phytologist 207:1145-1158
ASV1146	623	0	0	0	0	0	0	0	0	0	0	0	0	0	0	184	0	0	0	0	0	0	0	0	0	0	0	0	0	0	k__Fungi; p__Ascomycota; c__Sordariomycetes; o__Sordariales; f__Chaetomiaceae; g__Mycothermus; s__Mycothermus_thermophilus	Chaetomiaceae	9	Pathotroph-Saprotroph-Symbiotroph	Animal Pathogen-Dung Saprotroph-Endophyte-Epiphyte-Plant Saprotroph-Wood Saprotroph	Microfungus	Soft Rot	Possible	Saprobic, acting as key decay organisms of plant materials and plant-derived commodities (Cannon & Kirk 2007); Epiphyte detection method-culture (Massimo et al. 2015); Endophyte detection method-culture (Busby et al. 2016, David et al. 2016); Likely opportunistic human pathogen (Irinyi et al. 2015)	Seehann G, et al. 1975. List of Fungi in Soft-Rot Tissue Tests. Institute fur Holzbiologie und Holzschutz, Bundesforschungsanstalt fur Forst - und Holzwirtshaft, Hamburg - Lohbrugge, Germany; Cannon PF, Kirk PM. 2007. Fungal Families of the World. CAB International, Cambridge; Bills GF, et al. 2013. Current Opinion in microbiology, 16:549-565; Tedersoo L, et al. 2014. Science 346:1256688; Irinyi …
ASV11462	0	0	0	0	0	0	0	0	0	0	0	0	0	0	0	0	0	0	0	0	0	0	0	0	0	0	0	1	1	0	k__Fungi; p__Glomeromycota; c__unclassified_Glomeromycota; o__unclassified_Glomeromycota; f__unclassified_Glomeromycota; g__unclassified_Glomeromycota; s__unclassified_Glomeromycota	Glomeromycota	3	Symbiotroph	Arbuscular Mycorrhizal	NULL	NULL	Highly Probable	NULL	Redecker D, et al. 2013. Mycorrhiza 23:515-531
ASV1148	575	0	0	0	0	0	0	0	0	0	0	0	0	0	0	0	0	0	0	0	0	0	0	0	0	0	0	0	0	0	k__Fungi; p__Ascomycota; c__Sordariomycetes; o__Hypocreales; f__Nectriaceae; g__Fusarium; s__Fusarium_equiseti	Fusarium	13	Pathotroph-Saprotroph-Symbiotroph	Animal Pathogen-Endophyte-Lichen Parasite-Plant Pathogen-Soil Saprotroph-Wood Saprotroph	Microfungus	NULL	Possible	Likely opportunistic human pathogen (Irinyi et al. 2015)	Duncan CG, Eslyn WE. 1966. Mycologia 58:642-664; Seehann G, et al. 1975. List of Fungi in Soft-Rot Tissue Tests. Institute fur Holzbiologie und Holzschutz, Bundesforschungsanstalt fur Forst - und Holzwirtshaft, Hamburg - Lohbrugge, Germany; Costa IPMW, et al. 2012. Mycotaxon 119:26; Tedersoo L, et al. 2014. Science 346:1256688; Irinyi L, et al. 2015. Medical Mycology 53:313-337; Schroers et al. 2…
ASV11481	0	0	0	0	0	0	0	0	0	0	0	0	0	0	0	0	0	0	0	0	0	0	0	0	0	0	0	0	5790	0	k__Fungi; p__Ascomycota; c__Dothideomycetes; o__Pleosporales; f__Melanommataceae; g__Alpinaria; s__Alpinaria_rhododendri	Melanommataceae	9	Saprotroph	Wood Saprotroph	Microfungus	NULL	Probable	Saprobic on wood and bark (Cannon & Kirk 2007)	Cannon PF, Kirk PM. 2007. Fungal Families of the World. CAB International, Cambridge
ASV11482	0	0	0	0	0	0	0	0	0	0	0	0	0	0	0	0	0	0	0	0	0	0	0	0	0	0	0	0	934	0	k__Fungi; p__Ascomycota; c__Sordariomycetes; o__Hypocreales; f__Nectriaceae; g__Fusarium; s__Fusarium_circinatum	Fusarium	13	Pathotroph-Saprotroph-Symbiotroph	Animal Pathogen-Endophyte-Lichen Parasite-Plant Pathogen-Soil Saprotroph-Wood Saprotroph	Microfungus	NULL	Possible	Likely opportunistic human pathogen (Irinyi et al. 2015)	Duncan CG, Eslyn WE. 1966. Mycologia 58:642-664; Seehann G, et al. 1975. List of Fungi in Soft-Rot Tissue Tests. Institute fur Holzbiologie und Holzschutz, Bundesforschungsanstalt fur Forst - und Holzwirtshaft, Hamburg - Lohbrugge, Germany; Costa IPMW, et al. 2012. Mycotaxon 119:26; Tedersoo L, et al. 2014. Science 346:1256688; Irinyi L, et al. 2015. Medical Mycology 53:313-337; Schroers et al. 2…
ASV11483	0	0	0	0	0	0	0	0	0	0	0	0	0	0	0	0	0	0	0	0	0	0	0	0	0	0	0	0	210	0	k__Fungi; p__Basidiomycota; c__Agaricomycetes; o__Agaricales; f__Tricholomataceae; g__Flagelloscypha; s__unidentified	Flagelloscypha	13	Saprotroph	Undefined Saprotroph	NULL	NULL	Probable	NULL	Tedersoo L, et al. 2014. Science 346:1256688
ASV11484	0	0	0	0	0	0	0	0	0	0	0	0	0	0	0	0	0	0	0	0	0	0	0	0	0	0	0	0	128	0	k__Fungi; p__Mortierellomycota; c__Mortierellomycetes; o__Mortierellales; f__Mortierellaceae; g__Mortierella; s__Mortierella_elongata	Mortierellaceae	9	Saprotroph-Symbiotroph	Endophyte-Litter Saprotroph-Soil Saprotroph-Undefined Saprotroph	Microfungus	NULL	Possible	Saprobic in soil and thus frequenctly isolated from soil and material contaminated with soil such as hay or rotten silage and spoil tips (Cannon & Kirk 2007)	Cannon PF, Kirk PM. 2007. Fungal Families of the World. CAB International, Cambridge; Purahong W, et al. 2016. Molecular Ecology 25:4059-4074
ASV11485	0	0	0	0	0	0	0	0	0	0	0	0	0	0	0	0	0	0	0	0	0	0	0	0	0	0	0	0	77	0	k__Fungi; p__Ascomycota; c__Leotiomycetes; o__Helotiales; f__Chaetomellaceae; g__Chaetomella; s__unclassified_Chaetomella	Chaetomella	13	Saprotroph	Undefined Saprotroph	NULL	NULL	Probable	NULL	Tedersoo L, et al. 2014. Science 346:1256688
ASV11486	0	0	0	0	0	0	0	0	0	0	0	0	0	0	0	0	0	0	0	0	0	0	0	0	0	0	0	0	64	0	k__Fungi; p__Ascomycota; c__Sordariomycetes; o__Hypocreales; f__Nectriaceae; g__Fusarium; s__Fusarium_equiseti	Fusarium	13	Pathotroph-Saprotroph-Symbiotroph	Animal Pathogen-Endophyte-Lichen Parasite-Plant Pathogen-Soil Saprotroph-Wood Saprotroph	Microfungus	NULL	Possible	Likely opportunistic human pathogen (Irinyi et al. 2015)	Duncan CG, Eslyn WE. 1966. Mycologia 58:642-664; Seehann G, et al. 1975. List of Fungi in Soft-Rot Tissue Tests. Institute fur Holzbiologie und Holzschutz, Bundesforschungsanstalt fur Forst - und Holzwirtshaft, Hamburg - Lohbrugge, Germany; Costa IPMW, et al. 2012. Mycotaxon 119:26; Tedersoo L, et al. 2014. Science 346:1256688; Irinyi L, et al. 2015. Medical Mycology 53:313-337; Schroers et al. 2…
ASV11488	0	0	0	0	0	0	0	0	0	0	0	0	0	0	0	0	0	0	0	0	0	0	0	0	0	0	0	0	45	0	k__Fungi; p__Ascomycota; c__Dothideomycetes; o__Pleosporales; f__Didymellaceae; g__Epicoccum; s__Epicoccum_phragmospora	Didymellaceae	9	Pathotroph-Saprotroph	Animal Pathogen-Plant Pathogen-Undefined Saprotroph	Microfungus	NULL	Possible	NULL	Tedersoo L, et al. 2014. Science 346:1256688 (doi:10.1126/science.1256688)
ASV11492	0	0	0	0	0	0	0	0	0	0	0	0	0	0	0	0	0	0	0	0	0	0	0	0	0	0	0	0	23	0	k__Fungi; p__Basidiomycota; c__Tremellomycetes; o__Tremellales; f__Trimorphomycetaceae; g__Saitozyma; s__unclassified_Saitozyma	Tremellales	7	Pathotroph-Saprotroph-Symbiotroph	Fungal Parasite-Undefined Saprotroph	Tremelloid-Yeast	NULL	Possible	The order contains both teleomorphic and anamorphic species, most of the latter being yeasts	Sterkenburg E, et al. 2015. New Phytologist 207:1145-1158
ASV11494	0	0	0	0	0	0	0	0	0	0	0	0	0	0	0	0	0	0	0	0	0	0	0	0	0	0	0	0	15	0	k__Fungi; p__Ascomycota; c__Sordariomycetes; o__Sordariales; f__Lasiosphaeriaceae; g__unidentified; s__unidentified	Lasiosphaeriaceae	9	Saprotroph	Undefined Saprotroph	Microfungus	NULL	Probable	Saprobes found dung, soil and rotting vegetation (Cannon & Kirk 2007)	Cannon PF, Kirk PM. 2007. Fungal Families of the World. CAB International, Cambridge
ASV11497	0	0	0	0	0	0	0	0	0	0	0	0	0	0	0	0	0	0	0	0	0	0	0	0	0	0	0	0	10	0	k__Fungi; p__Ascomycota; c__Sordariomycetes; o__Sordariales; f__Chaetomiaceae; g__Chaetomium; s__Chaetomium_nepalense	Chaetomium	13	Pathotroph-Saprotroph-Symbiotroph	Animal Pathogen-Dung Saprotroph-Endophyte-Epiphyte-Plant Saprotroph-Wood Saprotroph	Microfungus	Soft Rot	Possible	Saprobic, acting as key decay organisms of plant materials and plant-derived commodities (Cannon & Kirk 2007); Epiphyte detection method-culture (Massimo et al. 2015); Endophyte detection method-culture (Busby et al. 2016, David et al. 2016); Likely opportunistic human pathogen (Irinyi et al. 2015)	Seehann G, et al. 1975. List of Fungi in Soft-Rot Tissue Tests. Institute fur Holzbiologie und Holzschutz, Bundesforschungsanstalt fur Forst - und Holzwirtshaft, Hamburg - Lohbrugge, Germany; Cannon PF, Kirk PM. 2007. Fungal Families of the World. CAB International, Cambridge; Bills GF, et al. 2013. Current Opinion in microbiology, 16:549-565; Tedersoo L, et al. 2014. Science 346:1256688; Irinyi …
ASV11498	0	0	0	0	0	0	0	0	0	0	0	0	0	0	0	0	0	0	0	0	0	0	0	0	0	0	0	0	9	0	k__Fungi; p__Ascomycota; c__Sordariomycetes; o__Hypocreales; f__unclassified_Hypocreales; g__unclassified_Hypocreales; s__unclassified_Hypocreales	Hypocreales	7	Saprotroph	Undefined Saprotroph	Microfungus	NULL	Possible	NULL	Sterkenburg E, et al. 2015. New Phytologist 207:1145-1158
ASV11499	0	0	0	0	0	0	0	0	0	0	0	0	0	0	0	0	0	0	0	0	0	0	0	0	0	0	0	0	8	0	k__Fungi; p__Ascomycota; c__Sordariomycetes; o__Hypocreales; f__Hypocreaceae; g__Trichoderma; s__Trichoderma_longifialidicum	Hypocreales	7	Saprotroph	Undefined Saprotroph	Microfungus	NULL	Possible	NULL	Sterkenburg E, et al. 2015. New Phytologist 207:1145-1158
ASV1150	567	0	0	0	0	0	0	0	0	0	11	0	0	0	0	0	0	0	0	0	0	0	0	0	0	0	0	0	0	0	k__Fungi; p__Ascomycota; c__Sordariomycetes; o__Hypocreales; f__Nectriaceae; g__Fusarium; s__Fusarium_equiseti	Fusarium	13	Pathotroph-Saprotroph-Symbiotroph	Animal Pathogen-Endophyte-Lichen Parasite-Plant Pathogen-Soil Saprotroph-Wood Saprotroph	Microfungus	NULL	Possible	Likely opportunistic human pathogen (Irinyi et al. 2015)	Duncan CG, Eslyn WE. 1966. Mycologia 58:642-664; Seehann G, et al. 1975. List of Fungi in Soft-Rot Tissue Tests. Institute fur Holzbiologie und Holzschutz, Bundesforschungsanstalt fur Forst - und Holzwirtshaft, Hamburg - Lohbrugge, Germany; Costa IPMW, et al. 2012. Mycotaxon 119:26; Tedersoo L, et al. 2014. Science 346:1256688; Irinyi L, et al. 2015. Medical Mycology 53:313-337; Schroers et al. 2…
ASV11503	0	0	0	0	0	0	0	0	0	0	0	0	0	0	0	0	0	0	0	0	0	0	0	0	0	0	0	0	7	0	k__Fungi; p__Ascomycota; c__Sordariomycetes; o__Sordariales; f__Chaetomiaceae; g__Corynascus; s__Corynascus_similis	Corynascus	13	Saprotroph	Undefined Saprotroph	NULL	NULL	Probable	NULL	Tedersoo L, et al. 2014. Science 346:1256688
ASV11504	0	0	0	0	0	0	0	0	0	0	0	0	0	0	0	0	0	0	0	0	0	0	0	0	0	0	0	0	7	0	k__Fungi; p__Ascomycota; c__Sordariomycetes; o__Sordariales; f__Lasiosphaeriaceae; g__Podospora; s__Podospora_dimorpha	Podospora	13	Saprotroph-Symbiotroph	Dung Saprotroph-Endophyte-Litter Saprotroph-Undefined Saprotroph	Microfungus	NULL	Possible	Endophyte detection method-culture (David et al. 2016)	Bell A. 1983. Dung Fungi: An Illustrated Guide to Coprophilous Fungi in New Zealand. Victoria University Press, Wellington; Tedersoo L, et al. 2014. Science 346:1256688; David AS, et al. 2016. Microbial Ecology 71:912-926; Purahong W, et al. 2016. Molecular Ecology 25:4059-4074 (as litter saprotroph)
ASV11505	0	0	0	0	0	0	0	0	0	0	0	0	0	0	0	0	0	0	0	0	0	0	0	0	0	0	0	0	7	0	k__Fungi; p__Ascomycota; c__Sordariomycetes; o__Glomerellales; f__Plectosphaerellaceae; g__Lectera; s__Lectera_capsici	Lectera	13	Pathotroph	Plant Pathogen	NULL	NULL	Probable	NULL	Tedersoo L, et al. 2014. Science 346:1256688
ASV11506	0	0	0	0	0	0	0	0	0	0	0	0	0	0	0	0	0	0	0	0	0	0	0	0	0	0	0	0	6	0	k__Fungi; p__Ascomycota; c__Sordariomycetes; o__Coniochaetales; f__Coniochaetaceae; g__Coniochaeta; s__Coniochaeta_fasciculata	Coniochaeta	13	Pathotroph-Saprotroph-Symbiotroph	Animal Pathogen-Dung Saprotroph-Endophyte-Lichen Parasite-Plant Pathogen-Undefined Saprotroph	Microfungus	NULL	Possible	NULL	Bell A. 1983. Dung Fungi: An Illustrated Guide to Coprophilous Fungi in New Zealand. Victoria University Press, Wellington; Damm U, et al. 2010. Persoonia 24:60-80; Costa IPMW, et al. 2012. Mycotaxon 119:26; Tedersoo L, et al. 2014. Science 346:1256688 (doi:10.1126/science.1256688); Irinyi L, et al. 2015. Medical Mycology 53:313-337; Lawrey JD, Diederich P. 2016. URL: http://www.lichenicolous.net…
ASV11507	0	0	0	0	0	0	0	0	0	0	0	0	0	0	0	0	0	0	0	0	0	0	0	0	0	0	0	0	6	0	k__Fungi; p__Ascomycota; c__Dothideomycetes; o__Venturiales; f__Sympoventuriaceae; g__Scolecobasidium; s__Scolecobasidium_humicola	Sympoventuriaceae	9	Saprotroph	Undefined Saprotroph	Microfungus	NULL	Probable	Sympoventuriaceae is represented by Sympoventuria, and can be distinguished from species of Venturiales by its saprobic life style (Zhang et al. 2011)	Zhang Y, et al. 2011 Fungal Diversity 51:249-277
ASV1151	561	0	0	0	0	0	0	18	0	0	0	0	0	0	0	0	0	0	0	0	0	0	0	0	0	0	0	0	0	0	k__Fungi; p__Ascomycota; c__Sordariomycetes; o__Hypocreales; f__Stachybotryaceae; g__Stachybotrys; s__Stachybotrys_chartarum	Stachybotrys chartarum	20	Saprotroph	Wood Saprotroph	NULL	Soft Rot	Probable	NULL	Duncan CG, Eslyn WE. 1966. Mycologia 58:642-645
ASV11510	0	0	0	0	0	0	0	0	0	0	0	0	0	0	0	0	0	0	0	0	0	0	0	0	0	0	0	0	6	0	k__Fungi; p__Basidiomycota; c__Tremellomycetes; o__Tremellales; f__Bulleribasidiaceae; g__Hannaella; s__Hannaella_oryzae	Tremellales	7	Pathotroph-Saprotroph-Symbiotroph	Fungal Parasite-Undefined Saprotroph	Tremelloid-Yeast	NULL	Possible	The order contains both teleomorphic and anamorphic species, most of the latter being yeasts	Sterkenburg E, et al. 2015. New Phytologist 207:1145-1158
ASV11511	0	0	0	0	0	0	0	0	0	0	0	0	0	0	0	0	0	0	0	0	0	0	0	0	0	0	0	0	5	0	k__Fungi; p__Ascomycota; c__Sordariomycetes; o__Hypocreales; f__Stachybotryaceae; g__Stachybotrys; s__Stachybotrys_limonispora	Hypocreales	7	Saprotroph	Undefined Saprotroph	Microfungus	NULL	Possible	NULL	Sterkenburg E, et al. 2015. New Phytologist 207:1145-1158
ASV11512	0	0	0	0	0	0	0	0	0	0	0	0	0	0	0	0	0	0	0	0	0	0	0	0	0	0	0	0	5	0	k__Fungi; p__Ascomycota; c__Sordariomycetes; o__Sordariales; f__Chaetomiaceae; g__Condenascus; s__Condenascus_tortuosus	Chaetomiaceae	9	Pathotroph-Saprotroph-Symbiotroph	Animal Pathogen-Dung Saprotroph-Endophyte-Epiphyte-Plant Saprotroph-Wood Saprotroph	Microfungus	Soft Rot	Possible	Saprobic, acting as key decay organisms of plant materials and plant-derived commodities (Cannon & Kirk 2007); Epiphyte detection method-culture (Massimo et al. 2015); Endophyte detection method-culture (Busby et al. 2016, David et al. 2016); Likely opportunistic human pathogen (Irinyi et al. 2015)	Seehann G, et al. 1975. List of Fungi in Soft-Rot Tissue Tests. Institute fur Holzbiologie und Holzschutz, Bundesforschungsanstalt fur Forst - und Holzwirtshaft, Hamburg - Lohbrugge, Germany; Cannon PF, Kirk PM. 2007. Fungal Families of the World. CAB International, Cambridge; Bills GF, et al. 2013. Current Opinion in microbiology, 16:549-565; Tedersoo L, et al. 2014. Science 346:1256688; Irinyi …
ASV11514	0	0	0	0	0	0	0	0	0	0	0	0	0	0	0	0	0	0	0	0	0	0	0	0	0	0	0	0	5	0	k__Fungi; p__Basidiomycota; c__Agaricomycetes; o__Geastrales; f__Geastraceae; g__Geastrum; s__Geastrum_saccatum	Geastraceae	9	Saprotroph	Undefined Saprotroph	Gasteroid	NULL	Probable	Common name - earthstar; Terrestrial, rarely on wood or coprophilous. Most species are presumed saprobes, but at least some may be ectomycorrhizal (Cannon & Kirk 2007)	Cannon PF, Kirk PM. 2007. Fungal Families of the World. CAB International, Cambridge
ASV11515	0	0	0	0	0	0	0	0	0	0	0	0	0	0	0	0	0	0	0	0	0	0	0	0	0	0	0	0	5	0	k__Fungi; p__Mortierellomycota; c__Mortierellomycetes; o__Mortierellales; f__Mortierellaceae; g__Mortierella; s__unidentified	Mortierellaceae	9	Saprotroph-Symbiotroph	Endophyte-Litter Saprotroph-Soil Saprotroph-Undefined Saprotroph	Microfungus	NULL	Possible	Saprobic in soil and thus frequenctly isolated from soil and material contaminated with soil such as hay or rotten silage and spoil tips (Cannon & Kirk 2007)	Cannon PF, Kirk PM. 2007. Fungal Families of the World. CAB International, Cambridge; Purahong W, et al. 2016. Molecular Ecology 25:4059-4074
ASV11517	0	0	0	0	0	0	0	0	0	0	0	0	0	0	0	0	0	0	0	0	0	0	0	0	0	0	0	0	5	0	k__Fungi; p__Ascomycota; c__Dothideomycetes; o__Pleosporales; f__Pleosporaceae; g__Edenia; s__Edenia_gomezpompae	Edenia	13	Pathotroph	Plant Pathogen	NULL	NULL	Probable	NULL	Tedersoo L, et al. 2014. Science 346:1256688
ASV11518	0	0	0	0	0	0	0	0	0	0	0	0	0	0	0	0	0	0	0	0	0	0	0	0	0	0	0	0	4	0	k__Fungi; p__Ascomycota; c__Leotiomycetes; o__Helotiales; f__Myxotrichaceae; g__Oidiodendron; s__Oidiodendron_maius	Oidiodendron	13	Pathotroph-Symbiotroph	Ericoid Mycorrhizal	Dark Septate Endophyte	NULL	Probable	NULL	Newsham 2011. New Phytologist 190:783-793 (as DSE)
ASV1152	488	0	0	0	0	0	0	0	0	0	0	0	0	0	0	0	0	0	0	0	0	0	0	0	0	0	0	0	0	0	k__Fungi; p__Ascomycota; c__Sordariomycetes; o__Hypocreales; f__Nectriaceae; g__Fusicolla; s__Fusicolla_ossicola	Hypocreales	7	Saprotroph	Undefined Saprotroph	Microfungus	NULL	Possible	NULL	Sterkenburg E, et al. 2015. New Phytologist 207:1145-1158
ASV11520	0	0	0	0	0	0	0	0	0	0	0	0	0	0	0	0	0	0	0	0	0	0	0	0	0	0	0	0	4	0	k__Fungi; p__Ascomycota; c__Leotiomycetes; o__Thelebolales; f__Pseudeurotiaceae; g__Pseudogymnoascus; s__unclassified_Pseudogymnoascus	Pseudogymnoascus	13	Pathotroph-Saprotroph-Symbiotroph	Animal Pathogen-Soil Saprotroph	NULL	NULL	Possible	It is important to note that the majority of species that comprise this genus, including the White-Nose Bat Syndrome causing Pseudogymnoascus destructans, were once placed in the genus Geomyces (see Minnis & Lindner 2013),and including Pseudogymnoascus panorum (as Geomyces panorum) that had been widely applied to a number of isolates from cold places, including those found in soil, on living root…	Minnis AM, Lindner DL. 2013. Fungal Biology 117:638-649; Tedersoo L, et al. 2014. Science 346:1256688
ASV11521	0	0	0	0	0	0	0	0	0	0	0	0	0	0	0	0	0	0	0	0	0	0	0	0	0	0	0	0	4	0	k__Fungi; p__Ascomycota; c__Dothideomycetes; o__Venturiales; f__Venturiaceae; g__Venturia; s__unidentified	Venturia	13	Pathotroph	Plant Pathogen	NULL	NULL	Probable	NULL	Tedersoo L, et al. 2014. Science 346:1256688 (doi:10.1126/science.1256688)
ASV11523	0	0	0	0	0	0	0	0	0	0	0	0	0	0	0	0	0	0	0	0	0	0	0	0	0	0	0	0	4	0	k__Fungi; p__Basidiomycota; c__Tremellomycetes; o__Tremellales; f__Cuniculitremaceae; g__Kockovaella; s__unclassified_Kockovaella	Tremellales	7	Pathotroph-Saprotroph-Symbiotroph	Fungal Parasite-Undefined Saprotroph	Tremelloid-Yeast	NULL	Possible	The order contains both teleomorphic and anamorphic species, most of the latter being yeasts	Sterkenburg E, et al. 2015. New Phytologist 207:1145-1158
ASV11525	0	0	0	0	0	0	0	0	0	0	0	0	0	0	0	0	0	0	0	0	0	0	0	0	0	0	0	0	3	0	k__Fungi; p__Basidiomycota; c__Ustilaginomycetes; o__Ustilaginales; f__Ustilaginaceae; g__Ustilago; s__Ustilago_trichophora	Ustilago	13	Pathotroph	Plant Pathogen	Facultative Yeast-Smut	NULL	Probable	NULL	Tedersoo L, et al. 2014. Science 346:1256688 (doi:10.1126/science.1256688)
ASV11528	0	0	0	0	0	0	0	0	0	0	0	0	0	0	0	0	0	0	0	0	0	0	0	0	0	0	0	0	3	0	k__Fungi; p__Basidiomycota; c__Agaricomycetes; o__Agaricales; f__Schizophyllaceae; g__Schizophyllum; s__unidentified	Schizophyllum	13	Saprotroph	Wood Saprotroph	NULL	White Rot	Highly Probable	NULL	Ahmada SS, Miles PG. 1970. Genetical Research 15:19-28
ASV11529	0	0	0	0	0	0	0	0	0	0	0	0	0	0	0	0	0	0	0	0	0	0	0	0	0	0	0	0	3	0	k__Fungi; p__Basidiomycota; c__Agaricomycetes; o__Agaricales; f__Psathyrellaceae; g__Coprinopsis; s__Coprinopsis_scobicola	Psathyrellaceae	9	Saprotroph	Dung Saprotroph-Plant Saprotroph-Wood Saprotroph	Agaricoid	NULL	Probable	Saprobic, in grass, on dung, rotten wood and similar substrata (Cannon & Kirk 2007)	Cannon PF, Kirk PM. 2007. Fungal Families of the World. CAB International, Cambridge
ASV11530	0	0	0	0	0	0	0	0	0	0	0	0	0	0	0	0	0	0	0	0	0	0	0	0	0	0	0	0	3	0	k__Fungi; p__Ascomycota; c__Eurotiomycetes; o__Onygenales; f__Onygenales_fam_Incertae_sedis; g__Chrysosporium; s__Chrysosporium_lobatum	Chrysosporium	13	Saprotroph	Undefined Saprotroph-Wood Saprotroph	NULL	Soft Rot	Highly Probable	NULL	Seehann G, et al. 1975. List of Fungi in Soft-Rot Tissue Tests. Institute fur Holzbiologie und Holzschutz, Bundesforschungsanstalt fur Forst - und Holzwirtshaft, Hamburg - Lohbrugge, Germany; Tedersoo L, et al. 2014. Science 346:1256688
ASV11531	0	0	0	0	0	0	0	0	0	0	0	0	0	0	0	0	0	0	0	0	0	0	0	0	0	0	0	0	3	0	k__Fungi; p__Basidiomycota; c__Agaricomycetes; o__Agaricales; f__Lycoperdaceae; g__Bovista; s__Bovista_promontorii	Bovista	13	Saprotroph	Soil Saprotroph	Gasteroid	NULL	Probable	Common name - puffball	Grgurinovic CA, Simpson JA. 2001. Fungal Diversity 8:97-127; Tedersoo L, et al. 2014. Science 346:1256688
ASV11532	0	0	0	0	0	0	0	0	0	0	0	0	0	0	0	0	0	0	0	0	0	0	0	0	0	0	0	0	3	0	k__Fungi; p__Basidiomycota; c__Agaricomycetes; o__Phallales; f__Phallaceae; g__unidentified; s__unidentified	Phallaceae	9	Saprotroph	Litter Saprotroph-Soil Saprotroph-Wood Saprotroph	Phalloid	NULL	Probable	Common name - stinkhorn; Saprobic, on soil or decaying wood, with spores dispersed by insects that are attracted to the fruit bodies by their distictive foetid smell (Cannon & Kirk 2007)	Cannon PF, Kirk PM. 2007. Fungal Families of the World. CAB International, Cambridge
ASV11533	0	0	0	0	0	0	0	0	0	0	0	0	0	0	0	0	0	0	0	0	0	0	0	0	0	0	0	0	3	0	k__Fungi; p__Basidiomycota; c__Tremellomycetes; o__Tremellales; f__Bulleribasidiaceae; g__Vishniacozyma; s__unclassified_Vishniacozyma	Tremellales	7	Pathotroph-Saprotroph-Symbiotroph	Fungal Parasite-Undefined Saprotroph	Tremelloid-Yeast	NULL	Possible	The order contains both teleomorphic and anamorphic species, most of the latter being yeasts	Sterkenburg E, et al. 2015. New Phytologist 207:1145-1158
ASV11534	0	0	0	0	0	0	0	0	0	0	0	0	0	0	0	0	0	0	0	0	0	0	0	0	0	0	0	0	3	0	k__Fungi; p__Ascomycota; c__Saccharomycetes; o__Saccharomycetales; f__unclassified_Saccharomycetales; g__unclassified_Saccharomycetales; s__unclassified_Saccharomycetales	Saccharomycetales	7	Saprotroph	Undefined Saprotroph	Yeast	NULL	Possible	NULL	Sterkenburg E, et al. 2015. New Phytologist 207:1145-1158
ASV11535	0	0	0	0	0	0	0	0	0	0	0	0	0	0	0	0	0	0	0	0	0	0	0	0	0	0	0	0	3	0	k__Fungi; p__Ascomycota; c__Saccharomycetes; o__Saccharomycetales; f__Pichiaceae; g__Pichia; s__Pichia_fermentans	Pichia	13	Saprotroph-Symbiotroph	Animal Endosymbiont-Undefined Saprotroph	Yeast	NULL	Highly Probable	Found in wood and digestive systems of the beetle Odontotaenius disjunctus	Kurtzman CP, et al. (eds.) 2011. The Yeasts, a Taxonomic Study. Fifth Edition. Vols 1-3. Elsevier, San Diego
ASV11537	0	0	0	0	0	0	0	0	0	0	0	0	0	0	0	0	0	0	0	0	0	0	0	0	0	0	0	0	2	0	k__Fungi; p__Basidiomycota; c__Cystobasidiomycetes; o__unidentified; f__unidentified; g__Buckleyzyma; s__Buckleyzyma_aurantiaca	Buckleyzyma	13	Saprotroph	Undefined Saprotroph	Yeast	NULL	Probable	NULL	Wang QM, et al. 2015. Studies in Mycology 81:149-189 (https://doi.org/10.1016/j.simyco.2015.12.002)
ASV11539	0	0	0	0	0	0	0	0	0	0	0	0	0	0	0	0	0	0	0	0	0	0	0	0	0	0	0	0	2	0	k__Fungi; p__Ascomycota; c__Leotiomycetes; o__Helotiales; f__Helotiales_fam_Incertae_sedis; g__Chalara; s__unidentified	Chalara	13	Pathotroph-Saprotroph-Symbiotroph	Endophyte-Plant Pathogen-Wood Saprotroph	NULL	Soft Rot	Probable	NULL	Duncan CG, Eslyn WE. 1966. Mycologia 58:642-645; Tedersoo L, et al. 2014. Science 346:1256688
ASV1154	474	0	0	0	0	0	0	0	0	0	0	0	0	0	0	0	0	0	0	0	0	0	0	0	0	0	0	0	0	0	k__Fungi; p__Ascomycota; c__Eurotiomycetes; o__Eurotiales; f__Aspergillaceae; g__Penicillium; s__Penicillium_sumatraense	Eurotiales	7	Saprotroph	Undefined Saprotroph	Microfungus	NULL	Possible	NULL	Sterkenburg E, et al. 2015. New Phytologist 207:1145-1158
ASV11541	0	0	0	0	0	0	0	0	0	0	0	0	0	0	0	0	0	0	0	0	0	0	0	0	0	0	0	0	2	0	k__Fungi; p__Ascomycota; c__Sordariomycetes; o__Hypocreales; f__unclassified_Hypocreales; g__unclassified_Hypocreales; s__unclassified_Hypocreales	Hypocreales	7	Saprotroph	Undefined Saprotroph	Microfungus	NULL	Possible	NULL	Sterkenburg E, et al. 2015. New Phytologist 207:1145-1158
ASV11542	0	0	0	0	0	0	0	0	0	0	0	0	0	0	0	0	0	0	0	0	0	0	0	0	0	0	0	0	2	0	k__Fungi; p__Ascomycota; c__Sordariomycetes; o__Hypocreales; f__Nectriaceae; g__Fusicolla; s__Fusicolla_acetilerea	Hypocreales	7	Saprotroph	Undefined Saprotroph	Microfungus	NULL	Possible	NULL	Sterkenburg E, et al. 2015. New Phytologist 207:1145-1158
ASV11543	0	0	0	0	0	0	0	0	0	0	0	0	0	0	0	0	0	0	0	0	0	0	0	0	0	0	0	0	2	0	k__Fungi; p__Ascomycota; c__Sordariomycetes; o__Hypocreales; f__unclassified_Hypocreales; g__unclassified_Hypocreales; s__unclassified_Hypocreales	Hypocreales	7	Saprotroph	Undefined Saprotroph	Microfungus	NULL	Possible	NULL	Sterkenburg E, et al. 2015. New Phytologist 207:1145-1158
ASV11544	0	0	0	0	0	0	0	0	0	0	0	0	0	0	0	0	0	0	0	0	0	0	0	0	0	0	0	0	2	0	k__Fungi; p__Ascomycota; c__Sordariomycetes; o__Hypocreales; f__Bionectriaceae; g__Geosmithia; s__Geosmithia_pallida	Hypocreales	7	Saprotroph	Undefined Saprotroph	Microfungus	NULL	Possible	NULL	Sterkenburg E, et al. 2015. New Phytologist 207:1145-1158
ASV11545	0	0	0	0	0	0	0	0	0	0	0	0	0	0	0	0	0	0	0	0	0	0	0	0	0	0	0	0	2	0	k__Fungi; p__Ascomycota; c__Sordariomycetes; o__Sordariales; f__Helminthosphaeriaceae; g__Endophragmiella; s__Endophragmiella_constricta	Endophragmiella	13	Saprotroph	Undefined Saprotroph	NULL	NULL	Probable	NULL	Tedersoo L, et al. 2014. Science 346:1256688
ASV11546	0	0	0	0	0	0	0	0	0	0	0	0	0	0	0	0	0	0	0	0	0	0	0	0	0	0	0	0	2	0	k__Fungi; p__Ascomycota; c__Sordariomycetes; o__Sordariales; f__Chaetomiaceae; g__unclassified_Chaetomiaceae; s__unclassified_Chaetomiaceae	Chaetomiaceae	9	Pathotroph-Saprotroph-Symbiotroph	Animal Pathogen-Dung Saprotroph-Endophyte-Epiphyte-Plant Saprotroph-Wood Saprotroph	Microfungus	Soft Rot	Possible	Saprobic, acting as key decay organisms of plant materials and plant-derived commodities (Cannon & Kirk 2007); Epiphyte detection method-culture (Massimo et al. 2015); Endophyte detection method-culture (Busby et al. 2016, David et al. 2016); Likely opportunistic human pathogen (Irinyi et al. 2015)	Seehann G, et al. 1975. List of Fungi in Soft-Rot Tissue Tests. Institute fur Holzbiologie und Holzschutz, Bundesforschungsanstalt fur Forst - und Holzwirtshaft, Hamburg - Lohbrugge, Germany; Cannon PF, Kirk PM. 2007. Fungal Families of the World. CAB International, Cambridge; Bills GF, et al. 2013. Current Opinion in microbiology, 16:549-565; Tedersoo L, et al. 2014. Science 346:1256688; Irinyi …
ASV11548	0	0	0	0	0	0	0	0	0	0	0	0	0	0	0	0	0	0	0	0	0	0	0	0	0	0	0	0	2	0	k__Fungi; p__Ascomycota; c__Eurotiomycetes; o__Chaetothyriales; f__Herpotrichiellaceae; g__Cladophialophora; s__Cladophialophora_chaetospira	Cladophialophora	13	Saprotroph	Undefined Saprotroph	Facultative Yeast	NULL	Probable	NULL	James TY, et al. 2006. Nature 443:818-822
ASV1155	465	0	0	0	0	0	380	3507	3448	0	0	0	159	0	0	0	0	0	0	0	0	0	0	0	0	0	0	0	0	0	k__Fungi; p__Ascomycota; c__Sordariomycetes; o__Sordariales; f__Sordariaceae; g__Gelasinospora; s__Gelasinospora_brevispora	Gelasinospora	13	Saprotroph	Undefined Saprotroph	NULL	NULL	Probable	NULL	Tedersoo L, et al. 2014. Science 346:1256688
ASV11550	0	0	0	0	0	0	0	0	0	0	0	0	0	0	0	0	0	0	0	0	0	0	0	0	0	0	0	0	2	0	k__Fungi; p__Basidiomycota; c__Agaricomycetes; o__Boletales; f__Astraeaceae; g__Astraeus; s__unidentified	Astraeus	13	Symbiotroph	Ectomycorrhizal	Gasteroid	NULL	Highly Probable	Common name - earthstar	Rinaldi AC, et al. 2008. Fungal Diversity 33:1-45; Tedersoo L, et al. 2010. Mycorrhiza 20:217-263; http://mycorrhizas.info/ecmf.html
ASV11551	0	0	0	0	0	0	0	0	0	0	0	0	0	0	0	0	0	0	0	0	0	0	0	0	0	0	0	0	2	0	k__Fungi; p__Ascomycota; c__Eurotiomycetes; o__Eurotiales; f__Aspergillaceae; g__Penicillium; s__unclassified_Penicillium	Eurotiales	7	Saprotroph	Undefined Saprotroph	Microfungus	NULL	Possible	NULL	Sterkenburg E, et al. 2015. New Phytologist 207:1145-1158
ASV11552	0	0	0	0	0	0	0	0	0	0	0	0	0	0	0	0	0	0	0	0	0	0	0	0	0	0	0	0	2	0	k__Fungi; p__Basidiomycota; c__Agaricomycetes; o__Agaricales; f__Cortinariaceae; g__Hebeloma; s__unclassified_Hebeloma	Hebeloma	13	Symbiotroph	Ectomycorrhizal	Agaricoid	NULL	Highly Probable	NULL	Rinaldi AC, et al. 2008. Fungal Diversity 33:1-45; Tedersoo L, et al. 2010. Mycorrhiza 20:217-263; http://mycorrhizas.info/ecmf.html
ASV11553	0	0	0	0	0	0	0	0	0	0	0	0	0	0	0	0	0	0	0	0	0	0	0	0	0	0	0	0	2	0	k__Fungi; p__Basidiomycota; c__Agaricomycetes; o__Agaricales; f__Agaricaceae; g__Agaricus; s__Agaricus_bresadolanus	Agaricaceae	9	Saprotroph	Undefined Saprotroph	Agaricoid-Gasteroid-Secotioid	NULL	Probable	Primarily saprobes in grassland and woodland situations (Cannon & Kirk 2007)	Cannon PF, Kirk PM. 2007. Fungal Families of the World. CAB International, Cambridge
ASV11554	0	0	0	0	0	0	0	0	0	0	0	0	0	0	0	0	0	0	0	0	0	0	0	0	0	0	0	0	2	0	k__Fungi; p__Basidiomycota; c__Agaricomycetes; o__Agaricales; f__Omphalotaceae; g__Gymnopus; s__Gymnopus_pseudoluxurians	Omphalotaceae	9	Saprotroph	Wood Saprotroph	Agaricoid	White Rot	Probable	Saprobic, causing white rots of dead wood (Cannon & Kirk 2007)	Cannon PF, Kirk PM. 2007. Fungal Families of the World. CAB International, Cambridge
ASV11557	0	0	0	0	0	0	0	0	0	0	0	0	0	0	0	0	0	0	0	0	0	0	0	0	0	0	0	0	2	0	k__Fungi; p__Ascomycota; c__Dothideomycetes; o__Pleosporales; f__unidentified; g__Aaosphaeria; s__Aaosphaeria_arxii	Aaosphaeria	13	Saprotroph	Undefined Saprotroph	Microfungus	NULL	Probable	NULL	Tedersoo L, et al. 2014. Science 346:1256688
ASV11558	0	0	0	0	0	0	0	0	0	0	0	0	0	0	0	0	0	0	0	0	0	0	0	0	0	0	0	0	2	0	k__Fungi; p__Ascomycota; c__Dothideomycetes; o__Pleosporales; f__Lophiotremataceae; g__Lophiotrema; s__Lophiotrema_rubi	Lophiotrema	13	Saprotroph	Undefined Saprotroph	NULL	NULL	Probable	NULL	Tedersoo L, et al. 2014. Science 346:1256688
ASV11559	0	0	0	0	0	0	0	0	0	0	0	0	0	0	0	0	0	0	0	0	0	0	0	0	0	0	0	0	2	0	k__Fungi; p__Basidiomycota; c__Microbotryomycetes; o__Sporidiobolales; f__Sporidiobolaceae; g__Sporobolomyces; s__Sporobolomyces_ruberrimus	Sporobolomyces	13	Pathotroph-Saprotroph	Fungal Parasite-Litter Saprotroph	Yeast	NULL	Probable	NULL	Tedersoo L, et al. 2014. Science 346:1256688; Nagy GL, et al. 2014. Nature Communications 5:4471; Purahong W, et al. 2016. Molecular Ecology 25:4059-4074
ASV1156	458	0	0	0	0	0	0	0	0	0	0	0	0	0	0	0	0	0	0	0	0	0	0	0	0	0	0	0	0	0	k__Fungi; p__Ascomycota; c__Dothideomycetes; o__Pleosporales; f__Didymellaceae; g__Epicoccum; s__unclassified_Epicoccum	Didymellaceae	9	Pathotroph-Saprotroph	Animal Pathogen-Plant Pathogen-Undefined Saprotroph	Microfungus	NULL	Possible	NULL	Tedersoo L, et al. 2014. Science 346:1256688 (doi:10.1126/science.1256688)
ASV11561	0	0	0	0	0	0	0	0	0	0	0	0	0	0	0	0	0	0	0	0	0	0	0	0	0	0	0	0	2	0	k__Fungi; p__Ascomycota; c__Sordariomycetes; o__Sordariales; f__Lasiosphaeriaceae; g__Podospora; s__Podospora_communis	Podospora communis	20	Saprotroph	Dung Saprotroph	Microfungus	NULL	Highly Probable	NULL	Bell A. 1983. Dung Fungi: An Illustrated Guide to Coprophilous Fungi in New Zealand. Victoria University Press, Wellington
ASV11562	0	0	0	0	0	0	0	0	0	0	0	0	0	0	0	0	0	0	0	0	0	0	0	0	0	0	0	0	2	0	k__Fungi; p__Basidiomycota; c__Tremellomycetes; o__Tremellales; f__Bulleribasidiaceae; g__Dioszegia; s__Dioszegia_catarinonii	Tremellales	7	Pathotroph-Saprotroph-Symbiotroph	Fungal Parasite-Undefined Saprotroph	Tremelloid-Yeast	NULL	Possible	The order contains both teleomorphic and anamorphic species, most of the latter being yeasts	Sterkenburg E, et al. 2015. New Phytologist 207:1145-1158
ASV11563	0	0	0	0	0	0	0	0	0	0	0	0	0	0	0	0	0	0	0	0	0	0	0	0	0	0	0	0	2	0	k__Fungi; p__Ascomycota; c__Sordariomycetes; o__Xylariales; f__Microdochiaceae; g__Selenodriella; s__Selenodriella_cubensis	Microdochiaceae	9	Pathotroph-Saprotroph-Symbiotroph	Endophyte-Plant Pathogen-Undefined Saprotroph	Microfungus	NULL	Probable	Saprobic, endophytic or pathogenic; on leaves, seeds and soil (Cernández-Restrepo et al. 2016)	Hernández-Restrepo M, Groenewald JZ, Crous PW. 2016. Persoonia 36:57-82
ASV11567	0	0	0	0	0	0	0	0	0	0	0	0	0	0	0	0	0	0	0	0	0	0	0	0	0	0	0	0	2	0	k__Fungi; p__Basidiomycota; c__Tremellomycetes; o__Tremellales; f__Rhynchogastremataceae; g__Papiliotrema; s__Papiliotrema_japonica	Tremellales	7	Pathotroph-Saprotroph-Symbiotroph	Fungal Parasite-Undefined Saprotroph	Tremelloid-Yeast	NULL	Possible	The order contains both teleomorphic and anamorphic species, most of the latter being yeasts	Sterkenburg E, et al. 2015. New Phytologist 207:1145-1158
ASV11570	0	0	0	0	0	0	0	0	0	0	0	0	0	0	0	0	0	0	0	0	0	0	0	0	0	0	0	0	2	0	k__Fungi; p__Ascomycota; c__Dothideomycetes; o__Pleosporales; f__Melanommataceae; g__unclassified_Melanommataceae; s__unclassified_Melanommataceae	Melanommataceae	9	Saprotroph	Wood Saprotroph	Microfungus	NULL	Probable	Saprobic on wood and bark (Cannon & Kirk 2007)	Cannon PF, Kirk PM. 2007. Fungal Families of the World. CAB International, Cambridge
ASV1158	411	0	0	0	0	0	0	0	0	0	0	0	0	0	0	0	0	0	0	0	0	0	0	0	0	0	0	0	0	0	k__Fungi; p__Basidiomycota; c__Agaricomycetes; o__Agaricales; f__Bolbitiaceae; g__Panaeolus; s__Panaeolus_guttulatus	Panaeolus	13	Saprotroph	Dung Saprotroph	Agaricoid	NULL	Probable	NULL	Grgurinovic CA, Simpson JA. 2001. Fungal Diversity 8:97-127
ASV1159	406	0	0	0	0	0	2	0	0	0	0	0	0	0	0	0	0	0	0	0	0	0	0	0	108	0	0	0	0	0	k__Fungi; p__Ascomycota; c__Dothideomycetes; o__Dothideales; f__Dothideaceae; g__Endoconidioma; s__Endoconidioma_populi	Endoconidioma	13	Saprotroph	Undefined Saprotroph	NULL	NULL	Probable	NULL	Tedersoo L, et al. 2014. Science 346:1256688
ASV116	0	42	67	0	0	0	0	0	0	0	0	0	0	0	0	0	0	0	0	23	26	0	0	0	0	0	0	0	0	0	k__Fungi; p__Ascomycota; c__Sordariomycetes; o__Hypocreales; f__Stachybotryaceae; g__Striaticonidium; s__Striaticonidium_brachysporum	Hypocreales	7	Saprotroph	Undefined Saprotroph	Microfungus	NULL	Possible	NULL	Sterkenburg E, et al. 2015. New Phytologist 207:1145-1158
ASV1160	402	0	0	0	0	0	0	0	0	0	0	0	0	0	0	0	0	0	0	0	0	0	0	0	0	0	0	0	0	0	k__Fungi; p__Ascomycota; c__Dothideomycetes; o__Pleosporales; f__Didymellaceae; g__Epicoccum; s__Epicoccum_proteae	Didymellaceae	9	Pathotroph-Saprotroph	Animal Pathogen-Plant Pathogen-Undefined Saprotroph	Microfungus	NULL	Possible	NULL	Tedersoo L, et al. 2014. Science 346:1256688 (doi:10.1126/science.1256688)
ASV11617	0	0	0	0	0	0	0	0	0	0	0	0	0	0	0	0	0	0	0	0	0	0	0	0	0	0	0	0	0	0	k__Fungi; p__Ascomycota; c__Saccharomycetes; o__Saccharomycetales; f__unclassified_Saccharomycetales; g__unclassified_Saccharomycetales; s__unclassified_Saccharomycetales	Saccharomycetales	7	Saprotroph	Undefined Saprotroph	Yeast	NULL	Possible	NULL	Sterkenburg E, et al. 2015. New Phytologist 207:1145-1158
ASV11618	0	0	0	0	0	0	0	0	0	0	0	0	0	0	0	0	0	0	0	0	0	0	0	0	0	0	0	0	0	0	k__Fungi; p__Ascomycota; c__Leotiomycetes; o__Helotiales; f__Sclerotiniaceae; g__Botryotinia; s__Botryotinia_ranunculi	Botryotinia	13	Pathotroph	Plant Pathogen	NULL	NULL	Probable	NULL	Tedersoo L, et al. 2014. Science 346:1256688
ASV11619	0	0	0	0	0	0	0	0	0	0	0	0	0	0	0	0	0	0	0	0	0	0	0	0	0	0	0	0	0	0	k__Fungi; p__Ascomycota; c__Sordariomycetes; o__Hypocreales; f__unidentified; g__Acremonium; s__unclassified_Acremonium	Acremonium	13	Pathogen-Saprotroph-Symbiotroph	Animal Pathogen-Endophyte-Fungal Parasite-Plant Pathogen-Wood Saprotroph	Microfungus	Soft Rot	Possible	Endophyte detection method-culture (Hanada et al. 2010, Del Olmo-Ruiz & Arnold 2014); Likely opportunistic human pathogen (Irinyi et al. 2015)	Duncan CG, Eslyn WE. 1966. Mycologia 58:642-64; Nilsson T. 1973. Studies on wood degradation and cellulolytic activity of microfungi. No. 104; Worrall JJ, et al. 1997. Mycologia 89: 199-219; Hanada RE, et al. 2010. Fungal Biology 114:901-910; Del Olmo-Ruiz M, Arnold AE. 2014. Mycologia 106:8-21; Tedersoo L, et al. 2014. Science 346:1256688; Irinyi L, et al. 2015. Medical Mycology 53:313-337
ASV1162	396	0	0	0	0	0	0	0	0	0	0	0	0	0	0	0	0	0	0	0	0	0	0	0	0	0	0	0	0	0	k__Fungi; p__Basidiomycota; c__Agaricomycetes; o__Cantharellales; f__Ceratobasidiaceae; g__unidentified; s__unidentified	Ceratobasidiaceae	9	Pathotroph-Saprotroph-Symbiotroph	Endomycorrhizal-Plant Pathogen-Undefined Saprotroph	Microfungus	NULL	Possible	Best known as plant pathogens, but also saprobic. Species are endomycorrhizal with a wide range of plant roots - especially of Orchidaceae but also even bryophytes (Cannon & Kirk 2007)	Cannon PF, Kirk PM. 2007. Fungal Families of the World. CAB International, Cambridge
ASV11620	0	0	0	0	0	0	0	0	0	0	0	0	0	0	0	0	0	0	0	0	0	0	0	0	0	0	0	0	0	0	k__Fungi; p__Ascomycota; c__Leotiomycetes; o__Erysiphales; f__Erysiphaceae; g__Golovinomyces; s__Golovinomyces_glandulariae	Golovinomyces	13	Pathotroph	Plant Pathogen	NULL	NULL	Probable	NULL	Tedersoo L, et al. 2014. Science 346:1256688
ASV11621	0	0	0	0	0	0	0	0	0	0	0	0	0	0	0	0	0	0	0	0	0	0	0	0	0	0	0	0	0	0	k__Fungi; p__Ascomycota; c__Dothideomycetes; o__Mycosphaerellales; f__Mycosphaerellaceae; g__unclassified_Mycosphaerellaceae; s__unclassified_Mycosphaerellaceae	Mycosphaerellaceae	9	Pathotroph-Saprotroph	Plant Pathogen-Undefined Saprotroph	Microfungus	NULL	Probable	Biotrophic, necrotrophic or saprobic on various plant tissues (Cannon & Kirk 2007)	Cannon PF, Kirk PM. 2007. Fungal Families of the World. CAB International, Cambridge
ASV11622	0	0	0	0	0	0	0	0	0	0	0	0	0	0	0	0	0	0	0	0	0	0	0	0	0	0	0	0	0	0	k__Fungi; p__Ascomycota; c__Dothideomycetes; o__Cladosporiales; f__Cladosporiaceae; g__Rachicladosporium; s__unclassified_Rachicladosporium	Cladosporiaceae	9	Pathotroph-Saprotroph-Symbiotroph	Animal Pathogen-Endophyte-Lichen Parasite-Plant Pathogen-Wood Saprotroph	Microfungus	NULL	Possible	NULL	Seehann G, et al. 1975. List of Fungi in Soft-Rot Tissue Tests. Institute fur Holzbiologie und Holzschutz, Bundesforschungsanstalt fur Forst - und Holzwirtshaft, Hamburg - Lohbrugge, Germany; Lawrey JD, Diederich P. 2016. URL: http://www.lichenicolous.net [24 May 2017]; http://www.apsnet.org/publications/commonnames/Pages/default.aspx
ASV11623	0	0	0	0	0	0	0	0	0	0	0	0	0	0	0	0	0	0	0	0	0	0	0	0	0	0	0	0	0	0	k__Fungi; p__Ascomycota; c__Sordariomycetes; o__Hypocreales; f__Nectriaceae; g__unidentified; s__unidentified	Hypocreales	7	Saprotroph	Undefined Saprotroph	Microfungus	NULL	Possible	NULL	Sterkenburg E, et al. 2015. New Phytologist 207:1145-1158
ASV11624	0	0	0	0	0	0	0	0	0	0	0	0	0	0	0	0	0	0	0	0	0	0	0	0	0	0	0	0	0	0	k__Fungi; p__Ascomycota; c__Sordariomycetes; o__Glomerellales; f__Plectosphaerellaceae; g__Plectosphaerella; s__unclassified_Plectosphaerella	Plectosphaerella	13	Pathotroph	Plant Pathogen	NULL	NULL	Probable	NULL	Tedersoo L, et al. 2014. Science 346:1256688
ASV11625	0	0	0	0	0	0	0	0	0	0	0	0	0	0	0	0	0	0	0	0	0	0	0	0	0	0	0	0	0	0	k__Fungi; p__Ascomycota; c__Eurotiomycetes; o__Eurotiales; f__Aspergillaceae; g__Penicillium; s__Penicillium_molle	Eurotiales	7	Saprotroph	Undefined Saprotroph	Microfungus	NULL	Possible	NULL	Sterkenburg E, et al. 2015. New Phytologist 207:1145-1158
ASV11626	0	0	0	0	0	0	0	0	0	0	0	0	0	0	0	0	0	0	0	0	0	0	0	0	0	0	0	0	0	0	k__Fungi; p__Ascomycota; c__Sordariomycetes; o__Hypocreales; f__Bionectriaceae; g__Clonostachys; s__Clonostachys_rosea	Clonostachys	13	Pathotroph	Plant Pathogen	NULL	NULL	Probable	NULL	Tedersoo L, et al. 2014. Science 346:1256688
ASV11627	0	0	0	0	0	0	0	0	0	0	0	0	0	0	0	0	0	0	0	0	0	0	0	0	0	0	0	0	0	0	k__Fungi; p__Ascomycota; c__Sordariomycetes; o__Glomerellales; f__Plectosphaerellaceae; g__Gibellulopsis; s__unclassified_Gibellulopsis	Gibellulopsis	13	Pathotroph	Plant Pathogen	NULL	NULL	Probable	NULL	Tedersoo L, et al. 2014. Science 346:1256688
ASV11628	0	0	0	0	0	0	0	0	0	0	0	0	0	0	0	0	0	0	0	0	0	0	0	0	0	0	0	0	0	0	k__Fungi; p__Ascomycota; c__Sordariomycetes; o__Hypocreales; f__Nectriaceae; g__Fusarium; s__Fusarium_aethiopicum	Fusarium	13	Pathotroph-Saprotroph-Symbiotroph	Animal Pathogen-Endophyte-Lichen Parasite-Plant Pathogen-Soil Saprotroph-Wood Saprotroph	Microfungus	NULL	Possible	Likely opportunistic human pathogen (Irinyi et al. 2015)	Duncan CG, Eslyn WE. 1966. Mycologia 58:642-664; Seehann G, et al. 1975. List of Fungi in Soft-Rot Tissue Tests. Institute fur Holzbiologie und Holzschutz, Bundesforschungsanstalt fur Forst - und Holzwirtshaft, Hamburg - Lohbrugge, Germany; Costa IPMW, et al. 2012. Mycotaxon 119:26; Tedersoo L, et al. 2014. Science 346:1256688; Irinyi L, et al. 2015. Medical Mycology 53:313-337; Schroers et al. 2…
ASV11629	0	0	0	0	0	0	0	0	0	0	0	0	0	0	0	0	0	0	0	0	0	0	0	0	0	0	0	0	0	0	k__Fungi; p__Ascomycota; c__Sordariomycetes; o__Hypocreales; f__unidentified; g__Trichothecium; s__Trichothecium_ovalisporum	Trichothecium	13	Pathotroph	Plant Pathogen	NULL	NULL	Probable	NULL	http://www.apsnet.org/publications/commonnames/Pages/default.aspx
ASV1163	391	0	0	0	0	0	0	0	0	0	0	0	0	0	0	0	0	0	0	0	0	0	0	0	0	0	0	0	0	0	k__Fungi; p__Basidiomycota; c__Agaricomycetes; o__Agaricales; f__Marasmiaceae; g__Marasmius; s__Marasmius_rotalis	Marasmiaceae	9	Pathotroph-Saprotroph-Symbiotroph	Endophyte-Plant Pathogen-Undefined Saprotroph	Agaricoid	NULL	Probable	Species in Moniliophthora are devastating pathogens of tree crops, causing witches broom disease; Saprobic on litter and dead wood, or parasitic on woody plants - often one of the most prominent fungal components of tropical forests, playing a major role in nutrient cycling (Cannon & Kirk 2007)	Cannon PF, Kirk PM. 2007. Fungal Families of the World. CAB International, Cambridge; David AS, et al. 2016. Microbial Ecology 71:912-926
ASV11630	0	0	0	0	0	0	0	0	0	0	0	0	0	0	0	0	0	0	0	0	0	0	0	0	0	0	0	0	0	0	k__Fungi; p__Mortierellomycota; c__Mortierellomycetes; o__Mortierellales; f__Mortierellaceae; g__Mortierella; s__unclassified_Mortierella	Mortierellaceae	9	Saprotroph-Symbiotroph	Endophyte-Litter Saprotroph-Soil Saprotroph-Undefined Saprotroph	Microfungus	NULL	Possible	Saprobic in soil and thus frequenctly isolated from soil and material contaminated with soil such as hay or rotten silage and spoil tips (Cannon & Kirk 2007)	Cannon PF, Kirk PM. 2007. Fungal Families of the World. CAB International, Cambridge; Purahong W, et al. 2016. Molecular Ecology 25:4059-4074
ASV11631	0	0	0	0	0	0	0	0	0	0	0	0	0	0	0	0	0	0	0	0	0	0	0	0	0	0	0	0	0	0	k__Fungi; p__Ascomycota; c__Eurotiomycetes; o__Eurotiales; f__Aspergillaceae; g__Aspergillus; s__Aspergillus_caninus	Eurotiales	7	Saprotroph	Undefined Saprotroph	Microfungus	NULL	Possible	NULL	Sterkenburg E, et al. 2015. New Phytologist 207:1145-1158
ASV11632	0	0	0	0	0	0	0	0	0	0	0	0	0	0	0	0	0	0	0	0	0	0	0	0	0	0	0	0	0	0	k__Fungi; p__Ascomycota; c__Dothideomycetes; o__Pleosporales; f__Didymellaceae; g__Didymella; s__Didymella_rosea	Didymella	13	Pathotroph-Saprotroph	Animal Pathogen-Plant Pathogen-Undefined Saprotroph	Microfungus	NULL	Probable	NULL	Tedersoo L, et al. 2014. Science 346:1256688 (doi:10.1126/science.1256688)
ASV11633	0	0	0	0	0	0	0	0	0	0	0	0	0	0	0	0	0	0	0	0	0	0	0	0	0	0	0	0	0	0	k__Fungi; p__Ascomycota; c__Dothideomycetes; o__Pleosporales; f__Melanommataceae; g__unidentified; s__unidentified	Melanommataceae	9	Saprotroph	Wood Saprotroph	Microfungus	NULL	Probable	Saprobic on wood and bark (Cannon & Kirk 2007)	Cannon PF, Kirk PM. 2007. Fungal Families of the World. CAB International, Cambridge
ASV11634	0	0	0	0	0	0	0	0	0	0	0	0	0	0	0	0	0	0	0	0	0	0	0	0	0	0	0	0	0	0	k__Fungi; p__Ascomycota; c__Sordariomycetes; o__Hypocreales; f__Stachybotryaceae; g__Cymostachys; s__Cymostachys_thailandica	Hypocreales	7	Saprotroph	Undefined Saprotroph	Microfungus	NULL	Possible	NULL	Sterkenburg E, et al. 2015. New Phytologist 207:1145-1158
ASV11635	0	0	0	0	0	0	0	0	0	0	0	0	0	0	0	0	0	0	0	0	0	0	0	0	0	0	0	0	0	0	k__Fungi; p__Ascomycota; c__Dothideomycetes; o__Pleosporales; f__Didymellaceae; g__Epicoccum; s__Epicoccum_phragmospora	Didymellaceae	9	Pathotroph-Saprotroph	Animal Pathogen-Plant Pathogen-Undefined Saprotroph	Microfungus	NULL	Possible	NULL	Tedersoo L, et al. 2014. Science 346:1256688 (doi:10.1126/science.1256688)
ASV11636	0	0	0	0	0	0	0	0	0	0	0	0	0	0	0	0	0	0	0	0	0	0	0	0	0	0	0	0	0	0	k__Fungi; p__Ascomycota; c__Eurotiomycetes; o__Eurotiales; f__Aspergillaceae; g__Penicillium; s__Penicillium_striatisporum	Eurotiales	7	Saprotroph	Undefined Saprotroph	Microfungus	NULL	Possible	NULL	Sterkenburg E, et al. 2015. New Phytologist 207:1145-1158
ASV11637	0	0	0	0	0	0	0	0	0	0	0	0	0	0	0	0	0	0	0	0	0	0	0	0	0	0	0	0	0	0	k__Fungi; p__Ascomycota; c__Pezizomycetes; o__Pezizales; f__Morchellaceae; g__Morchella; s__Morchella_sextelata	Morchellaceae	9	Saprotroph-Symbiotroph	Ectomycorrhizal-Undefined Saprotroph-Wood Saprotroph	NULL	NULL	Probable	Saprobic on soil, rotten wood and leaf mould primarily in broadleaved forests, also forming ectomycorrhizal associations (Cannon & Kirk 2007)	Cannon PF, Kirk PM. 2007. Fungal Families of the World. CAB International, Cambridge
ASV11638	0	0	0	0	0	0	0	0	0	0	0	0	0	0	0	0	0	0	0	0	0	0	0	0	0	0	0	0	0	0	k__Fungi; p__Ascomycota; c__Eurotiomycetes; o__Eurotiales; f__Trichocomaceae; g__Talaromyces; s__Talaromyces_verruculosus	Talaromyces	13	Saprotroph	Undefined Saprotroph	NULL	NULL	Probable	NULL	Tedersoo L, et al. 2014. Science 346:1256688
ASV1164	389	0	0	0	0	0	0	0	0	0	0	0	0	0	0	0	0	0	0	0	0	0	0	0	0	0	0	0	0	0	k__Fungi; p__Ascomycota; c__Saccharomycetes; o__Saccharomycetales; f__Debaryomycetaceae; g__unidentified; s__[Candida]_palmioleophila	Saccharomycetales	7	Saprotroph	Undefined Saprotroph	Yeast	NULL	Possible	NULL	Sterkenburg E, et al. 2015. New Phytologist 207:1145-1158
ASV11640	0	0	0	0	0	0	0	0	0	0	0	0	0	0	0	0	0	0	0	0	0	0	0	0	0	0	0	0	0	0	k__Fungi; p__Ascomycota; c__Sordariomycetes; o__Hypocreales; f__Nectriaceae; g__Ilyonectria; s__Ilyonectria_robusta	Hypocreales	7	Saprotroph	Undefined Saprotroph	Microfungus	NULL	Possible	NULL	Sterkenburg E, et al. 2015. New Phytologist 207:1145-1158
ASV11641	0	0	0	0	0	0	0	0	0	0	0	0	0	0	0	0	0	0	0	0	0	0	0	0	0	0	0	0	0	0	k__Fungi; p__Basidiomycota; c__Tremellomycetes; o__Filobasidiales; f__Filobasidiaceae; g__Filobasidium; s__Filobasidium_magnum	Filobasidium	13	Saprotroph	Undefined Saprotroph	Facultative Yeast	NULL	Highly Probable	NULL	Kurtzman CP, et al. (eds.) 2011. The Yeasts, a Taxonomic Study. Fifth Edition. Vols 1-3. Elsevier, San Diego
ASV11642	0	0	0	0	0	0	0	0	0	0	0	0	0	0	0	0	0	0	0	0	0	0	0	0	0	0	0	0	0	0	k__Fungi; p__Ascomycota; c__Leotiomycetes; o__Thelebolales; f__Pseudeurotiaceae; g__Pseudeurotium; s__Pseudeurotium_hygrophilum	Pseudeurotium	13	Saprotroph	Undefined Saprotroph	NULL	NULL	Probable	NULL	Tedersoo L, et al. 2014. Science 346:1256688
ASV11643	0	0	0	0	0	0	0	0	0	0	0	0	0	0	0	0	0	0	0	0	0	0	0	0	0	0	0	0	0	0	k__Fungi; p__Ascomycota; c__Sordariomycetes; o__Hypocreales; f__Nectriaceae; g__Fusicolla; s__Fusicolla_ossicola	Hypocreales	7	Saprotroph	Undefined Saprotroph	Microfungus	NULL	Possible	NULL	Sterkenburg E, et al. 2015. New Phytologist 207:1145-1158
ASV11644	0	0	0	0	0	0	0	0	0	0	0	0	0	0	0	0	0	0	0	0	0	0	0	0	0	0	0	0	0	0	k__Fungi; p__Basidiomycota; c__Tremellomycetes; o__Tremellales; f__Bulleribasidiaceae; g__Vishniacozyma; s__Vishniacozyma_victoriae	Tremellales	7	Pathotroph-Saprotroph-Symbiotroph	Fungal Parasite-Undefined Saprotroph	Tremelloid-Yeast	NULL	Possible	The order contains both teleomorphic and anamorphic species, most of the latter being yeasts	Sterkenburg E, et al. 2015. New Phytologist 207:1145-1158
ASV11645	0	0	0	0	0	0	0	0	0	0	0	0	0	0	0	0	0	0	0	0	0	0	0	0	0	0	0	0	0	0	k__Fungi; p__Mortierellomycota; c__Mortierellomycetes; o__Mortierellales; f__Mortierellaceae; g__Mortierella; s__Mortierella_stylospora	Mortierellaceae	9	Saprotroph-Symbiotroph	Endophyte-Litter Saprotroph-Soil Saprotroph-Undefined Saprotroph	Microfungus	NULL	Possible	Saprobic in soil and thus frequenctly isolated from soil and material contaminated with soil such as hay or rotten silage and spoil tips (Cannon & Kirk 2007)	Cannon PF, Kirk PM. 2007. Fungal Families of the World. CAB International, Cambridge; Purahong W, et al. 2016. Molecular Ecology 25:4059-4074
ASV11646	0	0	0	0	0	0	0	0	0	0	0	0	0	0	0	0	0	0	0	0	0	0	0	0	0	0	0	0	0	0	k__Fungi; p__Ascomycota; c__Sordariomycetes; o__Xylariales; f__Sporocadaceae; g__Bartalinia; s__Bartalinia_pondoensis	Bartalinia	13	Saprotroph-Symbiotroph	Endophyte-Soil Saprotroph	Microfungus	NULL	Probable	NULL	Roux C, van Warmelo KT. 1990. Mycological Research 94:109-116; Tedersoo L, et al. 2014. Science 346:1256688 (doi:10.1126/science.1256688); Massimo NC, et al. 2015. Microbial Ecology 70:61-76
ASV11648	0	0	0	0	0	0	0	0	0	0	0	0	0	0	0	0	0	0	0	0	0	0	0	0	0	0	0	0	0	0	k__Fungi; p__Ascomycota; c__Saccharomycetes; o__Saccharomycetales; f__Metschnikowiaceae; g__Clavispora; s__Clavispora_lusitaniae	Saccharomycetales	7	Saprotroph	Undefined Saprotroph	Yeast	NULL	Possible	NULL	Sterkenburg E, et al. 2015. New Phytologist 207:1145-1158
ASV1165	387	0	0	0	0	0	0	0	0	0	0	0	0	0	0	0	0	0	0	0	0	0	0	0	0	0	0	0	0	0	k__Fungi; p__Mortierellomycota; c__Mortierellomycetes; o__Mortierellales; f__Mortierellaceae; g__Mortierella; s__unclassified_Mortierella	Mortierellaceae	9	Saprotroph-Symbiotroph	Endophyte-Litter Saprotroph-Soil Saprotroph-Undefined Saprotroph	Microfungus	NULL	Possible	Saprobic in soil and thus frequenctly isolated from soil and material contaminated with soil such as hay or rotten silage and spoil tips (Cannon & Kirk 2007)	Cannon PF, Kirk PM. 2007. Fungal Families of the World. CAB International, Cambridge; Purahong W, et al. 2016. Molecular Ecology 25:4059-4074
ASV11651	0	0	0	0	0	0	0	0	0	0	0	0	0	0	0	0	0	0	0	0	0	0	0	0	0	0	0	0	0	0	k__Fungi; p__Ascomycota; c__Geoglossomycetes; o__Geoglossales; f__Geoglossaceae; g__Geoglossum; s__Geoglossum_vleugelianum	Geoglossaceae	9	Saprotroph	Undefined Saprotroph	NULL	NULL	Probable	Probably saprobic on soil or rotten vegetation, especially in grassland ecosystems; little is known (Cannon & Kirk 2007)	Cannon PF, Kirk PM. 2007. Fungal Families of the World. CAB International, Cambridge
ASV11652	0	0	0	0	0	0	0	0	0	0	0	0	0	0	0	0	0	0	0	0	0	0	0	0	0	0	0	0	0	0	k__Fungi; p__Ascomycota; c__Saccharomycetes; o__Saccharomycetales; f__Pichiaceae; g__Pichia; s__Pichia_fermentans	Pichia	13	Saprotroph-Symbiotroph	Animal Endosymbiont-Undefined Saprotroph	Yeast	NULL	Highly Probable	Found in wood and digestive systems of the beetle Odontotaenius disjunctus	Kurtzman CP, et al. (eds.) 2011. The Yeasts, a Taxonomic Study. Fifth Edition. Vols 1-3. Elsevier, San Diego
ASV11653	0	0	0	0	0	0	0	0	0	0	0	0	0	0	0	0	0	0	0	0	0	0	0	0	0	0	0	0	0	0	k__Fungi; p__Ascomycota; c__Sordariomycetes; o__Hypocreales; f__Nectriaceae; g__Fusarium; s__Fusarium_circinatum	Fusarium	13	Pathotroph-Saprotroph-Symbiotroph	Animal Pathogen-Endophyte-Lichen Parasite-Plant Pathogen-Soil Saprotroph-Wood Saprotroph	Microfungus	NULL	Possible	Likely opportunistic human pathogen (Irinyi et al. 2015)	Duncan CG, Eslyn WE. 1966. Mycologia 58:642-664; Seehann G, et al. 1975. List of Fungi in Soft-Rot Tissue Tests. Institute fur Holzbiologie und Holzschutz, Bundesforschungsanstalt fur Forst - und Holzwirtshaft, Hamburg - Lohbrugge, Germany; Costa IPMW, et al. 2012. Mycotaxon 119:26; Tedersoo L, et al. 2014. Science 346:1256688; Irinyi L, et al. 2015. Medical Mycology 53:313-337; Schroers et al. 2…
ASV11656	0	0	0	0	0	0	0	0	0	0	0	0	0	0	0	0	0	0	0	0	0	0	0	0	0	0	0	0	0	0	k__Fungi; p__Ascomycota; c__Dothideomycetes; o__Pleosporales; f__Didymellaceae; g__Didymella; s__Didymella_rosea	Didymella	13	Pathotroph-Saprotroph	Animal Pathogen-Plant Pathogen-Undefined Saprotroph	Microfungus	NULL	Probable	NULL	Tedersoo L, et al. 2014. Science 346:1256688 (doi:10.1126/science.1256688)
ASV11659	0	0	0	0	0	0	0	0	0	0	0	0	0	0	0	0	0	0	0	0	0	0	0	0	0	0	0	0	0	0	k__Fungi; p__Ascomycota; c__Sordariomycetes; o__Hypocreales; f__Nectriaceae; g__Fusarium; s__Fusarium_equiseti	Fusarium	13	Pathotroph-Saprotroph-Symbiotroph	Animal Pathogen-Endophyte-Lichen Parasite-Plant Pathogen-Soil Saprotroph-Wood Saprotroph	Microfungus	NULL	Possible	Likely opportunistic human pathogen (Irinyi et al. 2015)	Duncan CG, Eslyn WE. 1966. Mycologia 58:642-664; Seehann G, et al. 1975. List of Fungi in Soft-Rot Tissue Tests. Institute fur Holzbiologie und Holzschutz, Bundesforschungsanstalt fur Forst - und Holzwirtshaft, Hamburg - Lohbrugge, Germany; Costa IPMW, et al. 2012. Mycotaxon 119:26; Tedersoo L, et al. 2014. Science 346:1256688; Irinyi L, et al. 2015. Medical Mycology 53:313-337; Schroers et al. 2…
ASV1166	386	0	0	0	0	0	0	0	0	0	0	0	0	0	0	0	0	0	0	0	0	0	0	0	0	0	0	0	0	0	k__Fungi; p__Ascomycota; c__Sordariomycetes; o__Hypocreales; f__Nectriaceae; g__Fusarium; s__Fusarium_circinatum	Fusarium	13	Pathotroph-Saprotroph-Symbiotroph	Animal Pathogen-Endophyte-Lichen Parasite-Plant Pathogen-Soil Saprotroph-Wood Saprotroph	Microfungus	NULL	Possible	Likely opportunistic human pathogen (Irinyi et al. 2015)	Duncan CG, Eslyn WE. 1966. Mycologia 58:642-664; Seehann G, et al. 1975. List of Fungi in Soft-Rot Tissue Tests. Institute fur Holzbiologie und Holzschutz, Bundesforschungsanstalt fur Forst - und Holzwirtshaft, Hamburg - Lohbrugge, Germany; Costa IPMW, et al. 2012. Mycotaxon 119:26; Tedersoo L, et al. 2014. Science 346:1256688; Irinyi L, et al. 2015. Medical Mycology 53:313-337; Schroers et al. 2…
ASV11660	0	0	0	0	0	0	0	0	0	0	0	0	0	0	0	0	0	0	0	0	0	0	0	0	0	0	0	0	0	0	k__Fungi; p__Ascomycota; c__Geoglossomycetes; o__Geoglossales; f__Geoglossaceae; g__Trichoglossum; s__Trichoglossum_variabile	Trichoglossum	13	Saprotroph	Undefined Saprotroph	NULL	NULL	Probable	NULL	Tedersoo L, et al. 2014. Science 346:1256688
ASV11661	0	0	0	0	0	0	0	0	0	0	0	0	0	0	0	0	0	0	0	0	0	0	0	0	0	0	0	0	0	0	k__Fungi; p__Basidiomycota; c__Tremellomycetes; o__Tremellales; f__Bulleraceae; g__Bullera; s__Bullera_alba	Tremellales	7	Pathotroph-Saprotroph-Symbiotroph	Fungal Parasite-Undefined Saprotroph	Tremelloid-Yeast	NULL	Possible	The order contains both teleomorphic and anamorphic species, most of the latter being yeasts	Sterkenburg E, et al. 2015. New Phytologist 207:1145-1158
ASV11662	0	0	0	0	0	0	0	0	0	0	0	0	0	0	0	0	0	0	0	0	0	0	0	0	0	0	0	0	0	0	k__Fungi; p__Basidiomycota; c__Cystobasidiomycetes; o__Erythrobasidiales; f__Erythrobasidiaceae; g__Erythrobasidium; s__Erythrobasidium_yunnanense	Erythrobasidium	13	Saprotroph	Undefined Saprotroph	Yeast	NULL	Possible	NULL	Sugiyama J, Hamamoto M. 1998. The Yeasts 4:654-655 (https://doi.org/10.1016/B978-044481312-1/50086-1)
ASV11663	0	0	0	0	0	0	0	0	0	0	0	0	0	0	0	0	0	0	0	0	0	0	0	0	0	0	0	0	0	0	k__Fungi; p__Ascomycota; c__Archaeorhizomycetes; o__Archaeorhizomycetales; f__Archaeorhizomycetaceae; g__Archaeorhizomyces; s__unclassified_Archaeorhizomyces	Archaeorhizomyces	13	Saprotroph	Soil Saprotroph	Microfungus	NULL	Probable	From rhizosphere soil and coniferous ectomycorrhizal root tips (Rosling et al. 2011)	Rosling A, et al. 2011. Science 333:876-879
ASV11665	0	0	0	0	0	0	0	0	0	0	0	0	0	0	0	0	0	0	0	0	0	0	0	0	0	0	0	0	0	0	k__Fungi; p__Basidiomycota; c__Tremellomycetes; o__Tremellales; f__Bulleribasidiaceae; g__Hannaella; s__Hannaella_sinensis	Tremellales	7	Pathotroph-Saprotroph-Symbiotroph	Fungal Parasite-Undefined Saprotroph	Tremelloid-Yeast	NULL	Possible	The order contains both teleomorphic and anamorphic species, most of the latter being yeasts	Sterkenburg E, et al. 2015. New Phytologist 207:1145-1158
ASV11668	0	0	0	0	0	0	0	0	0	0	0	0	0	0	0	0	0	0	0	0	0	0	0	0	0	0	0	0	0	0	k__Fungi; p__Ascomycota; c__Leotiomycetes; o__Thelebolales; f__Thelebolaceae; g__Ramgea; s__Ramgea_ozimecii	Ramgea	13	Saprotroph	Undefined Saprotroph	NULL	NULL	Probable	NULL	Tedersoo L, et al. 2014. Science 346:1256688
ASV1167	384	0	0	0	0	0	0	0	0	0	0	0	0	0	0	0	0	0	0	0	0	0	0	0	739	0	0	0	0	0	k__Fungi; p__Basidiomycota; c__Tremellomycetes; o__Filobasidiales; f__Filobasidiaceae; g__Filobasidium; s__Filobasidium_magnum	Filobasidium	13	Saprotroph	Undefined Saprotroph	Facultative Yeast	NULL	Highly Probable	NULL	Kurtzman CP, et al. (eds.) 2011. The Yeasts, a Taxonomic Study. Fifth Edition. Vols 1-3. Elsevier, San Diego
ASV11670	0	0	0	0	0	0	0	0	0	0	0	0	0	0	0	0	0	0	0	0	0	0	0	0	0	0	0	0	0	0	k__Fungi; p__Ascomycota; c__Eurotiomycetes; o__Chaetothyriales; f__Herpotrichiellaceae; g__Exophiala; s__Exophiala_pisciphila	Exophiala	13	Pathotroph-Saprotroph	Animal Pathogen-Undefined Saprotroph	Facultative Yeast	NULL	Probable	NULL	Tedersoo L, et al. 2014. Science 346:1256688, Nagy GL, et al. 2014. Nature Communications 5:4471
ASV11673	0	0	0	0	0	0	0	0	0	0	0	0	0	0	0	0	0	0	0	0	0	0	0	0	0	0	0	0	0	0	k__Fungi; p__Kickxellomycota; c__Kickxellomycetes; o__Kickxellales; f__Kickxellaceae; g__Ramicandelaber; s__Ramicandelaber_longisporus	Ramicandelaber	13	Saprotroph	Undefined Saprotroph	NULL	NULL	Probable	NULL	Tedersoo L, et al. 2014. Science 346:1256688
ASV11676	0	0	0	0	0	0	0	0	0	0	0	0	0	0	0	0	0	0	0	0	0	0	0	0	0	0	0	0	0	0	k__Fungi; p__Basidiomycota; c__Agaricomycetes; o__Agaricales; f__Clavariaceae; g__unidentified; s__unidentified	Clavariaceae	9	Saprotroph-Symbiotroph	Lichenized-Undefined Saprotroph	Clavarioid	NULL	Probable	Most species are presumed saprobic on the ground or rotten wood, but many Multiclavula species are lichenized with green algae (Cannon & Kirk 2007)	Cannon PF, Kirk PM. 2007. Fungal Families of the World. CAB International, Cambridge
ASV11677	0	0	0	0	0	0	0	0	0	0	0	0	0	0	0	0	0	0	0	0	0	0	0	0	0	0	0	0	0	0	k__Fungi; p__Basidiomycota; c__Tremellomycetes; o__Tremellales; f__Rhynchogastremataceae; g__Papiliotrema; s__Papiliotrema_flavescens	Tremellales	7	Pathotroph-Saprotroph-Symbiotroph	Fungal Parasite-Undefined Saprotroph	Tremelloid-Yeast	NULL	Possible	The order contains both teleomorphic and anamorphic species, most of the latter being yeasts	Sterkenburg E, et al. 2015. New Phytologist 207:1145-1158
ASV11678	0	0	0	0	0	0	0	0	0	0	0	0	0	0	0	0	0	0	0	0	0	0	0	0	0	0	0	0	0	0	k__Fungi; p__Basidiomycota; c__Agaricomycetes; o__Thelephorales; f__Thelephoraceae; g__unidentified; s__unidentified	Thelephoraceae	9	Saprotroph-Symbiotroph	Ectomycorrhizal-Undefined Saprotroph	Clavarioid	NULL	Probable	On the ground, on soil, a few on wood. At least some speices ectomycorrhizal (Cannon & Kirk 2007)	Cannon PF, Kirk PM. 2007. Fungal Families of the World. CAB International, Cambridge
ASV11679	0	0	0	0	0	0	0	0	0	0	0	0	0	0	0	0	0	0	0	0	0	0	0	0	0	0	0	0	0	0	k__Fungi; p__Mortierellomycota; c__Mortierellomycetes; o__Mortierellales; f__Mortierellaceae; g__Mortierella; s__unclassified_Mortierella	Mortierellaceae	9	Saprotroph-Symbiotroph	Endophyte-Litter Saprotroph-Soil Saprotroph-Undefined Saprotroph	Microfungus	NULL	Possible	Saprobic in soil and thus frequenctly isolated from soil and material contaminated with soil such as hay or rotten silage and spoil tips (Cannon & Kirk 2007)	Cannon PF, Kirk PM. 2007. Fungal Families of the World. CAB International, Cambridge; Purahong W, et al. 2016. Molecular Ecology 25:4059-4074
ASV1168	383	0	0	0	0	0	0	0	0	0	0	0	0	0	0	0	0	0	0	0	0	0	0	0	0	0	0	0	0	0	k__Fungi; p__Ascomycota; c__Sordariomycetes; o__Sordariales; f__Chaetomiaceae; g__Staphylotrichum; s__Staphylotrichum_coccosporum	Staphylotrichum	13	Saprotroph	Undefined Saprotroph	NULL	NULL	Probable	NULL	Tedersoo L, et al. 2014. Science 346:1256688
ASV11680	0	0	0	0	0	0	0	0	0	0	0	0	0	0	0	0	0	0	0	0	0	0	0	0	0	0	0	0	0	0	k__Fungi; p__Ascomycota; c__Dothideomycetes; o__Pleosporales; f__Pleosporaceae; g__Bipolaris; s__Bipolaris_sorokiniana	Bipolaris	13	Pathotroph	Plant Pathogen	NULL	NULL	Probable	NULL	Tedersoo L, et al. 2014. Science 346:1256688
ASV11682	0	0	0	0	0	0	0	0	0	0	0	0	0	0	0	0	0	0	0	0	0	0	0	0	0	0	0	0	0	0	k__Fungi; p__Basidiomycota; c__Tremellomycetes; o__Tremellales; f__Bulleribasidiaceae; g__Hannaella; s__Hannaella_oryzae	Tremellales	7	Pathotroph-Saprotroph-Symbiotroph	Fungal Parasite-Undefined Saprotroph	Tremelloid-Yeast	NULL	Possible	The order contains both teleomorphic and anamorphic species, most of the latter being yeasts	Sterkenburg E, et al. 2015. New Phytologist 207:1145-1158
ASV11683	0	0	0	0	0	0	0	0	0	0	0	0	0	0	0	0	0	0	0	0	0	0	0	0	0	0	0	0	0	0	k__Fungi; p__Mortierellomycota; c__Mortierellomycetes; o__Mortierellales; f__Mortierellaceae; g__Mortierella; s__Mortierella_chlamydospora	Mortierellaceae	9	Saprotroph-Symbiotroph	Endophyte-Litter Saprotroph-Soil Saprotroph-Undefined Saprotroph	Microfungus	NULL	Possible	Saprobic in soil and thus frequenctly isolated from soil and material contaminated with soil such as hay or rotten silage and spoil tips (Cannon & Kirk 2007)	Cannon PF, Kirk PM. 2007. Fungal Families of the World. CAB International, Cambridge; Purahong W, et al. 2016. Molecular Ecology 25:4059-4074
ASV11684	0	0	0	0	0	0	0	0	0	0	0	0	0	0	0	0	0	0	0	0	0	0	0	0	0	0	0	0	0	0	k__Fungi; p__Ascomycota; c__Eurotiomycetes; o__Eurotiales; f__Aspergillaceae; g__Aspergillus; s__Aspergillus_oerlinghausenensis	Eurotiales	7	Saprotroph	Undefined Saprotroph	Microfungus	NULL	Possible	NULL	Sterkenburg E, et al. 2015. New Phytologist 207:1145-1158
ASV11685	0	0	0	0	0	0	0	0	0	0	0	0	0	0	0	0	0	0	0	0	0	0	0	0	0	0	0	0	0	0	k__Fungi; p__Ascomycota; c__Dothideomycetes; o__Mycosphaerellales; f__Mycosphaerellaceae; g__Cercosporidium; s__Cercosporidium_californicum	Mycosphaerellaceae	9	Pathotroph-Saprotroph	Plant Pathogen-Undefined Saprotroph	Microfungus	NULL	Probable	Biotrophic, necrotrophic or saprobic on various plant tissues (Cannon & Kirk 2007)	Cannon PF, Kirk PM. 2007. Fungal Families of the World. CAB International, Cambridge
ASV11686	0	0	0	0	0	0	0	0	0	0	0	0	0	0	0	0	0	0	0	0	0	0	0	0	0	0	0	0	0	0	k__Fungi; p__Ascomycota; c__Dothideomycetes; o__Pleosporales; f__Pleosporaceae; g__Edenia; s__Edenia_gomezpompae	Edenia	13	Pathotroph	Plant Pathogen	NULL	NULL	Probable	NULL	Tedersoo L, et al. 2014. Science 346:1256688
ASV11688	0	0	0	0	0	0	0	0	0	0	0	0	0	0	0	0	0	0	0	0	0	0	0	0	0	0	0	0	0	0	k__Fungi; p__Basidiomycota; c__Agaricomycetes; o__Cantharellales; f__Ceratobasidiaceae; g__unidentified; s__unidentified	Ceratobasidiaceae	9	Pathotroph-Saprotroph-Symbiotroph	Endomycorrhizal-Plant Pathogen-Undefined Saprotroph	Microfungus	NULL	Possible	Best known as plant pathogens, but also saprobic. Species are endomycorrhizal with a wide range of plant roots - especially of Orchidaceae but also even bryophytes (Cannon & Kirk 2007)	Cannon PF, Kirk PM. 2007. Fungal Families of the World. CAB International, Cambridge
ASV11689	0	0	0	0	0	0	0	0	0	0	0	0	0	0	0	0	0	0	0	0	0	0	0	0	0	0	0	0	0	0	k__Fungi; p__Ascomycota; c__Eurotiomycetes; o__Eurotiales; f__Trichocomaceae; g__Thermomyces; s__Thermomyces_lanuginosus	Thermomyces	13	Pathotroph-Symbiotroph	Endophyte-Plant Pathogen	NULL	NULL	Possible	Host - Cannabaceae, Moraceae, Oleaceae	Costa IPMW, et al. 2012. Mycotaxon 119:26
ASV1169	383	0	0	0	0	0	0	0	0	0	0	0	0	0	0	124	0	0	0	0	0	0	0	0	0	0	0	0	0	0	k__Fungi; p__Ascomycota; c__Pezizomycetes; o__Pezizales; f__Pyronemataceae; g__unidentified; s__unidentified	Pyronemataceae	9	Saprotroph-Symbiotroph	Dung Saprotroph-Ectomycorrhizal-Soil Saprotroph-Wood Saprotroph	Gasteroid-Pezizoid	NULL	Possible	Saprobic on soil, dung or rotten wood or mycorrhizal, some species hypogeous, others associated with fire sites (Cannon & Kirk 2007)	Cannon PF, Kirk PM. 2007. Fungal Families of the World. CAB International, Cambridge
ASV11691	0	0	0	0	0	0	0	0	0	0	0	0	0	0	0	0	0	0	0	0	0	0	0	0	0	0	0	0	0	0	k__Fungi; p__Basidiomycota; c__Tremellomycetes; o__Tremellales; f__Bulleribasidiaceae; g__Hannaella; s__Hannaella_oryzae	Tremellales	7	Pathotroph-Saprotroph-Symbiotroph	Fungal Parasite-Undefined Saprotroph	Tremelloid-Yeast	NULL	Possible	The order contains both teleomorphic and anamorphic species, most of the latter being yeasts	Sterkenburg E, et al. 2015. New Phytologist 207:1145-1158
ASV11692	0	0	0	0	0	0	0	0	0	0	0	0	0	0	0	0	0	0	0	0	0	0	0	0	0	0	0	0	0	0	k__Fungi; p__Basidiomycota; c__Tremellomycetes; o__Tremellales; f__Bulleribasidiaceae; g__Hannaella; s__Hannaella_sinensis	Tremellales	7	Pathotroph-Saprotroph-Symbiotroph	Fungal Parasite-Undefined Saprotroph	Tremelloid-Yeast	NULL	Possible	The order contains both teleomorphic and anamorphic species, most of the latter being yeasts	Sterkenburg E, et al. 2015. New Phytologist 207:1145-1158
ASV11693	0	0	0	0	0	0	0	0	0	0	0	0	0	0	0	0	0	0	0	0	0	0	0	0	0	0	0	0	0	0	k__Fungi; p__Ascomycota; c__Sordariomycetes; o__Xylariales; f__Microdochiaceae; g__Microdochium; s__Microdochium_colombiense	Microdochium	13	Pathotroph-Symbiotroph	Endophyte-Plant Pathogen	Dark Septate Endophyte	NULL	Possible	NULL	Tedersoo L, et al. 2014. Science 346:1256688 (as plant pathogen); Mandyam et al. 2012. Mycorrhiza 22:109-119 (as DSE).
ASV11694	0	0	0	0	0	0	0	0	0	0	0	0	0	0	0	0	0	0	0	0	0	0	0	0	0	0	0	0	0	0	k__Fungi; p__Ascomycota; c__Dothideomycetes; o__Pleosporales; f__Didymellaceae; g__Epicoccum; s__Epicoccum_keratinophilum	Didymellaceae	9	Pathotroph-Saprotroph	Animal Pathogen-Plant Pathogen-Undefined Saprotroph	Microfungus	NULL	Possible	NULL	Tedersoo L, et al. 2014. Science 346:1256688 (doi:10.1126/science.1256688)
ASV11698	0	0	0	0	0	0	0	0	0	0	0	0	0	0	0	0	0	0	0	0	0	0	0	0	0	0	0	0	0	0	k__Fungi; p__Ascomycota; c__Sordariomycetes; o__Hypocreales; f__Hypocreales_fam_Incertae_sedis; g__Sarocladium; s__Sarocladium_kiliense	Sarocladium	13	Saprotroph	Undefined Saprotroph	NULL	NULL	Probable	NULL	Tedersoo L, et al. 2014. Science 346:1256688
ASV11699	0	0	0	0	0	0	0	0	0	0	0	0	0	0	0	0	0	0	0	0	0	0	0	0	0	0	0	0	0	0	k__Fungi; p__Ascomycota; c__Dothideomycetes; o__Pleosporales; f__Phaeosphaeriaceae; g__Phaeosphaeria; s__Phaeosphaeria_podocarpi	Phaeosphaeria	13	Saprotroph	Undefined Saprotroph	NULL	NULL	Probable	NULL	Tedersoo L, et al. 2014. Science 346:1256688
ASV117	0	42	42	0	0	0	0	20	8	0	0	0	58	12	17	0	13	12	0	0	0	0	0	0	0	8	5	1	5	0	k__Fungi; p__Ascomycota; c__Dothideomycetes; o__Pleosporales; f__Coniothyriaceae; g__Coniothyrium; s__unidentified	Coniothyrium	13	Pathotroph-Saprotroph	Plant Pathogen-Wood Saprotroph	NULL	Soft Rot	Highly Probable	NULL	Duncan CG, Eslyn WE. 1966. Mycologia 58:642-664; Nilsson T. 1973. Studies on wood degradation and cellulolytic activity of microfungi. No. 104; Seehann G, et al. 1975. List of Fungi in Soft-Rot Tissue Tests. Institute fur Holzbiologie und Holzschutz, Bundesforschungsanstalt fur Forst - und Holzwirtshaft, Hamburg - Lohbrugge, Germany; http://www.apsnet.org/publications/commonnames/Pages/default.as…
ASV11701	0	0	0	0	0	0	0	0	0	0	0	0	0	0	0	0	0	0	0	0	0	0	0	0	0	0	0	0	0	0	k__Fungi; p__Ascomycota; c__Sordariomycetes; o__Sordariales; f__Chaetomiaceae; g__Chaetomium; s__unclassified_Chaetomium	Chaetomium	13	Pathotroph-Saprotroph-Symbiotroph	Animal Pathogen-Dung Saprotroph-Endophyte-Epiphyte-Plant Saprotroph-Wood Saprotroph	Microfungus	Soft Rot	Possible	Saprobic, acting as key decay organisms of plant materials and plant-derived commodities (Cannon & Kirk 2007); Epiphyte detection method-culture (Massimo et al. 2015); Endophyte detection method-culture (Busby et al. 2016, David et al. 2016); Likely opportunistic human pathogen (Irinyi et al. 2015)	Seehann G, et al. 1975. List of Fungi in Soft-Rot Tissue Tests. Institute fur Holzbiologie und Holzschutz, Bundesforschungsanstalt fur Forst - und Holzwirtshaft, Hamburg - Lohbrugge, Germany; Cannon PF, Kirk PM. 2007. Fungal Families of the World. CAB International, Cambridge; Bills GF, et al. 2013. Current Opinion in microbiology, 16:549-565; Tedersoo L, et al. 2014. Science 346:1256688; Irinyi …
ASV11702	0	0	0	0	0	0	0	0	0	0	0	0	0	0	0	0	0	0	0	0	0	0	0	0	0	0	0	0	0	0	k__Fungi; p__Basidiomycota; c__Tremellomycetes; o__Tremellales; f__Bulleribasidiaceae; g__Hannaella; s__Hannaella_zeae	Tremellales	7	Pathotroph-Saprotroph-Symbiotroph	Fungal Parasite-Undefined Saprotroph	Tremelloid-Yeast	NULL	Possible	The order contains both teleomorphic and anamorphic species, most of the latter being yeasts	Sterkenburg E, et al. 2015. New Phytologist 207:1145-1158
ASV11703	0	0	0	0	0	0	0	0	0	0	0	0	0	0	0	0	0	0	0	0	0	0	0	0	0	0	0	0	0	0	k__Fungi; p__Basidiomycota; c__Tremellomycetes; o__Tremellales; f__Rhynchogastremataceae; g__Papiliotrema; s__unclassified_Papiliotrema	Tremellales	7	Pathotroph-Saprotroph-Symbiotroph	Fungal Parasite-Undefined Saprotroph	Tremelloid-Yeast	NULL	Possible	The order contains both teleomorphic and anamorphic species, most of the latter being yeasts	Sterkenburg E, et al. 2015. New Phytologist 207:1145-1158
ASV11704	0	0	0	0	0	0	0	0	0	0	0	0	0	0	0	0	0	0	0	0	0	0	0	0	0	0	0	0	0	72	k__Fungi; p__Ascomycota; c__Dothideomycetes; o__Pleosporales; f__Didymellaceae; g__Didymella; s__Didymella_rosea	Didymella	13	Pathotroph-Saprotroph	Animal Pathogen-Plant Pathogen-Undefined Saprotroph	Microfungus	NULL	Probable	NULL	Tedersoo L, et al. 2014. Science 346:1256688 (doi:10.1126/science.1256688)
ASV11705	0	0	0	0	0	0	0	0	0	0	0	0	0	0	0	0	0	0	0	0	0	0	0	0	0	0	0	0	0	0	k__Fungi; p__Ascomycota; c__Saccharomycetes; o__Saccharomycetales; f__unidentified; g__Candida; s__[Candida]_subhashii	Saccharomycetales	7	Saprotroph	Undefined Saprotroph	Yeast	NULL	Possible	NULL	Sterkenburg E, et al. 2015. New Phytologist 207:1145-1158
ASV11706	0	0	0	0	0	0	0	0	0	0	0	0	0	0	0	0	0	0	0	0	0	0	0	0	0	0	0	0	0	0	k__Fungi; p__Basidiomycota; c__Agaricomycetes; o__Corticiales; f__Corticiaceae; g__Limonomyces; s__unidentified	Limonomyces	13	Pathotroph	Plant Pathogen	NULL	NULL	Probable	NULL	Tedersoo L, et al. 2014. Science 346:1256688
ASV11707	0	0	0	0	0	0	0	0	0	0	0	0	0	0	0	0	0	0	0	0	0	0	0	0	0	0	0	0	0	0	k__Fungi; p__Basidiomycota; c__Tremellomycetes; o__Tremellales; f__Bulleribasidiaceae; g__Dioszegia; s__Dioszegia_catarinonii	Tremellales	7	Pathotroph-Saprotroph-Symbiotroph	Fungal Parasite-Undefined Saprotroph	Tremelloid-Yeast	NULL	Possible	The order contains both teleomorphic and anamorphic species, most of the latter being yeasts	Sterkenburg E, et al. 2015. New Phytologist 207:1145-1158
ASV11709	0	0	0	0	0	0	0	0	0	0	0	0	0	0	0	0	0	0	0	0	0	0	0	0	0	0	0	0	0	0	k__Fungi; p__Basidiomycota; c__Tremellomycetes; o__Tremellales; f__Bulleribasidiaceae; g__Hannaella; s__Hannaella_luteola	Tremellales	7	Pathotroph-Saprotroph-Symbiotroph	Fungal Parasite-Undefined Saprotroph	Tremelloid-Yeast	NULL	Possible	The order contains both teleomorphic and anamorphic species, most of the latter being yeasts	Sterkenburg E, et al. 2015. New Phytologist 207:1145-1158
ASV11710	0	0	0	0	0	0	0	0	0	0	0	0	0	0	0	0	0	0	0	0	0	0	0	0	0	0	0	0	0	0	k__Fungi; p__Basidiomycota; c__Agaricomycetes; o__Corticiales; f__Corticiaceae; g__Laetisaria; s__Laetisaria_arvalis	Laetisaria	13	Pathotroph	Plant Pathogen	Corticioid	NULL	Probable	NULL	Tedersoo L, et al. 2014. Science 346:1256688
ASV11711	0	0	0	0	0	0	0	0	0	0	0	0	0	0	0	0	0	0	0	0	0	0	0	0	0	0	0	0	0	0	k__Fungi; p__Ascomycota; c__Sordariomycetes; o__Diaporthales; f__Diaporthaceae; g__Diaporthe; s__Diaporthe_caulivora	Diaporthe	13	Pathotroph-Symbiotroph	Endophyte-Plant Pathogen	Microfungus	NULL	Possible	NULL	Tedersoo L, et al. 2014. Science 346:1256688
ASV11712	0	0	0	0	0	0	0	0	0	0	0	0	0	0	0	0	0	0	0	0	0	0	0	0	0	0	0	0	0	0	k__Fungi; p__Ascomycota; c__Sordariomycetes; o__Sordariales; f__Chaetomiaceae; g__Chaetomium; s__Chaetomium_megalocarpum	Chaetomium	13	Pathotroph-Saprotroph-Symbiotroph	Animal Pathogen-Dung Saprotroph-Endophyte-Epiphyte-Plant Saprotroph-Wood Saprotroph	Microfungus	Soft Rot	Possible	Saprobic, acting as key decay organisms of plant materials and plant-derived commodities (Cannon & Kirk 2007); Epiphyte detection method-culture (Massimo et al. 2015); Endophyte detection method-culture (Busby et al. 2016, David et al. 2016); Likely opportunistic human pathogen (Irinyi et al. 2015)	Seehann G, et al. 1975. List of Fungi in Soft-Rot Tissue Tests. Institute fur Holzbiologie und Holzschutz, Bundesforschungsanstalt fur Forst - und Holzwirtshaft, Hamburg - Lohbrugge, Germany; Cannon PF, Kirk PM. 2007. Fungal Families of the World. CAB International, Cambridge; Bills GF, et al. 2013. Current Opinion in microbiology, 16:549-565; Tedersoo L, et al. 2014. Science 346:1256688; Irinyi …
ASV11713	0	0	0	0	0	0	0	0	0	0	0	0	0	0	0	0	0	0	0	0	0	0	0	0	0	0	0	0	0	0	k__Fungi; p__Basidiomycota; c__Cystobasidiomycetes; o__unidentified; f__unidentified; g__Buckleyzyma; s__Buckleyzyma_aurantiaca	Buckleyzyma	13	Saprotroph	Undefined Saprotroph	Yeast	NULL	Probable	NULL	Wang QM, et al. 2015. Studies in Mycology 81:149-189 (https://doi.org/10.1016/j.simyco.2015.12.002)
ASV11717	0	0	0	0	0	0	0	0	0	0	0	0	0	0	0	0	0	0	0	0	0	0	0	0	0	0	0	0	0	0	k__Fungi; p__Ascomycota; c__Dothideomycetes; o__Mycosphaerellales; f__Mycosphaerellaceae; g__Cercospora; s__Cercospora_fagopyri	Mycosphaerellaceae	9	Pathotroph-Saprotroph	Plant Pathogen-Undefined Saprotroph	Microfungus	NULL	Probable	Biotrophic, necrotrophic or saprobic on various plant tissues (Cannon & Kirk 2007)	Cannon PF, Kirk PM. 2007. Fungal Families of the World. CAB International, Cambridge
ASV11718	0	0	0	0	0	0	0	0	0	0	0	0	0	0	0	0	0	0	0	0	0	0	0	0	0	0	0	0	0	0	k__Fungi; p__Basidiomycota; c__Ustilaginomycetes; o__Ustilaginales; f__Ustilaginaceae; g__unidentified; s__unidentified	Ustilaginaceae	9	Pathotroph	Plant Pathogen	Facultative Yeast-Smut	NULL	Probable	Biotrophic in living tissue of Gramineae and Cyperaceae (Cannon & Kirk 2007)	Cannon PF, Kirk PM. 2007. Fungal Families of the World. CAB International, Cambridge
ASV11719	0	0	0	0	0	0	0	0	0	0	0	0	0	0	0	0	0	0	0	0	0	0	0	0	0	0	0	0	0	0	k__Fungi; p__Chytridiomycota; c__Neocallimastigomycetes; o__Neocallimastigales; f__Neocallimastigaceae; g__Pecoramyces; s__Pecoramyces_ruminatium	Neocallimastigaceae	9	Saprotroph-Symbiotroph	Animal Endosymbiont-Plant Saprotroph	Microfungus	NULL	Highly Probable	Obligates anaerobes that live in the rumen and handgun of vertebrate herbivores and metabolize cellulose (Cannon & Kirk 2007)	Cannon PF, Kirk PM. 2007. Fungal Families of the World. CAB International, Cambridge
ASV11720	0	0	0	0	0	0	0	0	0	0	0	0	0	0	0	0	0	0	0	0	0	0	0	0	0	0	0	0	0	0	k__Fungi; p__Basidiomycota; c__Agaricomycetes; o__Cantharellales; f__Ceratobasidiaceae; g__unidentified; s__unidentified	Ceratobasidiaceae	9	Pathotroph-Saprotroph-Symbiotroph	Endomycorrhizal-Plant Pathogen-Undefined Saprotroph	Microfungus	NULL	Possible	Best known as plant pathogens, but also saprobic. Species are endomycorrhizal with a wide range of plant roots - especially of Orchidaceae but also even bryophytes (Cannon & Kirk 2007)	Cannon PF, Kirk PM. 2007. Fungal Families of the World. CAB International, Cambridge
ASV11729	0	0	0	0	0	0	0	0	0	0	0	0	0	0	0	0	0	0	0	0	0	0	0	0	0	0	0	0	0	29	k__Fungi; p__Ascomycota; c__Eurotiomycetes; o__Eurotiales; f__Trichocomaceae; g__Talaromyces; s__Talaromyces_sayulitensis	Talaromyces	13	Saprotroph	Undefined Saprotroph	NULL	NULL	Probable	NULL	Tedersoo L, et al. 2014. Science 346:1256688
ASV1173	317	0	0	0	0	0	0	0	0	0	0	0	0	0	0	0	0	0	0	0	0	0	0	0	0	0	0	0	0	0	k__Fungi; p__Mortierellomycota; c__Mortierellomycetes; o__Mortierellales; f__Mortierellaceae; g__Mortierella; s__unclassified_Mortierella	Mortierellaceae	9	Saprotroph-Symbiotroph	Endophyte-Litter Saprotroph-Soil Saprotroph-Undefined Saprotroph	Microfungus	NULL	Possible	Saprobic in soil and thus frequenctly isolated from soil and material contaminated with soil such as hay or rotten silage and spoil tips (Cannon & Kirk 2007)	Cannon PF, Kirk PM. 2007. Fungal Families of the World. CAB International, Cambridge; Purahong W, et al. 2016. Molecular Ecology 25:4059-4074
ASV11731	0	0	0	0	0	0	0	0	0	0	0	0	0	0	0	0	0	0	0	0	0	0	0	0	0	0	0	0	0	0	k__Fungi; p__Ascomycota; c__Leotiomycetes; o__Helotiales; f__Mollisiaceae; g__Acephala; s__Acephala_applanata	Acephala	13	Symbiotroph	Ectomycorrhizal	NULL	NULL	Possible	NULL	Tedersoo L, et al. 2010. Mycorrhiza 20:217-263 (ECM/(not ECM)
ASV11732	0	0	0	0	0	0	0	0	0	0	0	0	0	0	0	0	0	0	0	0	0	0	0	0	0	0	0	0	0	0	k__Fungi; p__Basidiomycota; c__Agaricomycetes; o__Agaricales; f__Cortinariaceae; g__Hebeloma; s__Hebeloma_limbatum	Hebeloma	13	Symbiotroph	Ectomycorrhizal	Agaricoid	NULL	Highly Probable	NULL	Rinaldi AC, et al. 2008. Fungal Diversity 33:1-45; Tedersoo L, et al. 2010. Mycorrhiza 20:217-263; http://mycorrhizas.info/ecmf.html
ASV11733	0	0	0	0	0	0	0	0	0	0	0	0	0	0	0	0	0	0	0	0	0	0	0	0	0	0	0	0	0	0	k__Fungi; p__Ascomycota; c__Sordariomycetes; o__Sordariales; f__Lasiosphaeriaceae; g__Podospora; s__Podospora_dimorpha	Podospora	13	Saprotroph-Symbiotroph	Dung Saprotroph-Endophyte-Litter Saprotroph-Undefined Saprotroph	Microfungus	NULL	Possible	Endophyte detection method-culture (David et al. 2016)	Bell A. 1983. Dung Fungi: An Illustrated Guide to Coprophilous Fungi in New Zealand. Victoria University Press, Wellington; Tedersoo L, et al. 2014. Science 346:1256688; David AS, et al. 2016. Microbial Ecology 71:912-926; Purahong W, et al. 2016. Molecular Ecology 25:4059-4074 (as litter saprotroph)
ASV11734	0	0	0	0	0	0	0	0	0	0	0	0	0	0	0	0	0	0	0	0	0	0	0	0	0	0	0	0	0	0	k__Fungi; p__Ascomycota; c__Sordariomycetes; o__Hypocreales; f__Nectriaceae; g__Fusarium; s__Fusarium_solani	Fusarium	13	Pathotroph-Saprotroph-Symbiotroph	Animal Pathogen-Endophyte-Lichen Parasite-Plant Pathogen-Soil Saprotroph-Wood Saprotroph	Microfungus	NULL	Possible	Likely opportunistic human pathogen (Irinyi et al. 2015)	Duncan CG, Eslyn WE. 1966. Mycologia 58:642-664; Seehann G, et al. 1975. List of Fungi in Soft-Rot Tissue Tests. Institute fur Holzbiologie und Holzschutz, Bundesforschungsanstalt fur Forst - und Holzwirtshaft, Hamburg - Lohbrugge, Germany; Costa IPMW, et al. 2012. Mycotaxon 119:26; Tedersoo L, et al. 2014. Science 346:1256688; Irinyi L, et al. 2015. Medical Mycology 53:313-337; Schroers et al. 2…
ASV11735	0	0	0	0	0	0	0	0	0	0	0	0	0	0	0	0	0	0	0	0	0	0	0	0	0	0	0	0	0	0	k__Fungi; p__Ascomycota; c__Sordariomycetes; o__Hypocreales; f__Nectriaceae; g__Dactylonectria; s__Dactylonectria_alcacerensis	Hypocreales	7	Saprotroph	Undefined Saprotroph	Microfungus	NULL	Possible	NULL	Sterkenburg E, et al. 2015. New Phytologist 207:1145-1158
ASV11736	0	0	0	0	0	0	0	0	0	0	0	0	0	0	0	0	0	0	0	0	0	0	0	0	0	0	0	0	0	0	k__Fungi; p__Ascomycota; c__Sordariomycetes; o__Sordariales; f__Chaetomiaceae; g__Corynascella; s__Corynascella_humicola	Corynascella	13	Saprotroph	Undefined Saprotroph	NULL	NULL	Probable	NULL	Tedersoo L, et al. 2014. Science 346:1256688
ASV11737	0	0	0	0	0	0	0	0	0	0	0	0	0	0	0	0	0	0	0	0	0	0	0	0	0	0	0	0	0	0	k__Fungi; p__Ascomycota; c__Sordariomycetes; o__Hypocreales; f__Nectriaceae; g__Fusarium; s__Fusarium_solani	Fusarium	13	Pathotroph-Saprotroph-Symbiotroph	Animal Pathogen-Endophyte-Lichen Parasite-Plant Pathogen-Soil Saprotroph-Wood Saprotroph	Microfungus	NULL	Possible	Likely opportunistic human pathogen (Irinyi et al. 2015)	Duncan CG, Eslyn WE. 1966. Mycologia 58:642-664; Seehann G, et al. 1975. List of Fungi in Soft-Rot Tissue Tests. Institute fur Holzbiologie und Holzschutz, Bundesforschungsanstalt fur Forst - und Holzwirtshaft, Hamburg - Lohbrugge, Germany; Costa IPMW, et al. 2012. Mycotaxon 119:26; Tedersoo L, et al. 2014. Science 346:1256688; Irinyi L, et al. 2015. Medical Mycology 53:313-337; Schroers et al. 2…
ASV11738	0	0	0	0	0	0	0	0	0	0	0	0	0	0	0	0	0	0	0	0	0	0	0	0	0	0	0	0	0	0	k__Fungi; p__Mortierellomycota; c__Mortierellomycetes; o__Mortierellales; f__Mortierellaceae; g__Mortierella; s__Mortierella_elongata	Mortierellaceae	9	Saprotroph-Symbiotroph	Endophyte-Litter Saprotroph-Soil Saprotroph-Undefined Saprotroph	Microfungus	NULL	Possible	Saprobic in soil and thus frequenctly isolated from soil and material contaminated with soil such as hay or rotten silage and spoil tips (Cannon & Kirk 2007)	Cannon PF, Kirk PM. 2007. Fungal Families of the World. CAB International, Cambridge; Purahong W, et al. 2016. Molecular Ecology 25:4059-4074
ASV11739	0	0	0	0	0	0	0	0	0	0	0	0	0	0	0	0	0	0	0	0	0	0	0	0	0	0	0	0	0	0	k__Fungi; p__Ascomycota; c__Sordariomycetes; o__Hypocreales; f__Nectriaceae; g__Neonectria; s__Neonectria_major	Neonectria	13	Pathotroph	Plant Pathogen	NULL	NULL	Probable	NULL	Tedersoo L, et al. 2014. Science 346:1256688
ASV1174	309	0	0	0	0	0	0	0	0	0	0	0	0	0	0	0	0	0	0	0	0	0	0	0	0	0	0	0	0	0	k__Fungi; p__Ascomycota; c__Sordariomycetes; o__Hypocreales; f__Nectriaceae; g__unidentified; s__unidentified	Hypocreales	7	Saprotroph	Undefined Saprotroph	Microfungus	NULL	Possible	NULL	Sterkenburg E, et al. 2015. New Phytologist 207:1145-1158
ASV11740	0	0	0	0	0	0	0	0	0	0	0	0	0	0	0	0	0	0	0	0	0	0	0	0	0	0	0	0	0	0	k__Fungi; p__Ascomycota; c__Sordariomycetes; o__Hypocreales; f__Stachybotryaceae; g__unidentified; s__unidentified	Hypocreales	7	Saprotroph	Undefined Saprotroph	Microfungus	NULL	Possible	NULL	Sterkenburg E, et al. 2015. New Phytologist 207:1145-1158
ASV11741	0	0	0	0	0	0	0	0	0	0	0	0	0	0	0	0	0	0	0	0	0	0	0	0	0	0	0	0	0	0	k__Fungi; p__Ascomycota; c__Sordariomycetes; o__Hypocreales; f__unidentified; g__unidentified; s__unidentified	Hypocreales	7	Saprotroph	Undefined Saprotroph	Microfungus	NULL	Possible	NULL	Sterkenburg E, et al. 2015. New Phytologist 207:1145-1158
ASV11742	0	0	0	0	0	0	0	0	0	0	0	0	0	0	0	0	0	0	0	0	0	0	0	0	0	0	0	0	0	0	k__Fungi; p__Mortierellomycota; c__Mortierellomycetes; o__Mortierellales; f__Mortierellaceae; g__Mortierella; s__unclassified_Mortierella	Mortierellaceae	9	Saprotroph-Symbiotroph	Endophyte-Litter Saprotroph-Soil Saprotroph-Undefined Saprotroph	Microfungus	NULL	Possible	Saprobic in soil and thus frequenctly isolated from soil and material contaminated with soil such as hay or rotten silage and spoil tips (Cannon & Kirk 2007)	Cannon PF, Kirk PM. 2007. Fungal Families of the World. CAB International, Cambridge; Purahong W, et al. 2016. Molecular Ecology 25:4059-4074
[truncated: 4,479 more rows]
