# Supplementary material for: Synergistic Recruitment of Symbiotic Fungi by Potting and Scleroderma bovista Inoculation Suppresses Pathogens in Hazel Rhizosphere Microbiomes
Source: Microorganisms. 2025 May 2;13(5):1063. doi: 10.3390/microorganisms13051063 (PMC12114540; doi:10.3390/microorganisms13051063)
Supplement: Supplementary file 1 [file microorganisms-13-01063-s001.zip › microorganisms-3613163-supplementary/Supplementary File/Table S7 Fungal phenotype prediction of Group 1 vs Group 2.xlsx]

## Sheet: Sheet1
OTU ID	A1	A1-1	A1-2	A2	A2-1	A2-2	B1	B1-1	B1-2	B2	B2-1	B2-2	C1	C1-1	C1-2	C2	C2-1	C2-2	D1	D1-1	D1-2	D2	D2-1	D2-2	E1	E1-1	E1-2	E2	E2-1	E2-2	taxonomy	Taxon	Taxon Level	Trophic Mode	Guild	Growth Morphology	Trait	Confidence Ranking	Notes	Citation/Source
ASV3207	0	0	0	0	0	0	0	0	0	0	0	0	0	0	0	0	0	0	0	0	0	0	0	0	0	0	0	0	0	0	k__Fungi; p__Neocallimastigomycota; c__Neocallimastigomycetes; o__Neocallimastigales; f__Neocallimastigaceae; g__Piromyces; s__unidentified	Piromyces	13	Symbiotroph	Animal Endosymbiont	NULL	NULL	Probable	Animal gut fungus	Tedersoo L, et al. 2014. Science 346:1256688
ASV9781	0	0	0	0	0	0	0	0	0	0	0	0	0	0	0	0	0	0	4	0	0	0	0	0	0	0	0	0	0	0	k__Fungi; p__Neocallimastigomycota; c__Neocallimastigomycetes; o__Neocallimastigales; f__Neocallimastigaceae; g__Piromyces; s__unclassified_Piromyces	Piromyces	13	Symbiotroph	Animal Endosymbiont	NULL	NULL	Probable	Animal gut fungus	Tedersoo L, et al. 2014. Science 346:1256688
ASV9793	0	0	0	0	0	0	0	0	0	0	0	0	0	0	0	0	0	0	2	0	0	0	0	0	0	0	0	0	0	0	k__Fungi; p__Neocallimastigomycota; c__Neocallimastigomycetes; o__Neocallimastigales; f__Neocallimastigaceae; g__Piromyces; s__unidentified	Piromyces	13	Symbiotroph	Animal Endosymbiont	NULL	NULL	Probable	Animal gut fungus	Tedersoo L, et al. 2014. Science 346:1256688
ASV2889	0	0	0	0	0	0	0	0	0	0	0	0	0	0	0	0	0	0	0	0	0	0	0	0	0	0	0	0	0	0	k__Fungi; p__Glomeromycota; c__Glomeromycetes; o__Glomerales; f__Glomeraceae; g__Rhizophagus; s__Rhizophagus_prolifer	Rhizophagus	13	Symbiotroph	Arbuscular Mycorrhizal	NULL	NULL	Highly Probable	NULL	Redecker D, et al. 2013. Mycorrhiza 23:515-531
ASV5772	0	0	0	0	0	0	0	0	0	0	2	0	0	0	0	0	0	0	0	0	0	0	0	0	0	0	0	0	0	0	k__Fungi; p__Glomeromycota; c__Glomeromycetes; o__Glomerales; f__Glomeraceae; g__Rhizophagus; s__Rhizophagus_prolifer	Rhizophagus	13	Symbiotroph	Arbuscular Mycorrhizal	NULL	NULL	Highly Probable	NULL	Redecker D, et al. 2013. Mycorrhiza 23:515-531
ASV5861	0	0	0	0	0	0	0	0	0	0	0	8	0	0	0	0	0	0	0	0	0	0	0	0	0	0	0	0	0	0	k__Fungi; p__Glomeromycota; c__Glomeromycetes; o__Glomerales; f__Glomeraceae; g__Rhizophagus; s__Rhizophagus_prolifer	Rhizophagus	13	Symbiotroph	Arbuscular Mycorrhizal	NULL	NULL	Highly Probable	NULL	Redecker D, et al. 2013. Mycorrhiza 23:515-531
ASV7832	0	0	0	0	0	0	0	0	0	0	0	0	134	0	0	0	0	0	0	0	0	0	0	0	0	0	0	0	0	0	k__Fungi; p__Glomeromycota; c__Glomeromycetes; o__Glomerales; f__Glomeraceae; g__Rhizophagus; s__Rhizophagus_clarus	Rhizophagus	13	Symbiotroph	Arbuscular Mycorrhizal	NULL	NULL	Highly Probable	NULL	Redecker D, et al. 2013. Mycorrhiza 23:515-531
ASV7886	0	0	0	0	0	0	0	0	0	0	0	0	38	0	0	0	0	0	0	0	0	0	0	0	0	0	0	0	0	0	k__Fungi; p__Glomeromycota; c__Glomeromycetes; o__Glomerales; f__Glomeraceae; g__Rhizophagus; s__unclassified_Rhizophagus	Rhizophagus	13	Symbiotroph	Arbuscular Mycorrhizal	NULL	NULL	Highly Probable	NULL	Redecker D, et al. 2013. Mycorrhiza 23:515-531
ASV7887	0	0	0	0	0	0	0	0	0	0	0	0	38	0	0	0	0	0	0	0	0	0	0	0	0	0	0	0	0	0	k__Fungi; p__Glomeromycota; c__Glomeromycetes; o__Glomerales; f__Glomeraceae; g__Rhizophagus; s__unclassified_Rhizophagus	Rhizophagus	13	Symbiotroph	Arbuscular Mycorrhizal	NULL	NULL	Highly Probable	NULL	Redecker D, et al. 2013. Mycorrhiza 23:515-531
ASV7893	0	0	0	0	0	0	0	0	0	0	0	0	24	0	0	0	0	0	0	0	0	0	0	0	0	0	0	0	0	0	k__Fungi; p__Glomeromycota; c__Glomeromycetes; o__Glomerales; f__Glomeraceae; g__Rhizophagus; s__Rhizophagus_clarus	Rhizophagus	13	Symbiotroph	Arbuscular Mycorrhizal	NULL	NULL	Highly Probable	NULL	Redecker D, et al. 2013. Mycorrhiza 23:515-531
ASV7905	0	0	0	0	0	0	0	0	0	0	0	0	8	0	0	0	0	0	0	0	0	0	0	0	0	0	0	0	0	0	k__Fungi; p__Glomeromycota; c__Glomeromycetes; o__Glomerales; f__Glomeraceae; g__Rhizophagus; s__Rhizophagus_clarus	Rhizophagus	13	Symbiotroph	Arbuscular Mycorrhizal	NULL	NULL	Highly Probable	NULL	Redecker D, et al. 2013. Mycorrhiza 23:515-531
ASV9038	0	0	0	0	0	0	0	0	0	0	0	0	0	0	0	0	0	0	0	0	0	0	0	0	0	0	0	0	0	0	k__Fungi; p__Glomeromycota; c__Glomeromycetes; o__Glomerales; f__Glomeraceae; g__Rhizophagus; s__Rhizophagus_prolifer	Rhizophagus	13	Symbiotroph	Arbuscular Mycorrhizal	NULL	NULL	Highly Probable	NULL	Redecker D, et al. 2013. Mycorrhiza 23:515-531
ASV2438	0	0	0	8	0	0	0	0	0	0	0	0	0	0	0	0	0	0	0	0	0	0	0	0	0	0	0	0	0	0	k__Fungi; p__Glomeromycota; c__Glomeromycetes; o__Diversisporales; f__Gigasporaceae; g__Racocetra; s__Racocetra_crispa	Racocetra	13	Symbiotroph	Arbuscular Mycorrhizal	NULL	NULL	Highly Probable	NULL	Redecker D, et al. 2013. Mycorrhiza 23:515-531
ASV11031	0	0	0	0	0	0	0	0	0	0	0	0	0	0	0	0	0	0	0	0	0	0	0	0	0	0	0	0	0	0	k__Fungi; p__Glomeromycota; c__Paraglomeromycetes; o__Paraglomerales; f__Paraglomeraceae; g__Paraglomus; s__Paraglomus_occultum	Paraglomeraceae	9	Symbiotroph	Arbuscular Mycorrhizal	NULL	NULL	Highly Probable	NULL	Redecker D, et al. 2013. Mycorrhiza 23:515-531
ASV1858	6	0	0	0	0	0	0	0	0	0	0	0	0	0	0	0	0	0	0	0	0	0	0	0	0	0	0	0	0	0	k__Fungi; p__Glomeromycota; c__Glomeromycetes; o__Paraglomerales; f__Paraglomeraceae; g__Paraglomus; s__Paraglomus_occultum	Paraglomeraceae	9	Symbiotroph	Arbuscular Mycorrhizal	NULL	NULL	Highly Probable	NULL	Redecker D, et al. 2013. Mycorrhiza 23:515-531
ASV224	0	0	0	0	0	0	0	0	0	0	0	0	0	0	0	0	0	0	0	0	0	0	0	0	0	0	0	0	0	0	k__Fungi; p__Glomeromycota; c__Paraglomeromycetes; o__Paraglomerales; f__Paraglomeraceae; g__Paraglomus; s__Paraglomus_laccatum	Paraglomeraceae	9	Symbiotroph	Arbuscular Mycorrhizal	NULL	NULL	Highly Probable	NULL	Redecker D, et al. 2013. Mycorrhiza 23:515-531
ASV399	0	0	0	0	0	0	0	0	0	0	0	0	0	0	0	0	0	0	0	0	0	0	0	0	0	0	0	0	0	0	k__Fungi; p__Glomeromycota; c__Paraglomeromycetes; o__Paraglomerales; f__Paraglomeraceae; g__Paraglomus; s__Paraglomus_brasilianum	Paraglomeraceae	9	Symbiotroph	Arbuscular Mycorrhizal	NULL	NULL	Highly Probable	NULL	Redecker D, et al. 2013. Mycorrhiza 23:515-531
ASV5139	0	0	0	0	0	0	0	0	0	0	0	0	0	0	0	0	0	0	0	0	0	0	0	0	0	0	0	0	0	0	k__Fungi; p__Glomeromycota; c__Paraglomeromycetes; o__Paraglomerales; f__Paraglomeraceae; g__Paraglomus; s__Paraglomus_occultum	Paraglomeraceae	9	Symbiotroph	Arbuscular Mycorrhizal	NULL	NULL	Highly Probable	NULL	Redecker D, et al. 2013. Mycorrhiza 23:515-531
ASV5852	0	0	0	0	0	0	0	0	0	0	0	10	0	0	0	0	0	0	0	0	0	0	0	0	0	0	0	0	0	0	k__Fungi; p__Glomeromycota; c__Paraglomeromycetes; o__Paraglomerales; f__Paraglomeraceae; g__Paraglomus; s__Paraglomus_laccatum	Paraglomeraceae	9	Symbiotroph	Arbuscular Mycorrhizal	NULL	NULL	Highly Probable	NULL	Redecker D, et al. 2013. Mycorrhiza 23:515-531
ASV6055	0	0	0	0	0	0	0	0	0	7	0	0	0	0	0	0	0	0	0	0	0	0	0	0	0	0	0	0	0	0	k__Fungi; p__Glomeromycota; c__Paraglomeromycetes; o__Paraglomerales; f__Paraglomeraceae; g__Paraglomus; s__Paraglomus_laccatum	Paraglomeraceae	9	Symbiotroph	Arbuscular Mycorrhizal	NULL	NULL	Highly Probable	NULL	Redecker D, et al. 2013. Mycorrhiza 23:515-531
ASV6971	0	0	0	0	0	0	0	0	0	0	0	0	0	0	0	0	0	0	0	0	0	0	0	0	0	0	0	0	0	0	k__Fungi; p__Glomeromycota; c__Paraglomeromycetes; o__Paraglomerales; f__Paraglomeraceae; g__Paraglomus; s__Paraglomus_occultum	Paraglomeraceae	9	Symbiotroph	Arbuscular Mycorrhizal	NULL	NULL	Highly Probable	NULL	Redecker D, et al. 2013. Mycorrhiza 23:515-531
ASV7355	0	0	0	0	0	0	0	0	0	0	0	0	0	0	0	0	0	0	0	0	0	0	0	0	0	0	0	0	0	0	k__Fungi; p__Glomeromycota; c__Paraglomeromycetes; o__Paraglomerales; f__Paraglomeraceae; g__Paraglomus; s__Paraglomus_occultum	Paraglomeraceae	9	Symbiotroph	Arbuscular Mycorrhizal	NULL	NULL	Highly Probable	NULL	Redecker D, et al. 2013. Mycorrhiza 23:515-531
ASV11134	0	0	0	0	0	0	0	0	0	0	0	0	0	0	0	0	0	0	0	0	0	0	0	0	0	0	0	0	0	0	k__Fungi; p__Glomeromycota; c__unclassified_Glomeromycota; o__unclassified_Glomeromycota; f__unclassified_Glomeromycota; g__unclassified_Glomeromycota; s__unclassified_Glomeromycota	Glomeromycota	3	Symbiotroph	Arbuscular Mycorrhizal	NULL	NULL	Highly Probable	NULL	Redecker D, et al. 2013. Mycorrhiza 23:515-531
ASV11146	0	0	0	0	0	0	0	0	0	0	0	0	0	0	0	0	0	0	0	0	0	0	0	0	0	0	0	0	0	0	k__Fungi; p__Glomeromycota; c__unclassified_Glomeromycota; o__unclassified_Glomeromycota; f__unclassified_Glomeromycota; g__unclassified_Glomeromycota; s__unclassified_Glomeromycota	Glomeromycota	3	Symbiotroph	Arbuscular Mycorrhizal	NULL	NULL	Highly Probable	NULL	Redecker D, et al. 2013. Mycorrhiza 23:515-531
ASV11462	0	0	0	0	0	0	0	0	0	0	0	0	0	0	0	0	0	0	0	0	0	0	0	0	0	1	1	0	0	0	k__Fungi; p__Glomeromycota; c__unclassified_Glomeromycota; o__unclassified_Glomeromycota; f__unclassified_Glomeromycota; g__unclassified_Glomeromycota; s__unclassified_Glomeromycota	Glomeromycota	3	Symbiotroph	Arbuscular Mycorrhizal	NULL	NULL	Highly Probable	NULL	Redecker D, et al. 2013. Mycorrhiza 23:515-531
ASV12097	0	0	0	0	0	0	0	0	0	0	0	0	0	0	0	0	0	0	0	0	0	0	0	0	0	0	0	5	0	0	k__Fungi; p__Glomeromycota; c__unclassified_Glomeromycota; o__unclassified_Glomeromycota; f__unclassified_Glomeromycota; g__unclassified_Glomeromycota; s__unclassified_Glomeromycota	Glomeromycota	3	Symbiotroph	Arbuscular Mycorrhizal	NULL	NULL	Highly Probable	NULL	Redecker D, et al. 2013. Mycorrhiza 23:515-531
ASV4029	0	0	0	0	0	0	0	0	0	0	0	0	0	0	0	0	0	0	0	0	0	0	0	0	0	0	0	0	0	0	k__Fungi; p__Glomeromycota; c__unclassified_Glomeromycota; o__unclassified_Glomeromycota; f__unclassified_Glomeromycota; g__unclassified_Glomeromycota; s__unclassified_Glomeromycota	Glomeromycota	3	Symbiotroph	Arbuscular Mycorrhizal	NULL	NULL	Highly Probable	NULL	Redecker D, et al. 2013. Mycorrhiza 23:515-531
ASV4504	0	0	0	0	0	0	0	0	0	0	0	0	0	0	0	0	0	0	0	0	0	0	0	0	0	0	0	0	0	0	k__Fungi; p__Glomeromycota; c__Glomeromycetes; o__unclassified_Glomeromycetes; f__unclassified_Glomeromycetes; g__unclassified_Glomeromycetes; s__unclassified_Glomeromycetes	Glomeromycota	3	Symbiotroph	Arbuscular Mycorrhizal	NULL	NULL	Highly Probable	NULL	Redecker D, et al. 2013. Mycorrhiza 23:515-531
ASV6402	0	0	0	0	0	0	0	0	0	0	0	0	0	0	0	0	0	0	0	0	0	0	0	0	0	0	0	0	0	0	k__Fungi; p__Glomeromycota; c__unclassified_Glomeromycota; o__unclassified_Glomeromycota; f__unclassified_Glomeromycota; g__unclassified_Glomeromycota; s__unclassified_Glomeromycota	Glomeromycota	3	Symbiotroph	Arbuscular Mycorrhizal	NULL	NULL	Highly Probable	NULL	Redecker D, et al. 2013. Mycorrhiza 23:515-531
ASV7046	0	0	0	0	0	0	0	0	0	0	0	0	0	0	0	0	0	0	0	0	0	0	0	0	0	0	0	0	0	0	k__Fungi; p__Glomeromycota; c__unclassified_Glomeromycota; o__unclassified_Glomeromycota; f__unclassified_Glomeromycota; g__unclassified_Glomeromycota; s__unclassified_Glomeromycota	Glomeromycota	3	Symbiotroph	Arbuscular Mycorrhizal	NULL	NULL	Highly Probable	NULL	Redecker D, et al. 2013. Mycorrhiza 23:515-531
ASV7876	0	0	0	0	0	0	0	0	0	0	0	0	45	0	0	0	0	0	0	0	0	0	0	0	0	0	0	0	0	0	k__Fungi; p__Glomeromycota; c__Glomeromycetes; o__unclassified_Glomeromycetes; f__unclassified_Glomeromycetes; g__unclassified_Glomeromycetes; s__unclassified_Glomeromycetes	Glomeromycota	3	Symbiotroph	Arbuscular Mycorrhizal	NULL	NULL	Highly Probable	NULL	Redecker D, et al. 2013. Mycorrhiza 23:515-531
ASV9295	0	0	0	0	0	0	0	0	0	0	0	0	0	0	0	0	0	0	0	4	0	0	0	0	0	0	0	0	0	0	k__Fungi; p__Glomeromycota; c__unclassified_Glomeromycota; o__unclassified_Glomeromycota; f__unclassified_Glomeromycota; g__unclassified_Glomeromycota; s__unclassified_Glomeromycota	Glomeromycota	3	Symbiotroph	Arbuscular Mycorrhizal	NULL	NULL	Highly Probable	NULL	Redecker D, et al. 2013. Mycorrhiza 23:515-531
ASV9375	0	0	0	0	0	0	0	0	0	0	0	0	0	0	0	0	0	0	0	0	23	0	0	0	0	0	0	0	0	0	k__Fungi; p__Glomeromycota; c__unclassified_Glomeromycota; o__unclassified_Glomeromycota; f__unclassified_Glomeromycota; g__unclassified_Glomeromycota; s__unclassified_Glomeromycota	Glomeromycota	3	Symbiotroph	Arbuscular Mycorrhizal	NULL	NULL	Highly Probable	NULL	Redecker D, et al. 2013. Mycorrhiza 23:515-531
ASV9412	0	0	0	0	0	0	0	0	0	0	0	0	0	0	0	0	0	0	0	0	7	0	0	0	0	0	0	0	0	0	k__Fungi; p__Glomeromycota; c__unclassified_Glomeromycota; o__unclassified_Glomeromycota; f__unclassified_Glomeromycota; g__unclassified_Glomeromycota; s__unclassified_Glomeromycota	Glomeromycota	3	Symbiotroph	Arbuscular Mycorrhizal	NULL	NULL	Highly Probable	NULL	Redecker D, et al. 2013. Mycorrhiza 23:515-531
ASV9611	0	0	0	0	0	0	0	0	0	0	0	0	0	0	0	0	0	0	50	0	0	0	0	0	0	0	0	0	0	0	k__Fungi; p__Glomeromycota; c__unclassified_Glomeromycota; o__unclassified_Glomeromycota; f__unclassified_Glomeromycota; g__unclassified_Glomeromycota; s__unclassified_Glomeromycota	Glomeromycota	3	Symbiotroph	Arbuscular Mycorrhizal	NULL	NULL	Highly Probable	NULL	Redecker D, et al. 2013. Mycorrhiza 23:515-531
ASV9755	0	0	0	0	0	0	0	0	0	0	0	0	0	0	0	0	0	0	13	0	0	0	0	0	0	0	0	0	0	0	k__Fungi; p__Glomeromycota; c__unidentified; o__unidentified; f__unidentified; g__unidentified; s__unidentified	Glomeromycota	3	Symbiotroph	Arbuscular Mycorrhizal	NULL	NULL	Highly Probable	NULL	Redecker D, et al. 2013. Mycorrhiza 23:515-531
ASV9787	0	0	0	0	0	0	0	0	0	0	0	0	0	0	0	0	0	0	4	0	0	0	0	0	0	0	0	0	0	0	k__Fungi; p__Glomeromycota; c__unclassified_Glomeromycota; o__unclassified_Glomeromycota; f__unclassified_Glomeromycota; g__unclassified_Glomeromycota; s__unclassified_Glomeromycota	Glomeromycota	3	Symbiotroph	Arbuscular Mycorrhizal	NULL	NULL	Highly Probable	NULL	Redecker D, et al. 2013. Mycorrhiza 23:515-531
ASV10014	0	0	0	0	0	0	0	0	0	0	0	0	0	0	0	0	0	0	0	0	0	0	0	2	0	0	0	0	0	0	k__Fungi; p__Glomeromycota; c__Glomeromycetes; o__Glomerales; f__Glomeraceae; g__unidentified; s__unidentified	Glomeraceae	9	Symbiotroph	Arbuscular Mycorrhizal	NULL	NULL	Highly Probable	NULL	Redecker D, et al. 2013. Mycorrhiza 23:515-531
ASV10068	0	0	0	0	0	0	0	0	0	0	0	0	0	0	0	0	0	0	0	0	0	26	0	0	0	0	0	0	0	0	k__Fungi; p__Glomeromycota; c__Glomeromycetes; o__Glomerales; f__Glomeraceae; g__unclassified_Glomeraceae; s__unclassified_Glomeraceae	Glomeraceae	9	Symbiotroph	Arbuscular Mycorrhizal	NULL	NULL	Highly Probable	NULL	Redecker D, et al. 2013. Mycorrhiza 23:515-531
ASV10103	0	0	0	0	0	0	0	0	0	0	0	0	0	0	0	0	0	0	0	0	0	10	0	0	0	0	0	0	0	0	k__Fungi; p__Glomeromycota; c__Glomeromycetes; o__Glomerales; f__Glomeraceae; g__unclassified_Glomeraceae; s__unclassified_Glomeraceae	Glomeraceae	9	Symbiotroph	Arbuscular Mycorrhizal	NULL	NULL	Highly Probable	NULL	Redecker D, et al. 2013. Mycorrhiza 23:515-531
ASV11055	0	0	0	0	0	0	0	0	0	0	0	0	0	0	0	0	0	0	0	0	0	0	0	0	0	0	0	0	0	0	k__Fungi; p__Glomeromycota; c__Glomeromycetes; o__Glomerales; f__Glomeraceae; g__unclassified_Glomeraceae; s__unclassified_Glomeraceae	Glomeraceae	9	Symbiotroph	Arbuscular Mycorrhizal	NULL	NULL	Highly Probable	NULL	Redecker D, et al. 2013. Mycorrhiza 23:515-531
ASV11068	0	0	0	0	0	0	0	0	0	0	0	0	0	0	0	0	0	0	0	0	0	0	0	0	0	0	0	0	0	0	k__Fungi; p__Glomeromycota; c__Glomeromycetes; o__Glomerales; f__Glomeraceae; g__unclassified_Glomeraceae; s__unclassified_Glomeraceae	Glomeraceae	9	Symbiotroph	Arbuscular Mycorrhizal	NULL	NULL	Highly Probable	NULL	Redecker D, et al. 2013. Mycorrhiza 23:515-531
ASV11122	0	0	0	0	0	0	0	0	0	0	0	0	0	0	0	0	0	0	0	0	0	0	0	0	0	0	0	0	0	0	k__Fungi; p__Glomeromycota; c__Glomeromycetes; o__Glomerales; f__Glomeraceae; g__unclassified_Glomeraceae; s__unclassified_Glomeraceae	Glomeraceae	9	Symbiotroph	Arbuscular Mycorrhizal	NULL	NULL	Highly Probable	NULL	Redecker D, et al. 2013. Mycorrhiza 23:515-531
ASV11147	0	0	0	0	0	0	0	0	0	0	0	0	0	0	0	0	0	0	0	0	0	0	0	0	0	0	0	0	0	0	k__Fungi; p__Glomeromycota; c__Glomeromycetes; o__Glomerales; f__Glomeraceae; g__unidentified; s__unidentified	Glomeraceae	9	Symbiotroph	Arbuscular Mycorrhizal	NULL	NULL	Highly Probable	NULL	Redecker D, et al. 2013. Mycorrhiza 23:515-531
ASV11259	0	0	0	0	0	0	0	0	0	0	0	0	0	0	0	0	0	0	0	0	0	0	0	0	0	0	0	0	0	0	k__Fungi; p__Glomeromycota; c__Glomeromycetes; o__Glomerales; f__Glomeraceae; g__Glomus; s__Glomus_aggregatum	Glomeraceae	9	Symbiotroph	Arbuscular Mycorrhizal	NULL	NULL	Highly Probable	NULL	Redecker D, et al. 2013. Mycorrhiza 23:515-531
ASV11348	0	0	0	0	0	0	0	0	0	0	0	0	0	0	0	0	0	0	0	0	0	0	0	0	0	12	0	0	0	0	k__Fungi; p__Glomeromycota; c__Glomeromycetes; o__Glomerales; f__Glomeraceae; g__unidentified; s__unidentified	Glomeraceae	9	Symbiotroph	Arbuscular Mycorrhizal	NULL	NULL	Highly Probable	NULL	Redecker D, et al. 2013. Mycorrhiza 23:515-531
ASV11354	0	0	0	0	0	0	0	0	0	0	0	0	0	0	0	0	0	0	0	0	0	0	0	0	0	10	0	0	0	0	k__Fungi; p__Glomeromycota; c__Glomeromycetes; o__Glomerales; f__Glomeraceae; g__unclassified_Glomeraceae; s__unclassified_Glomeraceae	Glomeraceae	9	Symbiotroph	Arbuscular Mycorrhizal	NULL	NULL	Highly Probable	NULL	Redecker D, et al. 2013. Mycorrhiza 23:515-531
ASV11377	0	0	0	0	0	0	0	0	0	0	0	0	0	0	0	0	0	0	0	0	0	0	0	0	0	5	0	0	0	0	k__Fungi; p__Glomeromycota; c__Glomeromycetes; o__Glomerales; f__Glomeraceae; g__unclassified_Glomeraceae; s__unclassified_Glomeraceae	Glomeraceae	9	Symbiotroph	Arbuscular Mycorrhizal	NULL	NULL	Highly Probable	NULL	Redecker D, et al. 2013. Mycorrhiza 23:515-531
ASV11918	0	0	0	0	0	0	0	0	0	0	0	0	0	0	0	0	0	0	0	0	0	0	0	0	0	0	0	0	0	5	k__Fungi; p__Glomeromycota; c__Glomeromycetes; o__Glomerales; f__Glomeraceae; g__unclassified_Glomeraceae; s__unclassified_Glomeraceae	Glomeraceae	9	Symbiotroph	Arbuscular Mycorrhizal	NULL	NULL	Highly Probable	NULL	Redecker D, et al. 2013. Mycorrhiza 23:515-531
ASV12093	0	0	0	0	0	0	0	0	0	0	0	0	0	0	0	0	0	0	0	0	0	0	0	0	0	0	0	6	0	0	k__Fungi; p__Glomeromycota; c__Glomeromycetes; o__Glomerales; f__Glomeraceae; g__unclassified_Glomeraceae; s__unclassified_Glomeraceae	Glomeraceae	9	Symbiotroph	Arbuscular Mycorrhizal	NULL	NULL	Highly Probable	NULL	Redecker D, et al. 2013. Mycorrhiza 23:515-531
ASV12096	0	0	0	0	0	0	0	0	0	0	0	0	0	0	0	0	0	0	0	0	0	0	0	0	0	0	0	5	0	0	k__Fungi; p__Glomeromycota; c__Glomeromycetes; o__Glomerales; f__Glomeraceae; g__Glomus; s__unidentified	Glomeraceae	9	Symbiotroph	Arbuscular Mycorrhizal	NULL	NULL	Highly Probable	NULL	Redecker D, et al. 2013. Mycorrhiza 23:515-531
ASV1301	0	0	0	0	0	0	0	0	0	0	0	0	0	0	0	0	0	0	0	0	0	0	0	0	0	0	0	0	0	0	k__Fungi; p__Glomeromycota; c__Glomeromycetes; o__Glomerales; f__Glomeraceae; g__Glomus; s__Glomus_invermaium	Glomeraceae	9	Symbiotroph	Arbuscular Mycorrhizal	NULL	NULL	Highly Probable	NULL	Redecker D, et al. 2013. Mycorrhiza 23:515-531
ASV1330	0	0	0	0	0	0	0	0	0	0	0	0	0	0	0	0	0	0	0	0	0	0	0	0	0	0	0	0	0	0	k__Fungi; p__Glomeromycota; c__Glomeromycetes; o__Glomerales; f__Glomeraceae; g__unclassified_Glomeraceae; s__unclassified_Glomeraceae	Glomeraceae	9	Symbiotroph	Arbuscular Mycorrhizal	NULL	NULL	Highly Probable	NULL	Redecker D, et al. 2013. Mycorrhiza 23:515-531
ASV1953	0	0	0	0	6	0	0	0	0	0	0	0	0	0	0	0	0	0	0	0	0	0	0	0	0	0	0	0	0	0	k__Fungi; p__Glomeromycota; c__Glomeromycetes; o__Glomerales; f__Glomeraceae; g__unclassified_Glomeraceae; s__unclassified_Glomeraceae	Glomeraceae	9	Symbiotroph	Arbuscular Mycorrhizal	NULL	NULL	Highly Probable	NULL	Redecker D, et al. 2013. Mycorrhiza 23:515-531
ASV1979	0	0	0	0	4	0	0	0	0	0	0	0	0	0	0	0	0	0	0	0	0	0	0	0	0	0	0	0	0	0	k__Fungi; p__Glomeromycota; c__Glomeromycetes; o__Glomerales; f__Glomeraceae; g__unclassified_Glomeraceae; s__unclassified_Glomeraceae	Glomeraceae	9	Symbiotroph	Arbuscular Mycorrhizal	NULL	NULL	Highly Probable	NULL	Redecker D, et al. 2013. Mycorrhiza 23:515-531
ASV2452	0	0	0	5	0	0	0	0	0	0	0	0	0	0	0	0	0	0	0	0	0	0	0	0	0	0	0	0	0	0	k__Fungi; p__Glomeromycota; c__Glomeromycetes; o__Glomerales; f__Glomeraceae; g__unclassified_Glomeraceae; s__unclassified_Glomeraceae	Glomeraceae	9	Symbiotroph	Arbuscular Mycorrhizal	NULL	NULL	Highly Probable	NULL	Redecker D, et al. 2013. Mycorrhiza 23:515-531
ASV2460	0	0	0	4	0	0	0	0	0	0	0	0	0	0	0	0	0	0	0	0	0	0	0	0	0	0	0	0	0	0	k__Fungi; p__Glomeromycota; c__Glomeromycetes; o__Glomerales; f__Glomeraceae; g__unidentified; s__unidentified	Glomeraceae	9	Symbiotroph	Arbuscular Mycorrhizal	NULL	NULL	Highly Probable	NULL	Redecker D, et al. 2013. Mycorrhiza 23:515-531
ASV2770	0	0	0	0	0	0	0	0	0	0	0	0	0	0	0	0	0	0	0	0	0	0	0	0	0	0	0	0	0	0	k__Fungi; p__Glomeromycota; c__Glomeromycetes; o__Glomerales; f__Glomeraceae; g__Glomus; s__Glomus_aggregatum	Glomeraceae	9	Symbiotroph	Arbuscular Mycorrhizal	NULL	NULL	Highly Probable	NULL	Redecker D, et al. 2013. Mycorrhiza 23:515-531
ASV2994	0	0	0	0	0	0	0	0	0	0	0	0	0	0	0	0	0	0	0	0	0	0	0	0	0	0	0	0	0	0	k__Fungi; p__Glomeromycota; c__Glomeromycetes; o__Glomerales; f__Glomeraceae; g__unclassified_Glomeraceae; s__unclassified_Glomeraceae	Glomeraceae	9	Symbiotroph	Arbuscular Mycorrhizal	NULL	NULL	Highly Probable	NULL	Redecker D, et al. 2013. Mycorrhiza 23:515-531
ASV3028	0	0	0	0	0	0	0	0	0	0	0	0	0	0	0	0	0	0	0	0	0	0	0	0	0	0	0	0	0	0	k__Fungi; p__Glomeromycota; c__Glomeromycetes; o__Glomerales; f__Glomeraceae; g__unclassified_Glomeraceae; s__unclassified_Glomeraceae	Glomeraceae	9	Symbiotroph	Arbuscular Mycorrhizal	NULL	NULL	Highly Probable	NULL	Redecker D, et al. 2013. Mycorrhiza 23:515-531
ASV3332	0	0	0	0	0	0	0	0	0	0	0	0	0	0	0	0	0	0	0	0	0	0	0	0	0	0	0	0	0	0	k__Fungi; p__Glomeromycota; c__Glomeromycetes; o__Glomerales; f__Glomeraceae; g__Glomus; s__Glomus_macrocarpum	Glomeraceae	9	Symbiotroph	Arbuscular Mycorrhizal	NULL	NULL	Highly Probable	NULL	Redecker D, et al. 2013. Mycorrhiza 23:515-531
ASV3345	0	0	0	0	0	0	0	0	0	0	0	0	0	0	0	0	0	0	0	0	0	0	0	0	0	0	0	0	0	0	k__Fungi; p__Glomeromycota; c__Glomeromycetes; o__Glomerales; f__Glomeraceae; g__unidentified; s__unidentified	Glomeraceae	9	Symbiotroph	Arbuscular Mycorrhizal	NULL	NULL	Highly Probable	NULL	Redecker D, et al. 2013. Mycorrhiza 23:515-531
ASV400	0	0	0	0	0	0	0	0	0	0	0	0	0	0	0	0	0	0	0	0	0	0	0	0	0	0	0	0	0	0	k__Fungi; p__Glomeromycota; c__Glomeromycetes; o__Glomerales; f__Glomeraceae; g__unclassified_Glomeraceae; s__unclassified_Glomeraceae	Glomeraceae	9	Symbiotroph	Arbuscular Mycorrhizal	NULL	NULL	Highly Probable	NULL	Redecker D, et al. 2013. Mycorrhiza 23:515-531
ASV4002	0	0	0	0	0	0	0	0	0	0	0	0	0	0	0	0	0	0	0	0	0	0	0	0	0	0	0	0	0	0	k__Fungi; p__Glomeromycota; c__Glomeromycetes; o__Glomerales; f__Glomeraceae; g__unclassified_Glomeraceae; s__unclassified_Glomeraceae	Glomeraceae	9	Symbiotroph	Arbuscular Mycorrhizal	NULL	NULL	Highly Probable	NULL	Redecker D, et al. 2013. Mycorrhiza 23:515-531
ASV4131	0	0	0	0	0	0	0	0	0	0	0	0	0	0	0	0	0	0	0	0	0	0	0	0	0	0	0	0	0	0	k__Fungi; p__Glomeromycota; c__Glomeromycetes; o__Glomerales; f__Glomeraceae; g__unclassified_Glomeraceae; s__unclassified_Glomeraceae	Glomeraceae	9	Symbiotroph	Arbuscular Mycorrhizal	NULL	NULL	Highly Probable	NULL	Redecker D, et al. 2013. Mycorrhiza 23:515-531
ASV4189	0	0	0	0	0	0	0	0	0	0	0	0	0	0	0	0	0	0	0	0	0	0	0	0	0	0	0	0	0	0	k__Fungi; p__Glomeromycota; c__Glomeromycetes; o__Glomerales; f__Glomeraceae; g__unidentified; s__unidentified	Glomeraceae	9	Symbiotroph	Arbuscular Mycorrhizal	NULL	NULL	Highly Probable	NULL	Redecker D, et al. 2013. Mycorrhiza 23:515-531
ASV4296	0	0	0	0	0	0	0	0	0	0	0	0	0	0	0	0	0	0	0	0	0	0	0	0	0	0	0	0	0	0	k__Fungi; p__Glomeromycota; c__Glomeromycetes; o__Glomerales; f__Glomeraceae; g__unclassified_Glomeraceae; s__unclassified_Glomeraceae	Glomeraceae	9	Symbiotroph	Arbuscular Mycorrhizal	NULL	NULL	Highly Probable	NULL	Redecker D, et al. 2013. Mycorrhiza 23:515-531
ASV445	0	0	0	0	0	0	0	0	0	0	0	0	0	0	0	0	0	0	0	0	0	0	0	0	0	0	0	0	0	0	k__Fungi; p__Glomeromycota; c__Glomeromycetes; o__Glomerales; f__Glomeraceae; g__unclassified_Glomeraceae; s__unclassified_Glomeraceae	Glomeraceae	9	Symbiotroph	Arbuscular Mycorrhizal	NULL	NULL	Highly Probable	NULL	Redecker D, et al. 2013. Mycorrhiza 23:515-531
ASV5059	0	0	0	0	0	0	0	0	0	0	0	0	0	0	0	0	0	0	0	0	0	0	0	0	0	0	0	0	0	0	k__Fungi; p__Glomeromycota; c__Glomeromycetes; o__Glomerales; f__Glomeraceae; g__unidentified; s__unidentified	Glomeraceae	9	Symbiotroph	Arbuscular Mycorrhizal	NULL	NULL	Highly Probable	NULL	Redecker D, et al. 2013. Mycorrhiza 23:515-531
ASV5258	0	0	0	0	0	0	0	45	0	0	0	0	0	0	0	0	0	0	0	0	0	0	0	0	0	0	0	0	0	0	k__Fungi; p__Glomeromycota; c__Glomeromycetes; o__Glomerales; f__Glomeraceae; g__unclassified_Glomeraceae; s__unclassified_Glomeraceae	Glomeraceae	9	Symbiotroph	Arbuscular Mycorrhizal	NULL	NULL	Highly Probable	NULL	Redecker D, et al. 2013. Mycorrhiza 23:515-531
ASV5278	0	0	0	0	0	0	0	13	0	0	0	0	0	0	0	0	0	0	0	0	0	0	0	0	0	0	0	0	0	0	k__Fungi; p__Glomeromycota; c__Glomeromycetes; o__Glomerales; f__Glomeraceae; g__unclassified_Glomeraceae; s__unclassified_Glomeraceae	Glomeraceae	9	Symbiotroph	Arbuscular Mycorrhizal	NULL	NULL	Highly Probable	NULL	Redecker D, et al. 2013. Mycorrhiza 23:515-531
ASV5326	0	0	0	0	0	0	0	4	0	0	0	0	0	0	0	0	0	0	0	0	0	0	0	0	0	0	0	0	0	0	k__Fungi; p__Glomeromycota; c__Glomeromycetes; o__Glomerales; f__Glomeraceae; g__unclassified_Glomeraceae; s__unclassified_Glomeraceae	Glomeraceae	9	Symbiotroph	Arbuscular Mycorrhizal	NULL	NULL	Highly Probable	NULL	Redecker D, et al. 2013. Mycorrhiza 23:515-531
ASV5355	0	0	0	0	0	0	0	3	0	0	0	0	0	0	0	0	0	0	0	0	0	0	0	0	0	0	0	0	0	0	k__Fungi; p__Glomeromycota; c__Glomeromycetes; o__Glomerales; f__Glomeraceae; g__unclassified_Glomeraceae; s__unclassified_Glomeraceae	Glomeraceae	9	Symbiotroph	Arbuscular Mycorrhizal	NULL	NULL	Highly Probable	NULL	Redecker D, et al. 2013. Mycorrhiza 23:515-531
ASV5436	0	0	0	0	0	0	0	0	67	0	0	0	0	0	0	0	0	0	0	0	0	0	0	0	0	0	0	0	0	0	k__Fungi; p__Glomeromycota; c__Glomeromycetes; o__Glomerales; f__Glomeraceae; g__unclassified_Glomeraceae; s__unclassified_Glomeraceae	Glomeraceae	9	Symbiotroph	Arbuscular Mycorrhizal	NULL	NULL	Highly Probable	NULL	Redecker D, et al. 2013. Mycorrhiza 23:515-531
ASV5474	0	0	0	0	0	0	0	0	7	0	0	0	0	0	0	0	0	0	0	0	0	0	0	0	0	0	0	0	0	0	k__Fungi; p__Glomeromycota; c__Glomeromycetes; o__Glomerales; f__Glomeraceae; g__unclassified_Glomeraceae; s__unclassified_Glomeraceae	Glomeraceae	9	Symbiotroph	Arbuscular Mycorrhizal	NULL	NULL	Highly Probable	NULL	Redecker D, et al. 2013. Mycorrhiza 23:515-531
ASV5595	0	0	0	0	0	0	68	0	0	0	0	0	0	0	0	0	0	0	0	0	0	0	0	0	0	0	0	0	0	0	k__Fungi; p__Glomeromycota; c__Glomeromycetes; o__Glomerales; f__Glomeraceae; g__unclassified_Glomeraceae; s__unclassified_Glomeraceae	Glomeraceae	9	Symbiotroph	Arbuscular Mycorrhizal	NULL	NULL	Highly Probable	NULL	Redecker D, et al. 2013. Mycorrhiza 23:515-531
ASV5770	0	0	0	0	0	0	0	0	0	0	2	0	0	0	0	0	0	0	0	0	0	0	0	0	0	0	0	0	0	0	k__Fungi; p__Glomeromycota; c__Glomeromycetes; o__Glomerales; f__Glomeraceae; g__Dominikia; s__Dominikia_bernensis	Glomeraceae	9	Symbiotroph	Arbuscular Mycorrhizal	NULL	NULL	Highly Probable	NULL	Redecker D, et al. 2013. Mycorrhiza 23:515-531
ASV6449	0	0	0	0	0	0	0	0	0	0	0	0	0	0	0	0	0	0	0	0	0	0	0	0	0	0	0	0	0	0	k__Fungi; p__Glomeromycota; c__Glomeromycetes; o__Glomerales; f__Glomeraceae; g__unclassified_Glomeraceae; s__unclassified_Glomeraceae	Glomeraceae	9	Symbiotroph	Arbuscular Mycorrhizal	NULL	NULL	Highly Probable	NULL	Redecker D, et al. 2013. Mycorrhiza 23:515-531
ASV6451	0	0	0	0	0	0	0	0	0	0	0	0	0	0	0	0	0	0	0	0	0	0	0	0	0	0	0	0	0	0	k__Fungi; p__Glomeromycota; c__Glomeromycetes; o__Glomerales; f__Glomeraceae; g__unclassified_Glomeraceae; s__unclassified_Glomeraceae	Glomeraceae	9	Symbiotroph	Arbuscular Mycorrhizal	NULL	NULL	Highly Probable	NULL	Redecker D, et al. 2013. Mycorrhiza 23:515-531
ASV7231	0	0	0	0	0	0	0	0	0	0	0	0	0	0	0	0	0	0	0	0	0	0	0	0	0	0	0	0	0	0	k__Fungi; p__Glomeromycota; c__Glomeromycetes; o__Glomerales; f__Glomeraceae; g__Kamienskia; s__Kamienskia_perpusilla	Glomeraceae	9	Symbiotroph	Arbuscular Mycorrhizal	NULL	NULL	Highly Probable	NULL	Redecker D, et al. 2013. Mycorrhiza 23:515-531
ASV7342	0	0	0	0	0	0	0	0	0	0	0	0	0	0	0	0	0	0	0	0	0	0	0	0	0	0	0	0	0	0	k__Fungi; p__Glomeromycota; c__Glomeromycetes; o__Glomerales; f__Glomeraceae; g__unclassified_Glomeraceae; s__unclassified_Glomeraceae	Glomeraceae	9	Symbiotroph	Arbuscular Mycorrhizal	NULL	NULL	Highly Probable	NULL	Redecker D, et al. 2013. Mycorrhiza 23:515-531
ASV7429	0	0	0	0	0	0	0	0	0	0	0	0	0	43	0	0	0	0	0	0	0	0	0	0	0	0	0	0	0	0	k__Fungi; p__Glomeromycota; c__Glomeromycetes; o__Glomerales; f__Glomeraceae; g__unclassified_Glomeraceae; s__unclassified_Glomeraceae	Glomeraceae	9	Symbiotroph	Arbuscular Mycorrhizal	NULL	NULL	Highly Probable	NULL	Redecker D, et al. 2013. Mycorrhiza 23:515-531
ASV7623	0	0	0	0	0	0	0	0	0	0	0	0	0	0	32	0	0	0	0	0	0	0	0	0	0	0	0	0	0	0	k__Fungi; p__Glomeromycota; c__Glomeromycetes; o__Glomerales; f__Glomeraceae; g__unclassified_Glomeraceae; s__unclassified_Glomeraceae	Glomeraceae	9	Symbiotroph	Arbuscular Mycorrhizal	NULL	NULL	Highly Probable	NULL	Redecker D, et al. 2013. Mycorrhiza 23:515-531
ASV7835	0	0	0	0	0	0	0	0	0	0	0	0	129	0	0	0	0	0	0	0	0	0	0	0	0	0	0	0	0	0	k__Fungi; p__Glomeromycota; c__Glomeromycetes; o__Glomerales; f__Glomeraceae; g__unidentified; s__unidentified	Glomeraceae	9	Symbiotroph	Arbuscular Mycorrhizal	NULL	NULL	Highly Probable	NULL	Redecker D, et al. 2013. Mycorrhiza 23:515-531
ASV7880	0	0	0	0	0	0	0	0	0	0	0	0	43	0	0	0	0	0	0	0	0	0	0	0	0	0	0	0	0	0	k__Fungi; p__Glomeromycota; c__Glomeromycetes; o__Glomerales; f__Glomeraceae; g__unclassified_Glomeraceae; s__unclassified_Glomeraceae	Glomeraceae	9	Symbiotroph	Arbuscular Mycorrhizal	NULL	NULL	Highly Probable	NULL	Redecker D, et al. 2013. Mycorrhiza 23:515-531
ASV7883	0	0	0	0	0	0	0	0	0	0	0	0	40	0	0	0	0	0	0	0	0	0	0	0	0	0	0	0	0	0	k__Fungi; p__Glomeromycota; c__Glomeromycetes; o__Glomerales; f__Glomeraceae; g__unclassified_Glomeraceae; s__unclassified_Glomeraceae	Glomeraceae	9	Symbiotroph	Arbuscular Mycorrhizal	NULL	NULL	Highly Probable	NULL	Redecker D, et al. 2013. Mycorrhiza 23:515-531
ASV8055	0	0	0	0	0	0	0	0	0	0	0	0	0	0	0	0	2	0	0	0	0	0	0	0	0	0	0	0	0	0	k__Fungi; p__Glomeromycota; c__Glomeromycetes; o__Glomerales; f__Glomeraceae; g__unidentified; s__unidentified	Glomeraceae	9	Symbiotroph	Arbuscular Mycorrhizal	NULL	NULL	Highly Probable	NULL	Redecker D, et al. 2013. Mycorrhiza 23:515-531
ASV8475	0	0	0	0	0	0	0	0	0	0	0	0	0	0	0	0	0	0	0	0	0	0	0	0	0	0	0	0	0	0	k__Fungi; p__Glomeromycota; c__Glomeromycetes; o__Glomerales; f__Glomeraceae; g__Glomus; s__Glomus_indicum	Glomeraceae	9	Symbiotroph	Arbuscular Mycorrhizal	NULL	NULL	Highly Probable	NULL	Redecker D, et al. 2013. Mycorrhiza 23:515-531
ASV8745	0	0	0	0	0	0	0	0	0	0	0	0	0	0	0	0	0	0	0	0	0	0	0	0	0	0	0	0	0	0	k__Fungi; p__Glomeromycota; c__Glomeromycetes; o__Glomerales; f__Glomeraceae; g__Glomus; s__Glomus_indicum	Glomeraceae	9	Symbiotroph	Arbuscular Mycorrhizal	NULL	NULL	Highly Probable	NULL	Redecker D, et al. 2013. Mycorrhiza 23:515-531
ASV8758	0	0	0	0	0	0	0	0	0	0	0	0	0	0	0	0	0	0	0	0	0	0	0	0	0	0	0	0	0	0	k__Fungi; p__Glomeromycota; c__Glomeromycetes; o__Glomerales; f__Glomeraceae; g__unidentified; s__unidentified	Glomeraceae	9	Symbiotroph	Arbuscular Mycorrhizal	NULL	NULL	Highly Probable	NULL	Redecker D, et al. 2013. Mycorrhiza 23:515-531
ASV9051	0	0	0	0	0	0	0	0	0	0	0	0	0	0	0	0	0	0	0	0	0	0	0	0	0	0	0	0	0	0	k__Fungi; p__Glomeromycota; c__Glomeromycetes; o__Glomerales; f__Glomeraceae; g__unclassified_Glomeraceae; s__unclassified_Glomeraceae	Glomeraceae	9	Symbiotroph	Arbuscular Mycorrhizal	NULL	NULL	Highly Probable	NULL	Redecker D, et al. 2013. Mycorrhiza 23:515-531
ASV9062	0	0	0	0	0	0	0	0	0	0	0	0	0	0	0	0	0	0	0	0	0	0	0	0	0	0	0	0	0	0	k__Fungi; p__Glomeromycota; c__Glomeromycetes; o__Glomerales; f__Glomeraceae; g__unclassified_Glomeraceae; s__unclassified_Glomeraceae	Glomeraceae	9	Symbiotroph	Arbuscular Mycorrhizal	NULL	NULL	Highly Probable	NULL	Redecker D, et al. 2013. Mycorrhiza 23:515-531
ASV9072	0	0	0	0	0	0	0	0	0	0	0	0	0	0	0	0	0	0	0	0	0	0	0	0	0	0	0	0	0	0	k__Fungi; p__Glomeromycota; c__Glomeromycetes; o__Glomerales; f__Glomeraceae; g__Glomus; s__Glomus_aggregatum	Glomeraceae	9	Symbiotroph	Arbuscular Mycorrhizal	NULL	NULL	Highly Probable	NULL	Redecker D, et al. 2013. Mycorrhiza 23:515-531
ASV9085	0	0	0	0	0	0	0	0	0	0	0	0	0	0	0	0	0	0	0	0	0	0	0	0	0	0	0	0	0	0	k__Fungi; p__Glomeromycota; c__Glomeromycetes; o__Glomerales; f__Glomeraceae; g__unclassified_Glomeraceae; s__unclassified_Glomeraceae	Glomeraceae	9	Symbiotroph	Arbuscular Mycorrhizal	NULL	NULL	Highly Probable	NULL	Redecker D, et al. 2013. Mycorrhiza 23:515-531
ASV9094	0	0	0	0	0	0	0	0	0	0	0	0	0	0	0	0	0	0	0	0	0	0	0	0	0	0	0	0	0	0	k__Fungi; p__Glomeromycota; c__Glomeromycetes; o__Glomerales; f__Glomeraceae; g__unclassified_Glomeraceae; s__unclassified_Glomeraceae	Glomeraceae	9	Symbiotroph	Arbuscular Mycorrhizal	NULL	NULL	Highly Probable	NULL	Redecker D, et al. 2013. Mycorrhiza 23:515-531
ASV9097	0	0	0	0	0	0	0	0	0	0	0	0	0	0	0	0	0	0	0	0	0	0	0	0	0	0	0	0	0	0	k__Fungi; p__Glomeromycota; c__Glomeromycetes; o__Glomerales; f__Glomeraceae; g__unclassified_Glomeraceae; s__unclassified_Glomeraceae	Glomeraceae	9	Symbiotroph	Arbuscular Mycorrhizal	NULL	NULL	Highly Probable	NULL	Redecker D, et al. 2013. Mycorrhiza 23:515-531
ASV9119	0	0	0	0	0	0	0	0	0	0	0	0	0	0	0	0	0	0	0	0	0	0	0	0	0	0	0	0	0	0	k__Fungi; p__Glomeromycota; c__Glomeromycetes; o__Glomerales; f__Glomeraceae; g__unclassified_Glomeraceae; s__unclassified_Glomeraceae	Glomeraceae	9	Symbiotroph	Arbuscular Mycorrhizal	NULL	NULL	Highly Probable	NULL	Redecker D, et al. 2013. Mycorrhiza 23:515-531
ASV9132	0	0	0	0	0	0	0	0	0	0	0	0	0	0	0	0	0	0	0	0	0	0	0	0	0	0	0	0	0	0	k__Fungi; p__Glomeromycota; c__Glomeromycetes; o__Glomerales; f__Glomeraceae; g__unclassified_Glomeraceae; s__unclassified_Glomeraceae	Glomeraceae	9	Symbiotroph	Arbuscular Mycorrhizal	NULL	NULL	Highly Probable	NULL	Redecker D, et al. 2013. Mycorrhiza 23:515-531
ASV9133	0	0	0	0	0	0	0	0	0	0	0	0	0	0	0	0	0	0	0	0	0	0	0	0	0	0	0	0	0	0	k__Fungi; p__Glomeromycota; c__Glomeromycetes; o__Glomerales; f__Glomeraceae; g__unclassified_Glomeraceae; s__unclassified_Glomeraceae	Glomeraceae	9	Symbiotroph	Arbuscular Mycorrhizal	NULL	NULL	Highly Probable	NULL	Redecker D, et al. 2013. Mycorrhiza 23:515-531
ASV9135	0	0	0	0	0	0	0	0	0	0	0	0	0	0	0	0	0	0	0	0	0	0	0	0	0	0	0	0	0	0	k__Fungi; p__Glomeromycota; c__Glomeromycetes; o__Glomerales; f__Glomeraceae; g__Glomus; s__Glomus_aggregatum	Glomeraceae	9	Symbiotroph	Arbuscular Mycorrhizal	NULL	NULL	Highly Probable	NULL	Redecker D, et al. 2013. Mycorrhiza 23:515-531
ASV9136	0	0	0	0	0	0	0	0	0	0	0	0	0	0	0	0	0	0	0	0	0	0	0	0	0	0	0	0	0	0	k__Fungi; p__Glomeromycota; c__Glomeromycetes; o__Glomerales; f__Glomeraceae; g__unclassified_Glomeraceae; s__unclassified_Glomeraceae	Glomeraceae	9	Symbiotroph	Arbuscular Mycorrhizal	NULL	NULL	Highly Probable	NULL	Redecker D, et al. 2013. Mycorrhiza 23:515-531
ASV9137	0	0	0	0	0	0	0	0	0	0	0	0	0	0	0	0	0	0	0	0	0	0	0	0	0	0	0	0	0	0	k__Fungi; p__Glomeromycota; c__Glomeromycetes; o__Glomerales; f__Glomeraceae; g__unidentified; s__unidentified	Glomeraceae	9	Symbiotroph	Arbuscular Mycorrhizal	NULL	NULL	Highly Probable	NULL	Redecker D, et al. 2013. Mycorrhiza 23:515-531
ASV9199	0	0	0	0	0	0	0	0	0	0	0	0	0	0	0	0	0	0	0	52	0	0	0	0	0	0	0	0	1	0	k__Fungi; p__Glomeromycota; c__Glomeromycetes; o__Glomerales; f__Glomeraceae; g__unclassified_Glomeraceae; s__unclassified_Glomeraceae	Glomeraceae	9	Symbiotroph	Arbuscular Mycorrhizal	NULL	NULL	Highly Probable	NULL	Redecker D, et al. 2013. Mycorrhiza 23:515-531
ASV9361	0	0	0	0	0	0	0	0	0	0	0	0	0	0	0	0	0	0	0	0	46	0	0	0	0	0	0	0	0	0	k__Fungi; p__Glomeromycota; c__Glomeromycetes; o__Glomerales; f__Glomeraceae; g__unclassified_Glomeraceae; s__unclassified_Glomeraceae	Glomeraceae	9	Symbiotroph	Arbuscular Mycorrhizal	NULL	NULL	Highly Probable	NULL	Redecker D, et al. 2013. Mycorrhiza 23:515-531
ASV9394	0	0	0	0	0	0	0	0	0	0	0	0	0	0	0	0	0	0	0	0	12	0	0	0	0	0	0	0	0	0	k__Fungi; p__Glomeromycota; c__Glomeromycetes; o__Glomerales; f__Glomeraceae; g__unclassified_Glomeraceae; s__unclassified_Glomeraceae	Glomeraceae	9	Symbiotroph	Arbuscular Mycorrhizal	NULL	NULL	Highly Probable	NULL	Redecker D, et al. 2013. Mycorrhiza 23:515-531
ASV9589	0	0	0	0	0	0	0	0	0	0	0	0	0	0	0	0	0	0	58	0	0	0	0	0	0	0	0	0	0	0	k__Fungi; p__Glomeromycota; c__Glomeromycetes; o__Glomerales; f__Glomeraceae; g__unidentified; s__unidentified	Glomeraceae	9	Symbiotroph	Arbuscular Mycorrhizal	NULL	NULL	Highly Probable	NULL	Redecker D, et al. 2013. Mycorrhiza 23:515-531
ASV9631	0	0	0	0	0	0	0	0	0	0	0	0	0	0	0	0	0	0	45	0	0	0	0	0	0	0	0	0	0	0	k__Fungi; p__Glomeromycota; c__Glomeromycetes; o__Glomerales; f__Glomeraceae; g__unclassified_Glomeraceae; s__unclassified_Glomeraceae	Glomeraceae	9	Symbiotroph	Arbuscular Mycorrhizal	NULL	NULL	Highly Probable	NULL	Redecker D, et al. 2013. Mycorrhiza 23:515-531
ASV9701	0	0	0	0	0	0	0	0	0	0	0	0	0	0	0	0	0	0	29	0	0	0	0	1	0	0	0	0	0	0	k__Fungi; p__Glomeromycota; c__Glomeromycetes; o__Glomerales; f__Glomeraceae; g__unclassified_Glomeraceae; s__unclassified_Glomeraceae	Glomeraceae	9	Symbiotroph	Arbuscular Mycorrhizal	NULL	NULL	Highly Probable	NULL	Redecker D, et al. 2013. Mycorrhiza 23:515-531
ASV1294	0	0	0	0	0	0	0	0	0	0	0	0	0	0	0	0	0	0	0	0	0	0	0	0	0	0	0	0	0	0	k__Fungi; p__Glomeromycota; c__Glomeromycetes; o__Glomerales; f__Glomeraceae; g__Funneliformis; s__Funneliformis_mosseae	Funneliformis	13	Symbiotroph	Arbuscular Mycorrhizal	NULL	NULL	Highly Probable	NULL	Redecker D, et al. 2013. Mycorrhiza 23:515-531
ASV1312	0	0	0	0	0	0	0	0	0	0	0	0	0	0	0	0	0	0	0	0	0	0	0	0	0	0	0	0	0	0	k__Fungi; p__Glomeromycota; c__Glomeromycetes; o__Glomerales; f__Glomeraceae; g__Funneliformis; s__Funneliformis_mosseae	Funneliformis	13	Symbiotroph	Arbuscular Mycorrhizal	NULL	NULL	Highly Probable	NULL	Redecker D, et al. 2013. Mycorrhiza 23:515-531
ASV2822	0	0	0	0	0	0	0	0	0	0	0	0	0	0	0	0	0	0	0	0	0	0	0	0	0	0	0	0	0	0	k__Fungi; p__Glomeromycota; c__Glomeromycetes; o__Glomerales; f__Glomeraceae; g__Funneliformis; s__Funneliformis_mosseae	Funneliformis	13	Symbiotroph	Arbuscular Mycorrhizal	NULL	NULL	Highly Probable	NULL	Redecker D, et al. 2013. Mycorrhiza 23:515-531
ASV7294	0	0	0	0	0	0	0	0	0	0	0	0	0	0	0	0	0	0	0	0	0	0	0	0	0	0	0	0	0	0	k__Fungi; p__Glomeromycota; c__Glomeromycetes; o__Glomerales; f__Glomeraceae; g__Funneliformis; s__Funneliformis_mosseae	Funneliformis	13	Symbiotroph	Arbuscular Mycorrhizal	NULL	NULL	Highly Probable	NULL	Redecker D, et al. 2013. Mycorrhiza 23:515-531
ASV7365	0	0	0	0	0	0	0	0	0	0	0	0	0	0	0	0	0	0	0	0	0	0	0	0	0	0	0	0	0	0	k__Fungi; p__Glomeromycota; c__Glomeromycetes; o__Glomerales; f__Glomeraceae; g__Funneliformis; s__Funneliformis_mosseae	Funneliformis	13	Symbiotroph	Arbuscular Mycorrhizal	NULL	NULL	Highly Probable	NULL	Redecker D, et al. 2013. Mycorrhiza 23:515-531
ASV7890	0	0	0	0	0	0	0	0	0	0	0	0	34	0	0	0	0	0	0	0	0	0	0	0	0	0	0	0	0	0	k__Fungi; p__Glomeromycota; c__Glomeromycetes; o__Glomerales; f__Glomeraceae; g__Funneliformis; s__Funneliformis_mosseae	Funneliformis	13	Symbiotroph	Arbuscular Mycorrhizal	NULL	NULL	Highly Probable	NULL	Redecker D, et al. 2013. Mycorrhiza 23:515-531
ASV1305	0	0	0	0	0	0	0	0	0	0	0	0	0	0	0	0	0	0	0	0	0	0	0	0	0	0	0	0	0	0	k__Fungi; p__Glomeromycota; c__Glomeromycetes; o__Diversisporales; f__Gigasporaceae; g__unclassified_Gigasporaceae; s__unclassified_Gigasporaceae	Diversisporales	7	Symbiotroph	Arbuscular Mycorrhizal	NULL	NULL	Highly Probable	NULL	Redecker D, et al. 2013. Mycorrhiza 23:515-531
ASV6060	0	0	0	0	0	0	0	0	0	5	0	0	0	0	0	0	0	0	0	0	0	0	0	0	0	0	0	0	0	0	k__Fungi; p__Glomeromycota; c__Glomeromycetes; o__Diversisporales; f__Gigasporaceae; g__unclassified_Gigasporaceae; s__unclassified_Gigasporaceae	Diversisporales	7	Symbiotroph	Arbuscular Mycorrhizal	NULL	NULL	Highly Probable	NULL	Redecker D, et al. 2013. Mycorrhiza 23:515-531
ASV7477	0	0	0	0	0	0	0	0	0	0	0	0	0	5	0	0	0	0	0	0	0	0	0	0	0	0	0	0	0	0	k__Fungi; p__Glomeromycota; c__Glomeromycetes; o__Diversisporales; f__Gigasporaceae; g__unclassified_Gigasporaceae; s__unclassified_Gigasporaceae	Diversisporales	7	Symbiotroph	Arbuscular Mycorrhizal	NULL	NULL	Highly Probable	NULL	Redecker D, et al. 2013. Mycorrhiza 23:515-531
ASV9093	0	0	0	0	0	0	0	0	0	0	0	0	0	0	0	0	0	0	0	0	0	0	0	0	0	0	0	0	0	0	k__Fungi; p__Glomeromycota; c__Glomeromycetes; o__Diversisporales; f__Gigasporaceae; g__unclassified_Gigasporaceae; s__unclassified_Gigasporaceae	Diversisporales	7	Symbiotroph	Arbuscular Mycorrhizal	NULL	NULL	Highly Probable	NULL	Redecker D, et al. 2013. Mycorrhiza 23:515-531
ASV11087	0	0	0	0	0	0	0	0	0	0	0	0	0	0	0	0	0	0	0	0	0	0	0	0	0	0	0	0	0	0	k__Fungi; p__Glomeromycota; c__Glomeromycetes; o__Diversisporales; f__Diversisporaceae; g__Diversispora; s__Diversispora_spurca	Diversispora	13	Symbiotroph	Arbuscular Mycorrhizal	NULL	NULL	Highly Probable	NULL	Redecker D, et al. 2013. Mycorrhiza 23:515-531
ASV11176	0	0	0	0	0	0	0	0	0	0	0	0	0	0	0	0	0	0	0	0	0	0	0	0	0	0	0	0	0	0	k__Fungi; p__Glomeromycota; c__Glomeromycetes; o__Diversisporales; f__Diversisporaceae; g__Diversispora; s__Diversispora_spurca	Diversispora	13	Symbiotroph	Arbuscular Mycorrhizal	NULL	NULL	Highly Probable	NULL	Redecker D, et al. 2013. Mycorrhiza 23:515-531
ASV2451	0	0	0	5	0	0	0	0	0	0	0	0	0	0	0	0	0	0	0	0	0	0	0	0	0	0	0	0	0	0	k__Fungi; p__Glomeromycota; c__Glomeromycetes; o__Diversisporales; f__Diversisporaceae; g__Diversispora; s__Diversispora_spurca	Diversispora	13	Symbiotroph	Arbuscular Mycorrhizal	NULL	NULL	Highly Probable	NULL	Redecker D, et al. 2013. Mycorrhiza 23:515-531
ASV5186	0	0	0	0	0	0	0	0	0	0	0	0	0	0	0	0	0	0	0	0	0	0	0	0	0	0	0	0	0	0	k__Fungi; p__Glomeromycota; c__Glomeromycetes; o__Diversisporales; f__Diversisporaceae; g__Diversispora; s__Diversispora_aurantia	Diversispora	13	Symbiotroph	Arbuscular Mycorrhizal	NULL	NULL	Highly Probable	NULL	Redecker D, et al. 2013. Mycorrhiza 23:515-531
ASV6504	0	0	0	0	0	0	0	0	0	0	0	0	0	0	0	0	0	0	0	0	0	0	0	0	0	0	0	0	0	0	k__Fungi; p__Glomeromycota; c__Glomeromycetes; o__Diversisporales; f__Diversisporaceae; g__Diversispora; s__Diversispora_aurantia	Diversispora	13	Symbiotroph	Arbuscular Mycorrhizal	NULL	NULL	Highly Probable	NULL	Redecker D, et al. 2013. Mycorrhiza 23:515-531
ASV7319	0	0	0	0	0	0	0	0	0	0	0	0	0	0	0	0	0	0	0	0	0	0	0	0	0	0	0	0	0	0	k__Fungi; p__Glomeromycota; c__Glomeromycetes; o__Diversisporales; f__Diversisporaceae; g__Diversispora; s__Diversispora_spurca	Diversispora	13	Symbiotroph	Arbuscular Mycorrhizal	NULL	NULL	Highly Probable	NULL	Redecker D, et al. 2013. Mycorrhiza 23:515-531
ASV7866	0	0	0	0	0	0	0	0	0	0	0	0	82	0	0	0	0	0	0	0	0	0	0	0	0	0	0	0	0	0	k__Fungi; p__Glomeromycota; c__Glomeromycetes; o__Diversisporales; f__Diversisporaceae; g__Diversispora; s__Diversispora_spurca	Diversispora	13	Symbiotroph	Arbuscular Mycorrhizal	NULL	NULL	Highly Probable	NULL	Redecker D, et al. 2013. Mycorrhiza 23:515-531
ASV9088	0	0	0	0	0	0	0	0	0	0	0	0	0	0	0	0	0	0	0	0	0	0	0	0	0	0	0	0	0	0	k__Fungi; p__Glomeromycota; c__Glomeromycetes; o__Diversisporales; f__Diversisporaceae; g__Diversispora; s__Diversispora_spurca	Diversispora	13	Symbiotroph	Arbuscular Mycorrhizal	NULL	NULL	Highly Probable	NULL	Redecker D, et al. 2013. Mycorrhiza 23:515-531
ASV9125	0	0	0	0	0	0	0	0	0	0	0	0	0	0	0	0	0	0	0	0	0	0	0	0	0	0	0	0	0	0	k__Fungi; p__Glomeromycota; c__Glomeromycetes; o__Diversisporales; f__Diversisporaceae; g__Diversispora; s__Diversispora_spurca	Diversispora	13	Symbiotroph	Arbuscular Mycorrhizal	NULL	NULL	Highly Probable	NULL	Redecker D, et al. 2013. Mycorrhiza 23:515-531
ASV9765	0	0	0	0	0	0	0	0	0	0	0	0	0	0	0	0	0	0	10	0	0	0	0	0	0	0	0	0	0	0	k__Fungi; p__Glomeromycota; c__Glomeromycetes; o__Diversisporales; f__Diversisporaceae; g__Diversispora; s__Diversispora_spurca	Diversispora	13	Symbiotroph	Arbuscular Mycorrhizal	NULL	NULL	Highly Probable	NULL	Redecker D, et al. 2013. Mycorrhiza 23:515-531
ASV1333	0	0	0	0	0	0	0	0	0	0	0	0	0	0	0	0	0	0	0	0	0	0	0	0	0	0	0	0	0	0	k__Fungi; p__Glomeromycota; c__Glomeromycetes; o__Diversisporales; f__Gigasporaceae; g__Dentiscutata; s__Dentiscutata_savannicola	Dentiscutata	13	Symbiotroph	Arbuscular Mycorrhizal	NULL	NULL	Highly Probable	NULL	Redecker D, et al. 2013. Mycorrhiza 23:515-531
ASV1490	0	3	0	0	0	0	0	0	0	0	0	0	0	0	0	0	0	0	0	0	0	0	0	0	0	0	0	0	0	0	k__Fungi; p__Glomeromycota; c__Glomeromycetes; o__Diversisporales; f__Gigasporaceae; g__Dentiscutata; s__Dentiscutata_savannicola	Dentiscutata	13	Symbiotroph	Arbuscular Mycorrhizal	NULL	NULL	Highly Probable	NULL	Redecker D, et al. 2013. Mycorrhiza 23:515-531
ASV1687	0	0	2	0	0	0	0	0	0	0	0	0	0	0	0	0	0	0	0	0	0	0	0	0	0	0	0	0	0	0	k__Fungi; p__Glomeromycota; c__Glomeromycetes; o__Diversisporales; f__Gigasporaceae; g__Dentiscutata; s__Dentiscutata_savannicola	Dentiscutata	13	Symbiotroph	Arbuscular Mycorrhizal	NULL	NULL	Highly Probable	NULL	Redecker D, et al. 2013. Mycorrhiza 23:515-531
ASV2270	0	0	0	0	0	2	0	0	0	0	0	0	0	0	0	0	0	0	0	0	0	0	0	0	0	0	0	0	0	0	k__Fungi; p__Glomeromycota; c__Glomeromycetes; o__Diversisporales; f__Gigasporaceae; g__Dentiscutata; s__Dentiscutata_savannicola	Dentiscutata	13	Symbiotroph	Arbuscular Mycorrhizal	NULL	NULL	Highly Probable	NULL	Redecker D, et al. 2013. Mycorrhiza 23:515-531
ASV2894	0	0	0	0	0	0	0	0	0	0	0	0	0	0	0	0	0	0	0	0	0	0	0	0	0	0	0	0	0	0	k__Fungi; p__Glomeromycota; c__Glomeromycetes; o__Diversisporales; f__Gigasporaceae; g__Dentiscutata; s__Dentiscutata_savannicola	Dentiscutata	13	Symbiotroph	Arbuscular Mycorrhizal	NULL	NULL	Highly Probable	NULL	Redecker D, et al. 2013. Mycorrhiza 23:515-531
ASV398	0	0	0	0	0	0	0	0	0	0	0	0	0	0	0	0	0	0	0	0	0	0	0	0	0	0	0	0	0	0	k__Fungi; p__Glomeromycota; c__Glomeromycetes; o__Diversisporales; f__Gigasporaceae; g__Dentiscutata; s__Dentiscutata_savannicola	Dentiscutata	13	Symbiotroph	Arbuscular Mycorrhizal	NULL	NULL	Highly Probable	NULL	Redecker D, et al. 2013. Mycorrhiza 23:515-531
ASV5932	0	0	0	0	0	0	0	0	0	0	0	2	0	0	0	0	0	0	0	0	0	0	0	0	0	0	0	0	0	0	k__Fungi; p__Glomeromycota; c__Glomeromycetes; o__Diversisporales; f__Gigasporaceae; g__Dentiscutata; s__Dentiscutata_savannicola	Dentiscutata	13	Symbiotroph	Arbuscular Mycorrhizal	NULL	NULL	Highly Probable	NULL	Redecker D, et al. 2013. Mycorrhiza 23:515-531
ASV997	0	0	0	0	0	0	0	0	0	0	0	0	0	0	0	0	0	0	0	0	0	0	0	0	0	0	0	0	0	0	k__Fungi; p__Glomeromycota; c__Glomeromycetes; o__Diversisporales; f__Gigasporaceae; g__Dentiscutata; s__Dentiscutata_savannicola	Dentiscutata	13	Symbiotroph	Arbuscular Mycorrhizal	NULL	NULL	Highly Probable	NULL	Redecker D, et al. 2013. Mycorrhiza 23:515-531
ASV6850	0	0	0	0	0	0	0	0	0	0	0	0	0	0	0	0	0	0	0	0	0	0	0	0	0	0	0	0	0	0	k__Fungi; p__Glomeromycota; c__Glomeromycetes; o__Glomerales; f__Claroideoglomeraceae; g__Claroideoglomus; s__unclassified_Claroideoglomus	Claroideoglomus	13	Symbiotroph	Arbuscular Mycorrhizal	NULL	NULL	Highly Probable	NULL	Tedersoo L, et al. 2014. Science 346:1256688
ASV3205	0	0	0	0	0	0	0	0	0	0	0	0	0	0	0	0	0	0	0	0	0	0	0	0	0	0	0	0	0	0	k__Fungi; p__Glomeromycota; c__Archaeosporomycetes; o__Archaeosporales; f__unidentified; g__unidentified; s__Archaeosporales_sp	Archaeosporales	7	Symbiotroph	Arbuscular Mycorrhizal	NULL	NULL	Highly Probable	NULL	Redecker D, et al. 2013. Mycorrhiza 23:515-531
ASV4278	0	0	0	0	0	0	0	0	0	0	0	0	0	0	0	0	0	0	0	0	0	0	0	0	0	0	0	0	0	0	k__Fungi; p__Basidiomycota; c__Agaricomycetes; o__Sebacinales; f__Sebacinaceae; g__Paulisebacina; s__Paulisebacina_allantoidea	Sebacinaceae	9	Symbiotroph	Ectomycorrhizal	Coralloid	NULL	Probable	Terrestrial forming mycorrhizas with a wide range of plants including orchids, Ericaceae and liverworts as well as ectomycorrhizas with conifers and angiosperm trees (Cannon & Kirk 2007)	Cannon PF, Kirk PM. 2007. Fungal Families of the World. CAB International, Cambridge
ASV4378	0	0	0	0	0	0	0	0	0	0	0	0	0	0	0	0	0	0	0	0	0	0	0	0	0	0	0	0	0	0	k__Fungi; p__Basidiomycota; c__Agaricomycetes; o__Sebacinales; f__Sebacinaceae; g__Helvellosebacina; s__unidentified	Sebacinaceae	9	Symbiotroph	Ectomycorrhizal	Coralloid	NULL	Probable	Terrestrial forming mycorrhizas with a wide range of plants including orchids, Ericaceae and liverworts as well as ectomycorrhizas with conifers and angiosperm trees (Cannon & Kirk 2007)	Cannon PF, Kirk PM. 2007. Fungal Families of the World. CAB International, Cambridge
ASV10945	0	0	0	0	0	0	0	0	0	0	0	0	0	0	0	0	0	0	0	0	0	0	0	0	0	0	0	0	0	0	k__Fungi; p__Basidiomycota; c__Agaricomycetes; o__Russulales; f__Russulaceae; g__unidentified; s__unidentified	Russulaceae	9	Symbiotroph	Ectomycorrhizal	Agaricoid-Corticioid-Gasteroid-Secotioid	NULL	Probable	The genera Lactarius, Lactifluus, Multifurca and Russula form a mutualistic ectomycorrhizal root symbiosis with trees and shrubs, while the corticioid species in Boidinia, Gloeopeniophorella, and Pseudoxenasma are saprotrophic, wood-degrading fungi.	Larsson E, K-H Larsson. 2003. Mycologia 95:1037-1065
ASV3113	0	0	0	0	0	0	0	0	0	0	0	0	0	0	0	0	0	0	0	0	0	0	0	0	0	0	0	0	0	0	k__Fungi; p__Basidiomycota; c__Agaricomycetes; o__Russulales; f__Russulaceae; g__unclassified_Russulaceae; s__unclassified_Russulaceae	Russulaceae	9	Symbiotroph	Ectomycorrhizal	Agaricoid-Corticioid-Gasteroid-Secotioid	NULL	Probable	The genera Lactarius, Lactifluus, Multifurca and Russula form a mutualistic ectomycorrhizal root symbiosis with trees and shrubs, while the corticioid species in Boidinia, Gloeopeniophorella, and Pseudoxenasma are saprotrophic, wood-degrading fungi.	Larsson E, K-H Larsson. 2003. Mycologia 95:1037-1065
ASV9573	0	0	0	0	0	0	0	0	0	0	0	0	0	0	0	0	0	0	65	0	0	0	0	0	0	0	0	0	0	0	k__Fungi; p__Basidiomycota; c__Agaricomycetes; o__Russulales; f__Russulaceae; g__unidentified; s__unidentified	Russulaceae	9	Symbiotroph	Ectomycorrhizal	Agaricoid-Corticioid-Gasteroid-Secotioid	NULL	Probable	The genera Lactarius, Lactifluus, Multifurca and Russula form a mutualistic ectomycorrhizal root symbiosis with trees and shrubs, while the corticioid species in Boidinia, Gloeopeniophorella, and Pseudoxenasma are saprotrophic, wood-degrading fungi.	Larsson E, K-H Larsson. 2003. Mycologia 95:1037-1065
ASV11078	0	0	0	0	0	0	0	0	0	0	0	0	0	0	0	0	0	0	0	0	0	0	0	0	0	0	0	0	0	0	k__Fungi; p__Basidiomycota; c__Agaricomycetes; o__Agaricales; f__Inocybaceae; g__Inocybe; s__Inocybe_splendens	Inocybaceae	9	Symbiotroph	Ectomycorrhizal	Agaricoid	NULL	Probable	Sensu stricto with the exclusion of Crepidotaceae, Tubariaceae, and Chromocyphellaceae; Pharmacology: muscarine, psilocybin, aeruginascen, unclarified alkaloids, or none	Matheny PB. 2009. McIlvainea 18:11-21
ASV5174	0	0	0	0	0	0	0	0	0	0	0	0	0	0	0	0	0	0	0	0	0	0	0	0	0	0	0	0	0	0	k__Fungi; p__Basidiomycota; c__Agaricomycetes; o__Agaricales; f__Inocybaceae; g__Inocybe; s__Inocybe_lacera	Inocybaceae	9	Symbiotroph	Ectomycorrhizal	Agaricoid	NULL	Probable	Sensu stricto with the exclusion of Crepidotaceae, Tubariaceae, and Chromocyphellaceae; Pharmacology: muscarine, psilocybin, aeruginascen, unclarified alkaloids, or none	Matheny PB. 2009. McIlvainea 18:11-21
ASV7511	0	0	0	0	0	0	0	0	0	0	0	0	0	3	0	0	0	0	0	0	0	0	0	0	0	0	0	0	0	0	k__Fungi; p__Basidiomycota; c__Agaricomycetes; o__Agaricales; f__Inocybaceae; g__Inocybe; s__Inocybe_nitidiuscula	Inocybaceae	9	Symbiotroph	Ectomycorrhizal	Agaricoid	NULL	Probable	Sensu stricto with the exclusion of Crepidotaceae, Tubariaceae, and Chromocyphellaceae; Pharmacology: muscarine, psilocybin, aeruginascen, unclarified alkaloids, or none	Matheny PB. 2009. McIlvainea 18:11-21
ASV6957	0	0	0	0	0	0	0	0	0	0	0	0	0	0	0	0	0	0	0	0	0	0	0	0	0	0	0	0	0	0	k__Fungi; p__Ascomycota; c__Pezizomycetes; o__Pezizales; f__Pezizaceae; g__Kalaharituber; s__Kalaharituber_pfeilii	Kalaharituber	13	Symbiotroph	Ectomycorrhizal	NULL	NULL	Possible	NULL	Rinaldi AC, et al. 2008. Fungal Diversity 33:1-45 (ECM); Tedersoo L, et al. 2010. Mycorrhiza 20:217-263 (not ECM)
ASV7937	0	0	0	0	0	0	0	0	0	0	0	0	0	0	0	1200	58	32	0	0	0	0	0	0	0	0	0	0	0	0	k__Fungi; p__Basidiomycota; c__Agaricomycetes; o__Agaricales; f__Hymenogastraceae; g__Hymenogaster; s__unidentified	Hymenogaster	13	Symbiotroph	Ectomycorrhizal	Gasteroid	Hypogeous	Possible	Common name - false truffle	Rinaldi AC, et al. 2008. Fungal Diversity 33:1-45 (ECM/(not ECM); Tedersoo L, et al. 2010. Mycorrhiza 20:217-263 (sensu stricto); http://mycorrhizas.info/ecmf.html (ECM/(not ECM)
ASV5252	0	0	0	0	0	0	0	59	0	0	0	0	0	0	0	0	0	0	0	0	0	0	0	0	0	0	0	0	0	0	k__Fungi; p__Basidiomycota; c__Agaricomycetes; o__Sebacinales; f__Sebacinaceae; g__Efibulobasidium; s__unidentified	Efibulobasidium	13	Symbiotroph	Ectomycorrhizal	NULL	NULL	Possible	NULL	Rinaldi AC, et al. 2008. Fungal Diversity 33:1-45 (ECM); Tedersoo L, et al. 2010. Mycorrhiza 20:217-263 (not ECM)
ASV5435	0	0	0	0	0	0	0	0	86	0	0	0	0	0	0	0	0	0	0	0	0	0	0	0	0	0	0	0	0	0	k__Fungi; p__Basidiomycota; c__Agaricomycetes; o__Sebacinales; f__Sebacinaceae; g__Efibulobasidium; s__unidentified	Efibulobasidium	13	Symbiotroph	Ectomycorrhizal	NULL	NULL	Possible	NULL	Rinaldi AC, et al. 2008. Fungal Diversity 33:1-45 (ECM); Tedersoo L, et al. 2010. Mycorrhiza 20:217-263 (not ECM)
ASV5591	0	0	0	0	0	0	127	0	0	0	0	0	0	0	0	0	0	0	0	0	0	0	0	0	0	0	0	0	0	0	k__Fungi; p__Basidiomycota; c__Agaricomycetes; o__Sebacinales; f__Sebacinaceae; g__Efibulobasidium; s__unidentified	Efibulobasidium	13	Symbiotroph	Ectomycorrhizal	NULL	NULL	Possible	NULL	Rinaldi AC, et al. 2008. Fungal Diversity 33:1-45 (ECM); Tedersoo L, et al. 2010. Mycorrhiza 20:217-263 (not ECM)
ASV9207	0	0	0	0	0	0	0	0	0	0	0	0	0	0	0	0	0	0	0	36	23	0	0	0	0	0	0	0	0	0	k__Fungi; p__Basidiomycota; c__Agaricomycetes; o__Sebacinales; f__Sebacinaceae; g__Efibulobasidium; s__unidentified	Efibulobasidium	13	Symbiotroph	Ectomycorrhizal	NULL	NULL	Possible	NULL	Rinaldi AC, et al. 2008. Fungal Diversity 33:1-45 (ECM); Tedersoo L, et al. 2010. Mycorrhiza 20:217-263 (not ECM)
ASV2625	0	0	0	0	0	0	0	18	26	0	0	0	0	0	0	0	0	0	0	0	0	0	0	0	0	0	0	0	0	0	k__Fungi; p__Basidiomycota; c__Agaricomycetes; o__Thelephorales; f__Thelephoraceae; g__Amaurodon; s__unidentified	Amaurodon	13	Symbiotroph	Ectomycorrhizal	Corticioid	NULL	Possible	NULL	Rinaldi AC, et al. 2008. Fungal Diversity 33:1-45 (ECM); Tedersoo L, et al. 2010. Mycorrhiza 20:217-263 (not ECM)
ASV10069	0	0	0	0	0	0	0	0	0	0	0	0	0	0	0	0	0	0	0	0	0	24	0	0	0	0	0	0	0	0	k__Fungi; p__Ascomycota; c__Leotiomycetes; o__Helotiales; f__Mollisiaceae; g__Acephala; s__Acephala_applanata	Acephala	13	Symbiotroph	Ectomycorrhizal	NULL	NULL	Possible	NULL	Tedersoo L, et al. 2010. Mycorrhiza 20:217-263 (ECM/(not ECM)
ASV11731	0	0	0	0	0	0	0	0	0	0	0	0	0	0	0	0	0	0	0	0	0	0	0	0	0	0	0	0	242	216	k__Fungi; p__Ascomycota; c__Leotiomycetes; o__Helotiales; f__Mollisiaceae; g__Acephala; s__Acephala_applanata	Acephala	13	Symbiotroph	Ectomycorrhizal	NULL	NULL	Possible	NULL	Tedersoo L, et al. 2010. Mycorrhiza 20:217-263 (ECM/(not ECM)
ASV3008	0	0	0	0	0	0	0	0	0	0	0	0	0	0	0	0	0	0	0	0	0	0	0	0	0	0	0	0	0	0	k__Fungi; p__Ascomycota; c__Leotiomycetes; o__Helotiales; f__Mollisiaceae; g__Acephala; s__unclassified_Acephala	Acephala	13	Symbiotroph	Ectomycorrhizal	NULL	NULL	Possible	NULL	Tedersoo L, et al. 2010. Mycorrhiza 20:217-263 (ECM/(not ECM)
ASV5338	0	0	0	0	0	0	0	3	0	0	0	0	0	0	0	0	0	0	0	0	0	0	0	0	0	0	0	0	0	0	k__Fungi; p__Ascomycota; c__Leotiomycetes; o__Helotiales; f__Mollisiaceae; g__Acephala; s__Acephala_applanata	Acephala	13	Symbiotroph	Ectomycorrhizal	NULL	NULL	Possible	NULL	Tedersoo L, et al. 2010. Mycorrhiza 20:217-263 (ECM/(not ECM)
ASV5486	0	0	0	0	0	0	0	0	5	0	0	0	0	0	0	0	0	0	0	0	0	0	0	0	0	0	0	0	0	0	k__Fungi; p__Ascomycota; c__Leotiomycetes; o__Helotiales; f__Mollisiaceae; g__Acephala; s__Acephala_applanata	Acephala	13	Symbiotroph	Ectomycorrhizal	NULL	NULL	Possible	NULL	Tedersoo L, et al. 2010. Mycorrhiza 20:217-263 (ECM/(not ECM)
ASV5907	0	0	0	0	0	0	0	0	0	0	0	3	0	0	0	0	0	0	0	0	0	0	0	0	0	0	0	0	0	0	k__Fungi; p__Ascomycota; c__Leotiomycetes; o__Helotiales; f__Mollisiaceae; g__Acephala; s__Acephala_applanata	Acephala	13	Symbiotroph	Ectomycorrhizal	NULL	NULL	Possible	NULL	Tedersoo L, et al. 2010. Mycorrhiza 20:217-263 (ECM/(not ECM)
ASV7670	0	0	0	0	0	0	0	0	0	0	0	0	0	0	3	0	0	0	0	0	0	0	0	0	0	0	0	0	0	0	k__Fungi; p__Ascomycota; c__Leotiomycetes; o__Helotiales; f__Mollisiaceae; g__Acephala; s__Acephala_applanata	Acephala	13	Symbiotroph	Ectomycorrhizal	NULL	NULL	Possible	NULL	Tedersoo L, et al. 2010. Mycorrhiza 20:217-263 (ECM/(not ECM)
ASV5114	0	0	0	0	0	0	0	0	0	0	0	0	0	0	0	0	0	0	0	0	0	0	0	0	0	0	0	0	0	0	k__Fungi; p__Ascomycota; c__Pezizomycetes; o__Pezizales; f__Pyronemataceae; g__Wilcoxina; s__Wilcoxina_mikolae	Wilcoxina	13	Symbiotroph	Ectomycorrhizal	Pezizoid	NULL	Highly Probable	NULL	Rinaldi AC, et al. 2008. Fungal Diversity 33:1-45; Tedersoo L, et al. 2010. Mycorrhiza 20:217-263; http://mycorrhizas.info/ecmf.html
ASV11012	0	0	0	0	0	0	0	0	0	0	0	0	0	0	0	0	0	0	0	0	0	0	0	0	0	0	0	0	0	0	k__Fungi; p__Basidiomycota; c__Agaricomycetes; o__Thelephorales; f__Thelephoraceae; g__Tomentella; s__unidentified	Tomentella	13	Symbiotroph	Ectomycorrhizal	Corticioid	NULL	Highly Probable	NULL	Rinaldi AC, et al. 2008. Fungal Diversity 33:1-45; Tedersoo L, et al. 2010. Mycorrhiza 20:217-263; http://mycorrhizas.info/ecmf.html
ASV11834	0	0	0	0	0	0	0	0	0	0	0	0	0	0	0	0	0	0	0	0	0	0	0	0	0	0	0	0	2	0	k__Fungi; p__Basidiomycota; c__Agaricomycetes; o__Thelephorales; f__Thelephoraceae; g__Tomentella; s__unclassified_Tomentella	Tomentella	13	Symbiotroph	Ectomycorrhizal	Corticioid	NULL	Highly Probable	NULL	Rinaldi AC, et al. 2008. Fungal Diversity 33:1-45; Tedersoo L, et al. 2010. Mycorrhiza 20:217-263; http://mycorrhizas.info/ecmf.html
ASV1791	85	0	0	0	0	0	0	0	0	0	0	0	0	0	0	0	0	0	0	0	0	0	0	0	0	0	0	0	0	0	k__Fungi; p__Basidiomycota; c__Agaricomycetes; o__Thelephorales; f__Thelephoraceae; g__Tomentella; s__unidentified	Tomentella	13	Symbiotroph	Ectomycorrhizal	Corticioid	NULL	Highly Probable	NULL	Rinaldi AC, et al. 2008. Fungal Diversity 33:1-45; Tedersoo L, et al. 2010. Mycorrhiza 20:217-263; http://mycorrhizas.info/ecmf.html
ASV3094	0	0	0	0	0	0	0	0	0	0	0	0	0	0	0	0	0	0	0	0	0	0	4	0	0	0	0	0	0	0	k__Fungi; p__Basidiomycota; c__Agaricomycetes; o__Thelephorales; f__Thelephoraceae; g__Tomentella; s__unidentified	Tomentella	13	Symbiotroph	Ectomycorrhizal	Corticioid	NULL	Highly Probable	NULL	Rinaldi AC, et al. 2008. Fungal Diversity 33:1-45; Tedersoo L, et al. 2010. Mycorrhiza 20:217-263; http://mycorrhizas.info/ecmf.html
ASV4257	0	0	0	0	0	0	0	0	0	0	0	1	0	0	0	0	0	0	0	0	0	0	0	0	0	0	0	0	0	0	k__Fungi; p__Basidiomycota; c__Agaricomycetes; o__Thelephorales; f__Thelephoraceae; g__Tomentella; s__unidentified	Tomentella	13	Symbiotroph	Ectomycorrhizal	Corticioid	NULL	Highly Probable	NULL	Rinaldi AC, et al. 2008. Fungal Diversity 33:1-45; Tedersoo L, et al. 2010. Mycorrhiza 20:217-263; http://mycorrhizas.info/ecmf.html
ASV5929	0	0	0	0	0	0	0	0	0	0	0	2	0	0	0	0	0	0	0	0	0	0	0	0	0	0	0	0	0	0	k__Fungi; p__Basidiomycota; c__Agaricomycetes; o__Thelephorales; f__Thelephoraceae; g__Tomentella; s__Tomentella_maroana	Tomentella	13	Symbiotroph	Ectomycorrhizal	Corticioid	NULL	Highly Probable	NULL	Rinaldi AC, et al. 2008. Fungal Diversity 33:1-45; Tedersoo L, et al. 2010. Mycorrhiza 20:217-263; http://mycorrhizas.info/ecmf.html
ASV6940	0	0	0	0	0	0	0	0	0	0	0	0	0	0	0	0	0	0	0	0	0	0	0	0	0	0	0	0	0	0	k__Fungi; p__Basidiomycota; c__Agaricomycetes; o__Thelephorales; f__Thelephoraceae; g__Tomentella; s__unidentified	Tomentella	13	Symbiotroph	Ectomycorrhizal	Corticioid	NULL	Highly Probable	NULL	Rinaldi AC, et al. 2008. Fungal Diversity 33:1-45; Tedersoo L, et al. 2010. Mycorrhiza 20:217-263; http://mycorrhizas.info/ecmf.html
ASV7509	0	0	0	0	0	0	0	0	0	0	0	0	0	3	0	0	0	0	0	0	0	0	0	0	0	0	0	0	0	0	k__Fungi; p__Basidiomycota; c__Agaricomycetes; o__Thelephorales; f__Thelephoraceae; g__Tomentella; s__Tomentella_ellisii	Tomentella	13	Symbiotroph	Ectomycorrhizal	Corticioid	NULL	Highly Probable	NULL	Rinaldi AC, et al. 2008. Fungal Diversity 33:1-45; Tedersoo L, et al. 2010. Mycorrhiza 20:217-263; http://mycorrhizas.info/ecmf.html
ASV7516	0	0	0	0	0	0	0	0	0	0	0	0	0	3	0	0	0	0	0	0	0	0	0	0	0	0	0	0	0	0	k__Fungi; p__Basidiomycota; c__Agaricomycetes; o__Thelephorales; f__Thelephoraceae; g__Tomentella; s__unclassified_Tomentella	Tomentella	13	Symbiotroph	Ectomycorrhizal	Corticioid	NULL	Highly Probable	NULL	Rinaldi AC, et al. 2008. Fungal Diversity 33:1-45; Tedersoo L, et al. 2010. Mycorrhiza 20:217-263; http://mycorrhizas.info/ecmf.html
ASV7524	0	0	0	0	0	0	0	0	0	0	0	0	0	2	0	0	0	0	0	0	0	0	0	0	0	0	0	0	0	0	k__Fungi; p__Basidiomycota; c__Agaricomycetes; o__Thelephorales; f__Thelephoraceae; g__Tomentella; s__unidentified	Tomentella	13	Symbiotroph	Ectomycorrhizal	Corticioid	NULL	Highly Probable	NULL	Rinaldi AC, et al. 2008. Fungal Diversity 33:1-45; Tedersoo L, et al. 2010. Mycorrhiza 20:217-263; http://mycorrhizas.info/ecmf.html
ASV7672	0	0	0	0	0	0	0	0	0	0	0	0	0	0	3	0	0	0	0	0	0	0	0	0	0	0	0	0	0	0	k__Fungi; p__Basidiomycota; c__Agaricomycetes; o__Thelephorales; f__Thelephoraceae; g__Tomentella; s__unidentified	Tomentella	13	Symbiotroph	Ectomycorrhizal	Corticioid	NULL	Highly Probable	NULL	Rinaldi AC, et al. 2008. Fungal Diversity 33:1-45; Tedersoo L, et al. 2010. Mycorrhiza 20:217-263; http://mycorrhizas.info/ecmf.html
ASV7692	0	0	0	0	0	0	0	0	0	0	0	0	0	0	2	0	0	0	0	0	0	0	0	0	0	0	0	0	0	0	k__Fungi; p__Basidiomycota; c__Agaricomycetes; o__Thelephorales; f__Thelephoraceae; g__Tomentella; s__Tomentella_ellisii	Tomentella	13	Symbiotroph	Ectomycorrhizal	Corticioid	NULL	Highly Probable	NULL	Rinaldi AC, et al. 2008. Fungal Diversity 33:1-45; Tedersoo L, et al. 2010. Mycorrhiza 20:217-263; http://mycorrhizas.info/ecmf.html
ASV8988	0	0	0	0	0	0	0	0	0	0	0	0	0	0	0	0	0	0	0	0	0	0	0	0	0	0	0	0	0	0	k__Fungi; p__Basidiomycota; c__Agaricomycetes; o__Thelephorales; f__Thelephoraceae; g__Tomentella; s__unidentified	Tomentella	13	Symbiotroph	Ectomycorrhizal	Corticioid	NULL	Highly Probable	NULL	Rinaldi AC, et al. 2008. Fungal Diversity 33:1-45; Tedersoo L, et al. 2010. Mycorrhiza 20:217-263; http://mycorrhizas.info/ecmf.html
ASV9897	0	0	0	0	0	0	0	0	0	0	0	0	0	0	0	0	0	0	0	0	0	0	2	0	0	0	0	0	0	0	k__Fungi; p__Basidiomycota; c__Agaricomycetes; o__Thelephorales; f__Thelephoraceae; g__Tomentella; s__unclassified_Tomentella	Tomentella	13	Symbiotroph	Ectomycorrhizal	Corticioid	NULL	Highly Probable	NULL	Rinaldi AC, et al. 2008. Fungal Diversity 33:1-45; Tedersoo L, et al. 2010. Mycorrhiza 20:217-263; http://mycorrhizas.info/ecmf.html
ASV10009	0	0	0	0	0	0	0	0	0	0	0	0	0	0	0	0	0	0	0	0	0	0	0	2	0	0	0	0	0	0	k__Fungi; p__Ascomycota; c__Pezizomycetes; o__Pezizales; f__Pezizaceae; g__Terfezia; s__Terfezia_dunensis	Terfezia	13	Symbiotroph	Ectomycorrhizal	Gasteroid	Hypogeous	Highly Probable	Common name - desert false truffle	Rinaldi AC, et al. 2008. Fungal Diversity 33:1-45; Tedersoo L, et al. 2010. Mycorrhiza 20:217-263 (sensu stricto); http://mycorrhizas.info/ecmf.html
ASV8310	0	0	0	0	0	0	0	0	0	0	0	0	0	0	0	23	0	0	0	0	0	0	0	0	0	0	0	0	0	0	k__Fungi; p__Basidiomycota; c__Agaricomycetes; o__Boletales; f__Suillaceae; g__Suillus; s__Suillus_brunnescens	Suillus	13	Symbiotroph	Ectomycorrhizal	Boletoid	NULL	Highly Probable	NULL	Rinaldi AC, et al. 2008. Fungal Diversity 33:1-45; Tedersoo L, et al. 2010. Mycorrhiza 20:217-263; http://mycorrhizas.info/ecmf.html
ASV1968	0	0	0	39	4	4	0	0	0	175	56	121	0	0	1	37	8	18	0	0	0	1440	2790	2393	42	10	0	8088	4998	3997	k__Fungi; p__Ascomycota; c__Pezizomycetes; o__Pezizales; f__Pyronemataceae; g__Sphaerosporella; s__unidentified	Sphaerosporella	13	Symbiotroph	Ectomycorrhizal	NULL	NULL	Highly Probable	NULL	Rinaldi AC, et al. 2008. Fungal Diversity 33:1-45; Tedersoo L, et al. 2010. Mycorrhiza 20:217-263; http://mycorrhizas.info/ecmf.html
ASV9001	0	0	0	0	0	0	0	0	0	0	0	0	0	0	0	0	0	0	0	0	0	0	0	0	0	0	0	0	0	0	k__Fungi; p__Ascomycota; c__Pezizomycetes; o__Pezizales; f__Pyronemataceae; g__Sphaerosporella; s__unidentified	Sphaerosporella	13	Symbiotroph	Ectomycorrhizal	NULL	NULL	Highly Probable	NULL	Rinaldi AC, et al. 2008. Fungal Diversity 33:1-45; Tedersoo L, et al. 2010. Mycorrhiza 20:217-263; http://mycorrhizas.info/ecmf.html
ASV9775	0	0	0	0	0	0	0	0	0	0	0	0	0	0	0	0	0	0	6	0	0	0	0	0	0	0	0	0	0	0	k__Fungi; p__Ascomycota; c__Pezizomycetes; o__Pezizales; f__Pyronemataceae; g__Sphaerosporella; s__unidentified	Sphaerosporella	13	Symbiotroph	Ectomycorrhizal	NULL	NULL	Highly Probable	NULL	Rinaldi AC, et al. 2008. Fungal Diversity 33:1-45; Tedersoo L, et al. 2010. Mycorrhiza 20:217-263; http://mycorrhizas.info/ecmf.html
ASV9895	0	0	0	0	0	0	0	0	0	0	0	0	0	0	0	0	0	0	0	0	0	0	2	0	0	0	0	0	0	0	k__Fungi; p__Ascomycota; c__Pezizomycetes; o__Pezizales; f__Pyronemataceae; g__Sphaerosporella; s__unidentified	Sphaerosporella	13	Symbiotroph	Ectomycorrhizal	NULL	NULL	Highly Probable	NULL	Rinaldi AC, et al. 2008. Fungal Diversity 33:1-45; Tedersoo L, et al. 2010. Mycorrhiza 20:217-263; http://mycorrhizas.info/ecmf.html
ASV10003	0	0	0	0	0	0	0	0	0	0	0	0	0	0	0	0	0	0	0	0	0	0	0	2	0	0	0	0	0	0	k__Fungi; p__Basidiomycota; c__Agaricomycetes; o__Boletales; f__Sclerodermataceae; g__Scleroderma; s__unidentified	Scleroderma	13	Symbiotroph	Ectomycorrhizal	Gasteroid	NULL	Highly Probable	Common name - puffball	Rinaldi AC, et al. 2008. Fungal Diversity 33:1-45; Tedersoo L, et al. 2010. Mycorrhiza 20:217-263; http://mycorrhizas.info/ecmf.html
ASV10004	0	0	0	0	0	0	0	0	0	0	0	0	0	0	0	0	0	0	0	0	0	0	0	2	0	0	0	0	0	0	k__Fungi; p__Basidiomycota; c__Agaricomycetes; o__Boletales; f__Sclerodermataceae; g__Scleroderma; s__unidentified	Scleroderma	13	Symbiotroph	Ectomycorrhizal	Gasteroid	NULL	Highly Probable	Common name - puffball	Rinaldi AC, et al. 2008. Fungal Diversity 33:1-45; Tedersoo L, et al. 2010. Mycorrhiza 20:217-263; http://mycorrhizas.info/ecmf.html
ASV1139	15	0	0	336	270	226	0	0	0	0	0	0	140	0	0	0	0	0	176	0	0	36867	12485	10200	488	0	0	0	0	0	k__Fungi; p__Basidiomycota; c__Agaricomycetes; o__Boletales; f__Sclerodermataceae; g__Scleroderma; s__unidentified	Scleroderma	13	Symbiotroph	Ectomycorrhizal	Gasteroid	NULL	Highly Probable	Common name - puffball	Rinaldi AC, et al. 2008. Fungal Diversity 33:1-45; Tedersoo L, et al. 2010. Mycorrhiza 20:217-263; http://mycorrhizas.info/ecmf.html
ASV11943	0	0	0	0	0	0	0	0	0	0	0	0	0	0	0	0	0	0	0	0	0	0	0	0	0	0	0	0	0	2	k__Fungi; p__Basidiomycota; c__Agaricomycetes; o__Boletales; f__Sclerodermataceae; g__Scleroderma; s__unidentified	Scleroderma	13	Symbiotroph	Ectomycorrhizal	Gasteroid	NULL	Highly Probable	Common name - puffball	Rinaldi AC, et al. 2008. Fungal Diversity 33:1-45; Tedersoo L, et al. 2010. Mycorrhiza 20:217-263; http://mycorrhizas.info/ecmf.html
ASV1273	0	1	1	226	233	200	2924	711	976	9510	3567	4649	0	0	0	0	0	0	0	0	0	7253	13971	11257	0	2	0	35	0	0	k__Fungi; p__Basidiomycota; c__Agaricomycetes; o__Boletales; f__Sclerodermataceae; g__Scleroderma; s__unidentified	Scleroderma	13	Symbiotroph	Ectomycorrhizal	Gasteroid	NULL	Highly Probable	Common name - puffball	Rinaldi AC, et al. 2008. Fungal Diversity 33:1-45; Tedersoo L, et al. 2010. Mycorrhiza 20:217-263; http://mycorrhizas.info/ecmf.html
ASV1838	23	0	0	0	0	0	0	0	0	0	0	0	0	0	0	22	0	0	0	0	0	0	0	0	0	0	0	0	0	0	k__Fungi; p__Basidiomycota; c__Agaricomycetes; o__Boletales; f__Sclerodermataceae; g__Scleroderma; s__Scleroderma_bovista	Scleroderma	13	Symbiotroph	Ectomycorrhizal	Gasteroid	NULL	Highly Probable	Common name - puffball	Rinaldi AC, et al. 2008. Fungal Diversity 33:1-45; Tedersoo L, et al. 2010. Mycorrhiza 20:217-263; http://mycorrhizas.info/ecmf.html
ASV3624	0	0	0	0	0	0	0	0	0	0	0	0	0	0	0	0	0	0	0	0	0	0	0	0	0	0	0	0	0	0	k__Fungi; p__Basidiomycota; c__Agaricomycetes; o__Boletales; f__Sclerodermataceae; g__Scleroderma; s__unidentified	Scleroderma	13	Symbiotroph	Ectomycorrhizal	Gasteroid	NULL	Highly Probable	Common name - puffball	Rinaldi AC, et al. 2008. Fungal Diversity 33:1-45; Tedersoo L, et al. 2010. Mycorrhiza 20:217-263; http://mycorrhizas.info/ecmf.html
ASV5765	0	0	0	0	0	0	0	0	0	0	2	0	0	0	0	0	0	0	0	0	0	0	0	0	0	0	0	0	0	0	k__Fungi; p__Basidiomycota; c__Agaricomycetes; o__Boletales; f__Sclerodermataceae; g__Scleroderma; s__unidentified	Scleroderma	13	Symbiotroph	Ectomycorrhizal	Gasteroid	NULL	Highly Probable	Common name - puffball	Rinaldi AC, et al. 2008. Fungal Diversity 33:1-45; Tedersoo L, et al. 2010. Mycorrhiza 20:217-263; http://mycorrhizas.info/ecmf.html
ASV6892	0	0	0	0	0	0	0	0	0	0	0	0	0	0	0	0	0	3	23	0	0	0	0	0	0	4	1	155	51	45	k__Fungi; p__Basidiomycota; c__Agaricomycetes; o__Boletales; f__Sclerodermataceae; g__Scleroderma; s__Scleroderma_bovista	Scleroderma	13	Symbiotroph	Ectomycorrhizal	Gasteroid	NULL	Highly Probable	Common name - puffball	Rinaldi AC, et al. 2008. Fungal Diversity 33:1-45; Tedersoo L, et al. 2010. Mycorrhiza 20:217-263; http://mycorrhizas.info/ecmf.html
ASV7354	0	0	0	0	0	0	0	0	0	0	0	0	0	0	0	0	0	0	0	0	0	0	0	0	0	0	0	0	0	0	k__Fungi; p__Basidiomycota; c__Agaricomycetes; o__Boletales; f__Sclerodermataceae; g__Scleroderma; s__Scleroderma_michiganense	Scleroderma	13	Symbiotroph	Ectomycorrhizal	Gasteroid	NULL	Highly Probable	Common name - puffball	Rinaldi AC, et al. 2008. Fungal Diversity 33:1-45; Tedersoo L, et al. 2010. Mycorrhiza 20:217-263; http://mycorrhizas.info/ecmf.html
ASV7535	0	0	0	0	0	0	0	0	0	0	0	0	0	2	0	0	0	0	0	0	0	0	0	0	0	0	0	0	0	0	k__Fungi; p__Basidiomycota; c__Agaricomycetes; o__Boletales; f__Sclerodermataceae; g__Scleroderma; s__unidentified	Scleroderma	13	Symbiotroph	Ectomycorrhizal	Gasteroid	NULL	Highly Probable	Common name - puffball	Rinaldi AC, et al. 2008. Fungal Diversity 33:1-45; Tedersoo L, et al. 2010. Mycorrhiza 20:217-263; http://mycorrhizas.info/ecmf.html
ASV976	0	0	0	0	0	0	0	0	0	0	0	0	0	0	0	0	0	0	0	0	0	0	0	0	0	0	0	0	0	0	k__Fungi; p__Basidiomycota; c__Agaricomycetes; o__Boletales; f__Sclerodermataceae; g__Scleroderma; s__unidentified	Scleroderma	13	Symbiotroph	Ectomycorrhizal	Gasteroid	NULL	Highly Probable	Common name - puffball	Rinaldi AC, et al. 2008. Fungal Diversity 33:1-45; Tedersoo L, et al. 2010. Mycorrhiza 20:217-263; http://mycorrhizas.info/ecmf.html
ASV10157	0	0	0	0	0	0	0	0	0	0	0	0	0	0	0	0	0	0	0	0	0	4	0	0	0	0	0	0	0	0	k__Fungi; p__Basidiomycota; c__Agaricomycetes; o__Russulales; f__Russulaceae; g__Russula; s__unidentified	Russula	13	Symbiotroph	Ectomycorrhizal	Agaricoid	NULL	Highly Probable	NULL	Rinaldi AC, et al. 2008. Fungal Diversity 33:1-45; Tedersoo L, et al. 2010. Mycorrhiza 20:217-263; http://mycorrhizas.info/ecmf.html
ASV10997	0	0	0	0	0	0	0	0	0	0	0	0	0	0	0	0	0	0	0	0	0	0	0	0	0	0	0	0	0	0	k__Fungi; p__Basidiomycota; c__Agaricomycetes; o__Russulales; f__Russulaceae; g__Russula; s__unidentified	Russula	13	Symbiotroph	Ectomycorrhizal	Agaricoid	NULL	Highly Probable	NULL	Rinaldi AC, et al. 2008. Fungal Diversity 33:1-45; Tedersoo L, et al. 2010. Mycorrhiza 20:217-263; http://mycorrhizas.info/ecmf.html
ASV11105	0	0	0	0	0	0	0	0	0	0	0	0	0	0	0	0	0	0	0	0	0	0	0	0	0	0	0	0	0	0	k__Fungi; p__Basidiomycota; c__Agaricomycetes; o__Russulales; f__Russulaceae; g__Russula; s__Russula_virescens	Russula	13	Symbiotroph	Ectomycorrhizal	Agaricoid	NULL	Highly Probable	NULL	Rinaldi AC, et al. 2008. Fungal Diversity 33:1-45; Tedersoo L, et al. 2010. Mycorrhiza 20:217-263; http://mycorrhizas.info/ecmf.html
ASV1782	94	0	0	0	0	0	0	0	0	0	0	0	0	0	0	0	0	0	0	0	0	0	0	0	0	0	0	0	0	0	k__Fungi; p__Basidiomycota; c__Agaricomycetes; o__Russulales; f__Russulaceae; g__Russula; s__unidentified	Russula	13	Symbiotroph	Ectomycorrhizal	Agaricoid	NULL	Highly Probable	NULL	Rinaldi AC, et al. 2008. Fungal Diversity 33:1-45; Tedersoo L, et al. 2010. Mycorrhiza 20:217-263; http://mycorrhizas.info/ecmf.html
ASV2260	0	0	0	0	0	2	0	0	0	0	0	0	0	0	0	0	0	0	0	0	0	0	0	0	0	0	0	0	0	0	k__Fungi; p__Basidiomycota; c__Agaricomycetes; o__Russulales; f__Russulaceae; g__Russula; s__Russula_poichilochroa	Russula	13	Symbiotroph	Ectomycorrhizal	Agaricoid	NULL	Highly Probable	NULL	Rinaldi AC, et al. 2008. Fungal Diversity 33:1-45; Tedersoo L, et al. 2010. Mycorrhiza 20:217-263; http://mycorrhizas.info/ecmf.html
ASV2851	0	0	0	0	0	0	0	0	0	0	0	0	0	0	0	0	0	0	0	0	0	0	0	0	0	0	0	0	0	0	k__Fungi; p__Basidiomycota; c__Agaricomycetes; o__Russulales; f__Russulaceae; g__Russula; s__Russula_poichilochroa	Russula	13	Symbiotroph	Ectomycorrhizal	Agaricoid	NULL	Highly Probable	NULL	Rinaldi AC, et al. 2008. Fungal Diversity 33:1-45; Tedersoo L, et al. 2010. Mycorrhiza 20:217-263; http://mycorrhizas.info/ecmf.html
ASV2991	0	0	0	0	0	0	0	0	1	0	0	0	0	0	0	0	0	0	0	0	0	0	0	0	0	0	0	0	0	0	k__Fungi; p__Basidiomycota; c__Agaricomycetes; o__Russulales; f__Russulaceae; g__Russula; s__unidentified	Russula	13	Symbiotroph	Ectomycorrhizal	Agaricoid	NULL	Highly Probable	NULL	Rinaldi AC, et al. 2008. Fungal Diversity 33:1-45; Tedersoo L, et al. 2010. Mycorrhiza 20:217-263; http://mycorrhizas.info/ecmf.html
ASV3291	0	0	0	0	0	0	0	0	0	0	0	0	0	0	0	0	0	0	0	0	0	0	0	0	0	0	0	0	0	0	k__Fungi; p__Basidiomycota; c__Agaricomycetes; o__Russulales; f__Russulaceae; g__Russula; s__unidentified	Russula	13	Symbiotroph	Ectomycorrhizal	Agaricoid	NULL	Highly Probable	NULL	Rinaldi AC, et al. 2008. Fungal Diversity 33:1-45; Tedersoo L, et al. 2010. Mycorrhiza 20:217-263; http://mycorrhizas.info/ecmf.html
ASV4267	0	0	0	0	0	0	0	0	0	0	0	0	0	0	0	0	0	0	0	0	0	0	0	0	0	0	0	0	0	0	k__Fungi; p__Basidiomycota; c__Agaricomycetes; o__Russulales; f__Russulaceae; g__Russula; s__unidentified	Russula	13	Symbiotroph	Ectomycorrhizal	Agaricoid	NULL	Highly Probable	NULL	Rinaldi AC, et al. 2008. Fungal Diversity 33:1-45; Tedersoo L, et al. 2010. Mycorrhiza 20:217-263; http://mycorrhizas.info/ecmf.html
ASV4455	0	0	0	0	0	0	0	0	0	0	0	0	0	0	0	0	0	0	0	0	0	0	0	0	0	0	0	0	0	0	k__Fungi; p__Basidiomycota; c__Agaricomycetes; o__Russulales; f__Russulaceae; g__Russula; s__unclassified_Russula	Russula	13	Symbiotroph	Ectomycorrhizal	Agaricoid	NULL	Highly Probable	NULL	Rinaldi AC, et al. 2008. Fungal Diversity 33:1-45; Tedersoo L, et al. 2010. Mycorrhiza 20:217-263; http://mycorrhizas.info/ecmf.html
ASV5090	0	0	0	0	0	0	0	0	0	0	0	0	0	0	0	0	0	0	0	0	0	0	0	0	0	0	0	0	0	0	k__Fungi; p__Basidiomycota; c__Agaricomycetes; o__Russulales; f__Russulaceae; g__Russula; s__unidentified	Russula	13	Symbiotroph	Ectomycorrhizal	Agaricoid	NULL	Highly Probable	NULL	Rinaldi AC, et al. 2008. Fungal Diversity 33:1-45; Tedersoo L, et al. 2010. Mycorrhiza 20:217-263; http://mycorrhizas.info/ecmf.html
ASV5747	0	0	0	0	0	0	0	0	0	0	3	0	0	0	0	0	0	0	0	0	0	0	0	0	0	0	0	0	0	0	k__Fungi; p__Basidiomycota; c__Agaricomycetes; o__Russulales; f__Russulaceae; g__Russula; s__unidentified	Russula	13	Symbiotroph	Ectomycorrhizal	Agaricoid	NULL	Highly Probable	NULL	Rinaldi AC, et al. 2008. Fungal Diversity 33:1-45; Tedersoo L, et al. 2010. Mycorrhiza 20:217-263; http://mycorrhizas.info/ecmf.html
ASV6058	0	0	0	0	0	0	0	0	0	5	0	0	0	0	0	0	0	0	0	0	0	0	0	0	0	0	0	0	0	0	k__Fungi; p__Basidiomycota; c__Agaricomycetes; o__Russulales; f__Russulaceae; g__Russula; s__Russula_rosea	Russula	13	Symbiotroph	Ectomycorrhizal	Agaricoid	NULL	Highly Probable	NULL	Rinaldi AC, et al. 2008. Fungal Diversity 33:1-45; Tedersoo L, et al. 2010. Mycorrhiza 20:217-263; http://mycorrhizas.info/ecmf.html
ASV6493	0	0	0	0	0	0	0	0	0	0	0	0	0	0	0	0	0	0	0	0	0	0	0	0	0	0	0	0	0	0	k__Fungi; p__Basidiomycota; c__Agaricomycetes; o__Russulales; f__Russulaceae; g__Russula; s__unidentified	Russula	13	Symbiotroph	Ectomycorrhizal	Agaricoid	NULL	Highly Probable	NULL	Rinaldi AC, et al. 2008. Fungal Diversity 33:1-45; Tedersoo L, et al. 2010. Mycorrhiza 20:217-263; http://mycorrhizas.info/ecmf.html
ASV6846	0	0	0	0	0	0	0	0	0	0	0	0	0	0	0	0	0	0	0	0	0	0	0	0	0	0	0	0	2	0	k__Fungi; p__Basidiomycota; c__Agaricomycetes; o__Russulales; f__Russulaceae; g__Russula; s__unidentified	Russula	13	Symbiotroph	Ectomycorrhizal	Agaricoid	NULL	Highly Probable	NULL	Rinaldi AC, et al. 2008. Fungal Diversity 33:1-45; Tedersoo L, et al. 2010. Mycorrhiza 20:217-263; http://mycorrhizas.info/ecmf.html
ASV7536	0	0	0	0	0	0	0	0	0	0	0	0	0	2	0	0	0	0	0	0	0	0	0	0	0	0	0	0	0	0	k__Fungi; p__Basidiomycota; c__Agaricomycetes; o__Russulales; f__Russulaceae; g__Russula; s__unclassified_Russula	Russula	13	Symbiotroph	Ectomycorrhizal	Agaricoid	NULL	Highly Probable	NULL	Rinaldi AC, et al. 2008. Fungal Diversity 33:1-45; Tedersoo L, et al. 2010. Mycorrhiza 20:217-263; http://mycorrhizas.info/ecmf.html
ASV7537	0	0	0	0	0	0	0	0	0	0	0	0	0	2	0	0	0	0	0	0	0	0	0	0	0	0	0	0	0	0	k__Fungi; p__Basidiomycota; c__Agaricomycetes; o__Russulales; f__Russulaceae; g__Russula; s__unidentified	Russula	13	Symbiotroph	Ectomycorrhizal	Agaricoid	NULL	Highly Probable	NULL	Rinaldi AC, et al. 2008. Fungal Diversity 33:1-45; Tedersoo L, et al. 2010. Mycorrhiza 20:217-263; http://mycorrhizas.info/ecmf.html
ASV7659	0	0	0	0	0	0	0	0	0	0	0	0	0	0	4	0	0	0	0	0	0	0	0	0	0	0	0	0	0	0	k__Fungi; p__Basidiomycota; c__Agaricomycetes; o__Russulales; f__Russulaceae; g__Russula; s__unidentified	Russula	13	Symbiotroph	Ectomycorrhizal	Agaricoid	NULL	Highly Probable	NULL	Rinaldi AC, et al. 2008. Fungal Diversity 33:1-45; Tedersoo L, et al. 2010. Mycorrhiza 20:217-263; http://mycorrhizas.info/ecmf.html
ASV7870	0	0	0	0	0	0	0	0	0	0	0	0	59	0	0	0	0	0	0	0	0	0	0	0	0	0	0	0	0	0	k__Fungi; p__Basidiomycota; c__Agaricomycetes; o__Russulales; f__Russulaceae; g__Russula; s__unidentified	Russula	13	Symbiotroph	Ectomycorrhizal	Agaricoid	NULL	Highly Probable	NULL	Rinaldi AC, et al. 2008. Fungal Diversity 33:1-45; Tedersoo L, et al. 2010. Mycorrhiza 20:217-263; http://mycorrhizas.info/ecmf.html
ASV8014	0	0	0	0	0	0	0	0	0	0	0	0	0	0	0	0	3	0	0	0	0	0	0	0	0	0	0	0	0	0	k__Fungi; p__Basidiomycota; c__Agaricomycetes; o__Russulales; f__Russulaceae; g__Russula; s__unidentified	Russula	13	Symbiotroph	Ectomycorrhizal	Agaricoid	NULL	Highly Probable	NULL	Rinaldi AC, et al. 2008. Fungal Diversity 33:1-45; Tedersoo L, et al. 2010. Mycorrhiza 20:217-263; http://mycorrhizas.info/ecmf.html
ASV8487	0	0	0	0	0	0	0	0	0	0	0	0	0	0	0	0	0	0	0	0	0	0	0	0	0	0	0	0	0	0	k__Fungi; p__Basidiomycota; c__Agaricomycetes; o__Russulales; f__Russulaceae; g__Russula; s__unidentified	Russula	13	Symbiotroph	Ectomycorrhizal	Agaricoid	NULL	Highly Probable	NULL	Rinaldi AC, et al. 2008. Fungal Diversity 33:1-45; Tedersoo L, et al. 2010. Mycorrhiza 20:217-263; http://mycorrhizas.info/ecmf.html
ASV8563	0	0	0	0	0	0	0	0	0	0	0	0	0	0	0	0	0	0	0	0	0	0	0	0	0	0	0	0	0	0	k__Fungi; p__Basidiomycota; c__Agaricomycetes; o__Russulales; f__Russulaceae; g__Russula; s__unidentified	Russula	13	Symbiotroph	Ectomycorrhizal	Agaricoid	NULL	Highly Probable	NULL	Rinaldi AC, et al. 2008. Fungal Diversity 33:1-45; Tedersoo L, et al. 2010. Mycorrhiza 20:217-263; http://mycorrhizas.info/ecmf.html
ASV9031	0	0	0	0	0	0	0	0	0	0	0	0	0	0	0	0	0	0	0	0	0	0	0	0	0	0	0	0	0	0	k__Fungi; p__Basidiomycota; c__Agaricomycetes; o__Russulales; f__Russulaceae; g__Russula; s__Russula_cyanoxantha	Russula	13	Symbiotroph	Ectomycorrhizal	Agaricoid	NULL	Highly Probable	NULL	Rinaldi AC, et al. 2008. Fungal Diversity 33:1-45; Tedersoo L, et al. 2010. Mycorrhiza 20:217-263; http://mycorrhizas.info/ecmf.html
ASV9091	0	0	0	0	0	0	0	0	0	0	0	0	0	0	0	0	0	0	0	0	0	0	0	0	0	0	0	0	0	0	k__Fungi; p__Basidiomycota; c__Agaricomycetes; o__Russulales; f__Russulaceae; g__Russula; s__unidentified	Russula	13	Symbiotroph	Ectomycorrhizal	Agaricoid	NULL	Highly Probable	NULL	Rinaldi AC, et al. 2008. Fungal Diversity 33:1-45; Tedersoo L, et al. 2010. Mycorrhiza 20:217-263; http://mycorrhizas.info/ecmf.html
ASV9553	0	0	0	0	0	0	0	0	0	0	0	0	0	0	0	0	0	0	80	0	0	0	0	0	0	0	0	0	0	0	k__Fungi; p__Basidiomycota; c__Agaricomycetes; o__Russulales; f__Russulaceae; g__Russula; s__unidentified	Russula	13	Symbiotroph	Ectomycorrhizal	Agaricoid	NULL	Highly Probable	NULL	Rinaldi AC, et al. 2008. Fungal Diversity 33:1-45; Tedersoo L, et al. 2010. Mycorrhiza 20:217-263; http://mycorrhizas.info/ecmf.html
ASV9585	0	0	0	0	0	0	0	0	0	0	0	0	0	0	0	0	0	0	60	0	0	0	0	0	0	0	0	0	0	0	k__Fungi; p__Basidiomycota; c__Agaricomycetes; o__Russulales; f__Russulaceae; g__Russula; s__unidentified	Russula	13	Symbiotroph	Ectomycorrhizal	Agaricoid	NULL	Highly Probable	NULL	Rinaldi AC, et al. 2008. Fungal Diversity 33:1-45; Tedersoo L, et al. 2010. Mycorrhiza 20:217-263; http://mycorrhizas.info/ecmf.html
ASV9718	0	0	0	0	0	0	0	0	0	0	0	0	0	0	0	0	0	0	25	0	0	0	0	0	0	0	0	0	0	0	k__Fungi; p__Basidiomycota; c__Agaricomycetes; o__Russulales; f__Russulaceae; g__Russula; s__unidentified	Russula	13	Symbiotroph	Ectomycorrhizal	Agaricoid	NULL	Highly Probable	NULL	Rinaldi AC, et al. 2008. Fungal Diversity 33:1-45; Tedersoo L, et al. 2010. Mycorrhiza 20:217-263; http://mycorrhizas.info/ecmf.html
ASV978	0	0	0	0	0	0	0	0	0	0	0	0	0	0	0	0	0	0	0	0	0	0	0	0	0	0	0	0	0	0	k__Fungi; p__Basidiomycota; c__Agaricomycetes; o__Russulales; f__Russulaceae; g__Russula; s__unidentified	Russula	13	Symbiotroph	Ectomycorrhizal	Agaricoid	NULL	Highly Probable	NULL	Rinaldi AC, et al. 2008. Fungal Diversity 33:1-45; Tedersoo L, et al. 2010. Mycorrhiza 20:217-263; http://mycorrhizas.info/ecmf.html
ASV4407	0	0	0	0	0	0	0	0	0	0	0	0	0	0	0	0	0	0	0	0	0	0	0	0	0	0	0	0	0	0	k__Fungi; p__Basidiomycota; c__Agaricomycetes; o__Boletales; f__Rhizopogonaceae; g__Rhizopogon; s__unidentified	Rhizopogon	13	Symbiotroph	Ectomycorrhizal	Gasteroid	Hypogeous	Highly Probable	Common name - false truffle	Rinaldi AC, et al. 2008. Fungal Diversity 33:1-45; Tedersoo L, et al. 2010. Mycorrhiza 20:217-263; http://mycorrhizas.info/ecmf.html
ASV7824	0	0	0	0	0	0	0	0	0	0	0	0	143	0	0	0	0	0	0	0	0	0	0	0	0	0	0	0	0	0	k__Fungi; p__Basidiomycota; c__Agaricomycetes; o__Boletales; f__Rhizopogonaceae; g__Rhizopogon; s__unidentified	Rhizopogon	13	Symbiotroph	Ectomycorrhizal	Gasteroid	Hypogeous	Highly Probable	Common name - false truffle	Rinaldi AC, et al. 2008. Fungal Diversity 33:1-45; Tedersoo L, et al. 2010. Mycorrhiza 20:217-263; http://mycorrhizas.info/ecmf.html
ASV4322	0	0	0	0	0	0	0	0	0	0	0	0	0	0	0	0	0	0	0	0	0	0	0	0	0	0	0	0	0	0	k__Fungi; p__Basidiomycota; c__Agaricomycetes; o__Boletales; f__Pisolithaceae; g__Pisolithus; s__Pisolithus_marmoratus	Pisolithus	13	Symbiotroph	Ectomycorrhizal	Gasteroid	NULL	Highly Probable	NULL	Rinaldi AC, et al. 2008. Fungal Diversity 33:1-45; Tedersoo L, et al. 2010. Mycorrhiza 20:217-263; http://mycorrhizas.info/ecmf.html
ASV5115	0	0	0	0	0	0	8	0	0	0	0	0	0	0	0	0	0	0	0	0	0	0	0	0	0	0	0	0	0	0	k__Fungi; p__Basidiomycota; c__Agaricomycetes; o__Boletales; f__Pisolithaceae; g__Pisolithus; s__Pisolithus_marmoratus	Pisolithus	13	Symbiotroph	Ectomycorrhizal	Gasteroid	NULL	Highly Probable	NULL	Rinaldi AC, et al. 2008. Fungal Diversity 33:1-45; Tedersoo L, et al. 2010. Mycorrhiza 20:217-263; http://mycorrhizas.info/ecmf.html
ASV6963	0	0	0	0	0	0	0	0	0	0	0	0	0	0	0	0	0	0	0	0	0	0	0	0	0	0	0	0	0	0	k__Fungi; p__Basidiomycota; c__Agaricomycetes; o__Boletales; f__Pisolithaceae; g__Pisolithus; s__Pisolithus_marmoratus	Pisolithus	13	Symbiotroph	Ectomycorrhizal	Gasteroid	NULL	Highly Probable	NULL	Rinaldi AC, et al. 2008. Fungal Diversity 33:1-45; Tedersoo L, et al. 2010. Mycorrhiza 20:217-263; http://mycorrhizas.info/ecmf.html
ASV8567	0	0	0	0	0	0	0	0	0	0	0	0	0	0	0	0	0	0	0	0	0	0	0	0	0	0	0	0	0	0	k__Fungi; p__Ascomycota; c__Pezizomycetes; o__Pezizales; f__Pezizaceae; g__Peziza; s__Peziza_michelii	Peziza michelii	20	Symbiotroph	Ectomycorrhizal	Pezizoid	NULL	Highly Probable	NULL	Tedersoo L, Smith ME. 2013. Fungal Biology Reviews 27:83-99
ASV3290	0	0	0	0	0	0	0	0	1	0	0	0	0	0	0	0	0	0	0	0	0	0	0	0	0	0	0	0	0	0	k__Fungi; p__Basidiomycota; c__Agaricomycetes; o__Russulales; f__Russulaceae; g__Lactarius; s__Lactarius_salmonicolor	Lactarius	13	Symbiotroph	Ectomycorrhizal	Agaricoid	NULL	Highly Probable	Common name - milk-cap	Rinaldi AC, et al. 2008. Fungal Diversity 33:1-45; Tedersoo L, et al. 2010. Mycorrhiza 20:217-263; http://mycorrhizas.info/ecmf.html
ASV2483	0	0	0	1	0	0	0	0	0	63	241	363	0	0	0	8	0	0	0	0	0	0	0	0	0	0	0	0	0	0	k__Fungi; p__Basidiomycota; c__Agaricomycetes; o__Agaricales; f__Hydnangiaceae; g__Laccaria; s__Laccaria_laccata	Laccaria	13	Symbiotroph	Ectomycorrhizal	Agaricoid	NULL	Highly Probable	NULL	Rinaldi AC, et al. 2008. Fungal Diversity 33:1-45; Tedersoo L, et al. 2010. Mycorrhiza 20:217-263; http://mycorrhizas.info/ecmf.html
ASV5687	0	0	0	0	0	0	0	0	0	0	58	165	0	0	0	0	0	4	0	0	0	0	0	0	0	0	0	0	0	0	k__Fungi; p__Basidiomycota; c__Agaricomycetes; o__Agaricales; f__Hydnangiaceae; g__Laccaria; s__Laccaria_laccata	Laccaria	13	Symbiotroph	Ectomycorrhizal	Agaricoid	NULL	Highly Probable	NULL	Rinaldi AC, et al. 2008. Fungal Diversity 33:1-45; Tedersoo L, et al. 2010. Mycorrhiza 20:217-263; http://mycorrhizas.info/ecmf.html
ASV5920	0	0	0	0	0	0	0	0	0	0	0	2	0	0	0	0	0	0	0	0	0	0	0	0	0	0	0	0	0	0	k__Fungi; p__Basidiomycota; c__Agaricomycetes; o__Agaricales; f__Tricholomataceae; g__Laccaria; s__unclassified_Laccaria	Laccaria	13	Symbiotroph	Ectomycorrhizal	Agaricoid	NULL	Highly Probable	NULL	Rinaldi AC, et al. 2008. Fungal Diversity 33:1-45; Tedersoo L, et al. 2010. Mycorrhiza 20:217-263; http://mycorrhizas.info/ecmf.html
ASV3321	0	0	0	0	0	0	0	0	0	0	0	0	0	0	0	0	0	0	0	0	0	0	0	0	0	0	0	0	0	0	k__Fungi; p__Basidiomycota; c__Agaricomycetes; o__Agaricales; f__Hygrophoraceae; g__Hygrophorus; s__unidentified	Hygrophorus	13	Symbiotroph	Ectomycorrhizal	Agaricoid	NULL	Highly Probable	NULL	Rinaldi AC, et al. 2008. Fungal Diversity 33:1-45; Tedersoo L, et al. 2010. Mycorrhiza 20:217-263; http://mycorrhizas.info/ecmf.html
ASV4462	0	0	0	0	0	0	0	0	0	0	0	0	0	0	0	0	0	0	0	0	0	0	0	0	0	0	0	0	0	0	k__Fungi; p__Basidiomycota; c__Agaricomycetes; o__Agaricales; f__Hygrophoraceae; g__Hygrophorus; s__unidentified	Hygrophorus	13	Symbiotroph	Ectomycorrhizal	Agaricoid	NULL	Highly Probable	NULL	Rinaldi AC, et al. 2008. Fungal Diversity 33:1-45; Tedersoo L, et al. 2010. Mycorrhiza 20:217-263; http://mycorrhizas.info/ecmf.html
ASV4463	0	0	0	0	0	0	0	0	0	0	0	0	0	0	0	0	0	0	0	0	0	0	0	0	0	0	0	0	0	0	k__Fungi; p__Basidiomycota; c__Agaricomycetes; o__Agaricales; f__Hygrophoraceae; g__Hygrophorus; s__unidentified	Hygrophorus	13	Symbiotroph	Ectomycorrhizal	Agaricoid	NULL	Highly Probable	NULL	Rinaldi AC, et al. 2008. Fungal Diversity 33:1-45; Tedersoo L, et al. 2010. Mycorrhiza 20:217-263; http://mycorrhizas.info/ecmf.html
ASV7345	0	0	0	0	0	0	0	0	0	0	0	0	0	0	0	0	0	0	0	0	0	0	0	0	0	0	0	0	0	0	k__Fungi; p__Basidiomycota; c__Agaricomycetes; o__Agaricales; f__Hygrophoraceae; g__Hygrophorus; s__unidentified	Hygrophorus	13	Symbiotroph	Ectomycorrhizal	Agaricoid	NULL	Highly Probable	NULL	Rinaldi AC, et al. 2008. Fungal Diversity 33:1-45; Tedersoo L, et al. 2010. Mycorrhiza 20:217-263; http://mycorrhizas.info/ecmf.html
ASV11368	0	0	0	0	0	0	0	0	0	0	0	0	0	0	0	0	0	0	0	0	0	0	0	0	0	6	0	0	0	0	k__Fungi; p__Basidiomycota; c__Agaricomycetes; o__Agaricales; f__Cortinariaceae; g__Hebeloma; s__unclassified_Hebeloma	Hebeloma	13	Symbiotroph	Ectomycorrhizal	Agaricoid	NULL	Highly Probable	NULL	Rinaldi AC, et al. 2008. Fungal Diversity 33:1-45; Tedersoo L, et al. 2010. Mycorrhiza 20:217-263; http://mycorrhizas.info/ecmf.html
ASV11552	0	0	0	0	0	0	0	0	0	0	0	0	0	0	0	0	0	0	0	0	0	0	0	0	0	0	2	0	0	0	k__Fungi; p__Basidiomycota; c__Agaricomycetes; o__Agaricales; f__Cortinariaceae; g__Hebeloma; s__unclassified_Hebeloma	Hebeloma	13	Symbiotroph	Ectomycorrhizal	Agaricoid	NULL	Highly Probable	NULL	Rinaldi AC, et al. 2008. Fungal Diversity 33:1-45; Tedersoo L, et al. 2010. Mycorrhiza 20:217-263; http://mycorrhizas.info/ecmf.html
ASV11732	0	0	0	0	0	0	0	0	0	0	0	0	0	0	0	0	0	0	0	0	0	0	0	0	0	0	0	0	212	127	k__Fungi; p__Basidiomycota; c__Agaricomycetes; o__Agaricales; f__Cortinariaceae; g__Hebeloma; s__Hebeloma_limbatum	Hebeloma	13	Symbiotroph	Ectomycorrhizal	Agaricoid	NULL	Highly Probable	NULL	Rinaldi AC, et al. 2008. Fungal Diversity 33:1-45; Tedersoo L, et al. 2010. Mycorrhiza 20:217-263; http://mycorrhizas.info/ecmf.html
ASV11836	0	0	0	0	0	0	0	0	0	0	0	0	0	0	0	0	0	0	0	0	0	0	0	0	0	0	0	0	2	0	k__Fungi; p__Basidiomycota; c__Agaricomycetes; o__Agaricales; f__Cortinariaceae; g__Hebeloma; s__unclassified_Hebeloma	Hebeloma	13	Symbiotroph	Ectomycorrhizal	Agaricoid	NULL	Highly Probable	NULL	Rinaldi AC, et al. 2008. Fungal Diversity 33:1-45; Tedersoo L, et al. 2010. Mycorrhiza 20:217-263; http://mycorrhizas.info/ecmf.html
ASV11940	0	0	0	0	0	0	0	0	0	0	0	0	0	0	0	0	0	0	0	0	0	0	0	0	0	0	0	0	0	2	k__Fungi; p__Basidiomycota; c__Agaricomycetes; o__Agaricales; f__Cortinariaceae; g__Hebeloma; s__Hebeloma_limbatum	Hebeloma	13	Symbiotroph	Ectomycorrhizal	Agaricoid	NULL	Highly Probable	NULL	Rinaldi AC, et al. 2008. Fungal Diversity 33:1-45; Tedersoo L, et al. 2010. Mycorrhiza 20:217-263; http://mycorrhizas.info/ecmf.html
ASV1888	0	0	0	2955	252	226	0	0	0	0	0	0	0	0	0	0	0	0	0	0	0	0	0	0	0	0	0	0	0	0	k__Fungi; p__Basidiomycota; c__Agaricomycetes; o__Agaricales; f__Cortinariaceae; g__Hebeloma; s__Hebeloma_limbatum	Hebeloma	13	Symbiotroph	Ectomycorrhizal	Agaricoid	NULL	Highly Probable	NULL	Rinaldi AC, et al. 2008. Fungal Diversity 33:1-45; Tedersoo L, et al. 2010. Mycorrhiza 20:217-263; http://mycorrhizas.info/ecmf.html
ASV1992	0	0	0	0	3	0	0	0	0	0	0	0	0	0	0	0	0	0	0	0	0	0	0	0	0	0	0	0	0	0	k__Fungi; p__Basidiomycota; c__Agaricomycetes; o__Agaricales; f__Hymenogastraceae; g__Hebeloma; s__Hebeloma_cavipes	Hebeloma	13	Symbiotroph	Ectomycorrhizal	Agaricoid	NULL	Highly Probable	NULL	Rinaldi AC, et al. 2008. Fungal Diversity 33:1-45; Tedersoo L, et al. 2010. Mycorrhiza 20:217-263; http://mycorrhizas.info/ecmf.html
ASV2155	0	0	0	0	0	19	0	0	0	0	0	0	0	0	0	0	0	0	0	0	0	0	0	0	0	0	0	0	0	0	k__Fungi; p__Basidiomycota; c__Agaricomycetes; o__Agaricales; f__Cortinariaceae; g__Hebeloma; s__unclassified_Hebeloma	Hebeloma	13	Symbiotroph	Ectomycorrhizal	Agaricoid	NULL	Highly Probable	NULL	Rinaldi AC, et al. 2008. Fungal Diversity 33:1-45; Tedersoo L, et al. 2010. Mycorrhiza 20:217-263; http://mycorrhizas.info/ecmf.html
ASV5344	0	0	0	0	0	0	0	3	0	0	0	0	0	0	0	0	0	0	0	0	0	0	0	0	0	0	0	0	0	0	k__Fungi; p__Basidiomycota; c__Agaricomycetes; o__Agaricales; f__Hymenogastraceae; g__Hebeloma; s__unidentified	Hebeloma	13	Symbiotroph	Ectomycorrhizal	Agaricoid	NULL	Highly Probable	NULL	Rinaldi AC, et al. 2008. Fungal Diversity 33:1-45; Tedersoo L, et al. 2010. Mycorrhiza 20:217-263; http://mycorrhizas.info/ecmf.html
ASV5451	0	0	0	0	0	0	32	0	17	0	0	0	0	0	0	0	0	0	0	0	0	0	0	0	0	0	0	0	0	0	k__Fungi; p__Basidiomycota; c__Agaricomycetes; o__Agaricales; f__Hymenogastraceae; g__Hebeloma; s__unidentified	Hebeloma	13	Symbiotroph	Ectomycorrhizal	Agaricoid	NULL	Highly Probable	NULL	Rinaldi AC, et al. 2008. Fungal Diversity 33:1-45; Tedersoo L, et al. 2010. Mycorrhiza 20:217-263; http://mycorrhizas.info/ecmf.html
ASV8190	0	0	0	0	0	0	0	0	0	0	0	0	0	0	0	0	0	3	0	0	0	0	0	0	0	0	0	0	0	0	k__Fungi; p__Basidiomycota; c__Agaricomycetes; o__Agaricales; f__Cortinariaceae; g__Hebeloma; s__unclassified_Hebeloma	Hebeloma	13	Symbiotroph	Ectomycorrhizal	Agaricoid	NULL	Highly Probable	NULL	Rinaldi AC, et al. 2008. Fungal Diversity 33:1-45; Tedersoo L, et al. 2010. Mycorrhiza 20:217-263; http://mycorrhizas.info/ecmf.html
ASV7529	0	0	0	0	0	0	0	0	0	0	0	0	0	2	0	0	0	0	0	0	0	0	0	0	0	0	0	0	0	0	k__Fungi; p__Ascomycota; c__Pezizomycetes; o__Pezizales; f__Pyronemataceae; g__Geopora; s__Geopora_sepulta	Geopora	13	Symbiotroph	Ectomycorrhizal	NULL	NULL	Highly Probable	NULL	Rinaldi AC, et al. 2008. Fungal Diversity 33:1-45; Tedersoo L, et al. 2010. Mycorrhiza 20:217-263; http://mycorrhizas.info/ecmf.html
ASV11108	0	0	0	0	0	0	0	0	0	0	0	0	0	0	0	0	0	0	0	0	0	0	0	0	0	0	0	0	0	0	k__Fungi; p__Ascomycota; c__Eurotiomycetes; o__Eurotiales; f__Elaphomycetaceae; g__Elaphomyces; s__Elaphomyces_muricatus	Elaphomyces	13	Symbiotroph	Ectomycorrhizal	Gasteroid	Hypogeous	Highly Probable	Common name - false truffle	Rinaldi AC, et al. 2008. Fungal Diversity 33:1-45; Tedersoo L, et al. 2010. Mycorrhiza 20:217-263; http://mycorrhizas.info/ecmf.html
ASV3265	0	0	0	0	0	0	0	0	0	0	0	0	0	0	0	0	0	0	0	0	0	0	0	0	0	0	0	0	0	0	k__Fungi; p__Ascomycota; c__Eurotiomycetes; o__Eurotiales; f__Elaphomycetaceae; g__Elaphomyces; s__Elaphomyces_barrioi	Elaphomyces	13	Symbiotroph	Ectomycorrhizal	Gasteroid	Hypogeous	Highly Probable	Common name - false truffle	Rinaldi AC, et al. 2008. Fungal Diversity 33:1-45; Tedersoo L, et al. 2010. Mycorrhiza 20:217-263; http://mycorrhizas.info/ecmf.html
ASV11023	0	0	0	0	0	0	0	0	0	0	0	0	0	0	0	0	0	0	0	0	0	0	0	0	0	0	0	0	0	0	k__Fungi; p__Basidiomycota; c__Agaricomycetes; o__Agaricales; f__Cortinariaceae; g__Cortinarius; s__unclassified_Cortinarius	Cortinarius	13	Symbiotroph	Ectomycorrhizal	Agaricoid	NULL	Highly Probable	NULL	Rinaldi AC, et al. 2008. Fungal Diversity 33:1-45; Tedersoo L, et al. 2010. Mycorrhiza 20:217-263; http://mycorrhizas.info/ecmf.html
ASV4081	0	0	0	0	0	0	0	0	0	0	0	0	0	0	0	0	0	0	0	0	0	0	0	0	0	0	0	0	0	0	k__Fungi; p__Basidiomycota; c__Agaricomycetes; o__Agaricales; f__Cortinariaceae; g__Cortinarius; s__unclassified_Cortinarius	Cortinarius	13	Symbiotroph	Ectomycorrhizal	Agaricoid	NULL	Highly Probable	NULL	Rinaldi AC, et al. 2008. Fungal Diversity 33:1-45; Tedersoo L, et al. 2010. Mycorrhiza 20:217-263; http://mycorrhizas.info/ecmf.html
ASV8542	0	0	0	0	0	0	0	0	0	0	0	0	0	0	0	0	0	0	0	0	0	0	0	0	0	0	0	0	0	0	k__Fungi; p__Basidiomycota; c__Agaricomycetes; o__Agaricales; f__Cortinariaceae; g__Cortinarius; s__Cortinarius_elegantio-occidentalis	Cortinarius	13	Symbiotroph	Ectomycorrhizal	Agaricoid	NULL	Highly Probable	NULL	Rinaldi AC, et al. 2008. Fungal Diversity 33:1-45; Tedersoo L, et al. 2010. Mycorrhiza 20:217-263; http://mycorrhizas.info/ecmf.html
ASV8851	0	0	0	0	0	0	0	0	0	0	0	0	0	0	0	0	0	0	0	0	0	0	0	0	0	0	0	0	0	0	k__Fungi; p__Basidiomycota; c__Agaricomycetes; o__Agaricales; f__Cortinariaceae; g__Cortinarius; s__Cortinarius_elegantio-occidentalis	Cortinarius	13	Symbiotroph	Ectomycorrhizal	Agaricoid	NULL	Highly Probable	NULL	Rinaldi AC, et al. 2008. Fungal Diversity 33:1-45; Tedersoo L, et al. 2010. Mycorrhiza 20:217-263; http://mycorrhizas.info/ecmf.html
ASV11102	0	0	0	0	0	0	0	0	0	0	0	0	0	0	0	0	0	0	0	0	0	0	0	0	0	0	0	0	0	0	k__Fungi; p__Basidiomycota; c__Agaricomycetes; o__Cantharellales; f__Clavulinaceae; g__Clavulina; s__unidentified	Clavulina	13	Symbiotroph	Ectomycorrhizal	Clavarioid	NULL	Highly Probable	NULL	Tedersoo L, et al. 2014. Science 346:1256688 (doi:10.1126/science.1256688)
ASV9670	0	0	0	0	0	0	0	0	0	0	0	0	0	0	0	0	0	0	36	0	0	0	0	0	0	0	0	0	0	0	k__Fungi; p__Basidiomycota; c__Agaricomycetes; o__Cantharellales; f__Clavulinaceae; g__Clavulina; s__unidentified	Clavulina	13	Symbiotroph	Ectomycorrhizal	Clavarioid	NULL	Highly Probable	NULL	Tedersoo L, et al. 2014. Science 346:1256688 (doi:10.1126/science.1256688)
ASV10462	0	0	0	0	0	0	0	0	0	0	0	0	0	0	0	0	0	0	0	0	0	0	0	0	0	0	0	0	0	0	k__Fungi; p__Ascomycota; c__Sordariomycetes; o__Chaetosphaeriales; f__Chaetosphaeriaceae; g__Chloridium; s__Chloridium_aseptatum	Chloridium	13	Symbiotroph	Ectomycorrhizal	NULL	NULL	Highly Probable	NULL	Tedersoo L, et al. 2014. Science 346:1256688
ASV11920	0	0	0	0	0	0	0	0	0	0	0	0	0	0	0	0	0	0	0	0	0	0	0	0	0	0	0	0	0	4	k__Fungi; p__Ascomycota; c__Sordariomycetes; o__Chaetosphaeriales; f__Chaetosphaeriaceae; g__Chloridium; s__Chloridium_aseptatum	Chloridium	13	Symbiotroph	Ectomycorrhizal	NULL	NULL	Highly Probable	NULL	Tedersoo L, et al. 2014. Science 346:1256688
ASV49	0	6	10	0	17	16	0	0	0	0	0	0	0	3	12	0	68	0	0	12	28	0	0	0	0	0	0	0	0	0	k__Fungi; p__Ascomycota; c__Sordariomycetes; o__Chaetosphaeriales; f__Chaetosphaeriaceae; g__Chloridium; s__Chloridium_aseptatum	Chloridium	13	Symbiotroph	Ectomycorrhizal	NULL	NULL	Highly Probable	NULL	Tedersoo L, et al. 2014. Science 346:1256688
ASV9198	0	0	0	0	0	0	0	0	0	0	0	0	0	0	0	0	0	0	0	53	46	0	0	0	0	0	0	0	0	0	k__Fungi; p__Ascomycota; c__Sordariomycetes; o__Chaetosphaeriales; f__Chaetosphaeriaceae; g__Chloridium; s__Chloridium_aseptatum	Chloridium	13	Symbiotroph	Ectomycorrhizal	NULL	NULL	Highly Probable	NULL	Tedersoo L, et al. 2014. Science 346:1256688
ASV9556	0	0	0	0	0	0	0	0	0	0	0	0	0	0	0	0	0	0	78	0	0	0	0	0	0	0	0	0	0	0	k__Fungi; p__Ascomycota; c__Sordariomycetes; o__Chaetosphaeriales; f__Chaetosphaeriaceae; g__Chloridium; s__Chloridium_aseptatum	Chloridium	13	Symbiotroph	Ectomycorrhizal	NULL	NULL	Highly Probable	NULL	Tedersoo L, et al. 2014. Science 346:1256688
ASV9816	0	0	0	0	0	0	0	0	0	0	0	0	0	0	0	0	0	0	0	0	0	0	13	0	0	0	0	0	0	0	k__Fungi; p__Ascomycota; c__Sordariomycetes; o__Chaetosphaeriales; f__Chaetosphaeriaceae; g__Chloridium; s__Chloridium_aseptatum	Chloridium	13	Symbiotroph	Ectomycorrhizal	NULL	NULL	Highly Probable	NULL	Tedersoo L, et al. 2014. Science 346:1256688
ASV9971	0	0	0	0	0	0	0	0	0	0	0	0	0	0	0	0	0	0	0	0	0	0	0	4	0	0	0	0	0	0	k__Fungi; p__Ascomycota; c__Sordariomycetes; o__Chaetosphaeriales; f__Chaetosphaeriaceae; g__Chloridium; s__Chloridium_aseptatum	Chloridium	13	Symbiotroph	Ectomycorrhizal	NULL	NULL	Highly Probable	NULL	Tedersoo L, et al. 2014. Science 346:1256688
ASV4539	0	0	0	0	0	0	0	0	0	0	0	0	0	0	0	0	0	0	0	0	0	0	0	0	0	0	0	0	0	0	k__Fungi; p__Ascomycota; c__Dothideomycetes; o__Mytilinidales; f__Gloniaceae; g__Cenococcum; s__Cenococcum_geophilum	Cenococcum	13	Symbiotroph	Ectomycorrhizal	NULL	NULL	Highly Probable	NULL	Tedersoo L, et al. 2014. Science 346:1256688
ASV11352	0	0	0	0	0	0	0	0	0	0	0	0	0	0	0	0	0	0	0	0	0	0	0	0	0	10	0	0	0	0	k__Fungi; p__Basidiomycota; c__Agaricomycetes; o__Boletales; f__Astraeaceae; g__Astraeus; s__unidentified	Astraeus	13	Symbiotroph	Ectomycorrhizal	Gasteroid	NULL	Highly Probable	Common name - earthstar	Rinaldi AC, et al. 2008. Fungal Diversity 33:1-45; Tedersoo L, et al. 2010. Mycorrhiza 20:217-263; http://mycorrhizas.info/ecmf.html
ASV11550	0	0	0	0	0	0	0	0	0	0	0	0	0	0	0	0	0	0	0	0	0	0	0	0	0	0	2	0	0	0	k__Fungi; p__Basidiomycota; c__Agaricomycetes; o__Boletales; f__Astraeaceae; g__Astraeus; s__unidentified	Astraeus	13	Symbiotroph	Ectomycorrhizal	Gasteroid	NULL	Highly Probable	Common name - earthstar	Rinaldi AC, et al. 2008. Fungal Diversity 33:1-45; Tedersoo L, et al. 2010. Mycorrhiza 20:217-263; http://mycorrhizas.info/ecmf.html
ASV11810	0	0	0	0	0	0	0	0	0	0	0	0	0	0	0	0	0	0	0	0	0	0	0	0	0	0	0	0	3	0	k__Fungi; p__Basidiomycota; c__Agaricomycetes; o__Boletales; f__Astraeaceae; g__Astraeus; s__unclassified_Astraeus	Astraeus	13	Symbiotroph	Ectomycorrhizal	Gasteroid	NULL	Highly Probable	Common name - earthstar	Rinaldi AC, et al. 2008. Fungal Diversity 33:1-45; Tedersoo L, et al. 2010. Mycorrhiza 20:217-263; http://mycorrhizas.info/ecmf.html
ASV2472	0	0	0	2	0	0	0	3	0	0	0	0	0	0	0	0	0	0	0	0	0	0	0	0	0	0	0	0	0	0	k__Fungi; p__Basidiomycota; c__Agaricomycetes; o__Boletales; f__Astraeaceae; g__Astraeus; s__unidentified	Astraeus	13	Symbiotroph	Ectomycorrhizal	Gasteroid	NULL	Highly Probable	Common name - earthstar	Rinaldi AC, et al. 2008. Fungal Diversity 33:1-45; Tedersoo L, et al. 2010. Mycorrhiza 20:217-263; http://mycorrhizas.info/ecmf.html
ASV7987	0	0	0	0	0	0	0	0	0	0	0	0	0	0	0	0	4	0	0	0	0	19	0	0	5	0	0	1477	1708	1172	k__Fungi; p__Basidiomycota; c__Agaricomycetes; o__Boletales; f__Astraeaceae; g__Astraeus; s__unidentified	Astraeus	13	Symbiotroph	Ectomycorrhizal	Gasteroid	NULL	Highly Probable	Common name - earthstar	Rinaldi AC, et al. 2008. Fungal Diversity 33:1-45; Tedersoo L, et al. 2010. Mycorrhiza 20:217-263; http://mycorrhizas.info/ecmf.html
ASV10131	0	0	0	0	0	0	0	0	0	0	0	0	0	0	0	0	0	0	0	0	0	7	0	0	0	0	0	0	0	0	k__Fungi; p__Basidiomycota; c__Agaricomycetes; o__Sebacinales; f__Sebacinaceae; g__Sebacina; s__unidentified	Sebacina	13	Symbiotroph	Ectomycorrhizal-Orchid Mycorrhizal-Root Associated Biotroph	NULL	NULL	Possible	NULL	Rinaldi AC, et al. 2008. Fungal Diversity 33:1-45; Tedersoo L, et al. 2010. Mycorrhiza 20:217-263 (pro parte); http://mycorrhizas.info/ecmf.html; Weiss et al. doi: 10.1111/nph.13977 (many guilds)
ASV10967	0	0	0	0	0	0	0	0	0	0	0	0	0	0	0	0	0	0	0	0	0	0	0	0	0	0	0	0	0	0	k__Fungi; p__Basidiomycota; c__Agaricomycetes; o__Sebacinales; f__Sebacinaceae; g__Sebacina; s__unidentified	Sebacina	13	Symbiotroph	Ectomycorrhizal-Orchid Mycorrhizal-Root Associated Biotroph	NULL	NULL	Possible	NULL	Rinaldi AC, et al. 2008. Fungal Diversity 33:1-45; Tedersoo L, et al. 2010. Mycorrhiza 20:217-263 (pro parte); http://mycorrhizas.info/ecmf.html; Weiss et al. doi: 10.1111/nph.13977 (many guilds)
ASV11954	0	0	0	0	0	0	0	0	0	0	0	0	0	0	0	0	0	0	0	0	0	0	0	0	0	0	0	0	0	2	k__Fungi; p__Basidiomycota; c__Agaricomycetes; o__Sebacinales; f__Sebacinaceae; g__Sebacina; s__unidentified	Sebacina	13	Symbiotroph	Ectomycorrhizal-Orchid Mycorrhizal-Root Associated Biotroph	NULL	NULL	Possible	NULL	Rinaldi AC, et al. 2008. Fungal Diversity 33:1-45; Tedersoo L, et al. 2010. Mycorrhiza 20:217-263 (pro parte); http://mycorrhizas.info/ecmf.html; Weiss et al. doi: 10.1111/nph.13977 (many guilds)
ASV1401	56	84	78	7	102	87	1667	1318	1696	124	286	386	376	1320	1008	0	535	321	0	320	302	161	5	2	1434	2912	2550	0	0	0	k__Fungi; p__Basidiomycota; c__Agaricomycetes; o__Sebacinales; f__Sebacinaceae; g__Sebacina; s__unidentified	Sebacina	13	Symbiotroph	Ectomycorrhizal-Orchid Mycorrhizal-Root Associated Biotroph	NULL	NULL	Possible	NULL	Rinaldi AC, et al. 2008. Fungal Diversity 33:1-45; Tedersoo L, et al. 2010. Mycorrhiza 20:217-263 (pro parte); http://mycorrhizas.info/ecmf.html; Weiss et al. doi: 10.1111/nph.13977 (many guilds)
ASV1829	33	0	0	0	0	0	0	0	0	0	0	0	0	0	0	0	0	0	0	0	0	0	0	0	0	0	0	0	0	0	k__Fungi; p__Basidiomycota; c__Agaricomycetes; o__Sebacinales; f__Sebacinaceae; g__Sebacina; s__unidentified	Sebacina	13	Symbiotroph	Ectomycorrhizal-Orchid Mycorrhizal-Root Associated Biotroph	NULL	NULL	Possible	NULL	Rinaldi AC, et al. 2008. Fungal Diversity 33:1-45; Tedersoo L, et al. 2010. Mycorrhiza 20:217-263 (pro parte); http://mycorrhizas.info/ecmf.html; Weiss et al. doi: 10.1111/nph.13977 (many guilds)
ASV2961	0	0	0	0	0	0	0	0	0	0	0	0	0	0	0	0	0	0	0	0	0	0	0	0	0	0	0	0	0	0	k__Fungi; p__Basidiomycota; c__Agaricomycetes; o__Sebacinales; f__Sebacinaceae; g__Sebacina; s__unidentified	Sebacina	13	Symbiotroph	Ectomycorrhizal-Orchid Mycorrhizal-Root Associated Biotroph	NULL	NULL	Possible	NULL	Rinaldi AC, et al. 2008. Fungal Diversity 33:1-45; Tedersoo L, et al. 2010. Mycorrhiza 20:217-263 (pro parte); http://mycorrhizas.info/ecmf.html; Weiss et al. doi: 10.1111/nph.13977 (many guilds)
ASV3297	0	0	0	0	0	0	0	0	0	0	0	0	0	0	0	0	0	0	0	0	0	0	0	0	0	0	0	0	0	0	k__Fungi; p__Basidiomycota; c__Agaricomycetes; o__Sebacinales; f__Sebacinaceae; g__Sebacina; s__unidentified	Sebacina	13	Symbiotroph	Ectomycorrhizal-Orchid Mycorrhizal-Root Associated Biotroph	NULL	NULL	Possible	NULL	Rinaldi AC, et al. 2008. Fungal Diversity 33:1-45; Tedersoo L, et al. 2010. Mycorrhiza 20:217-263 (pro parte); http://mycorrhizas.info/ecmf.html; Weiss et al. doi: 10.1111/nph.13977 (many guilds)
ASV421	0	0	0	0	0	0	0	0	0	0	0	0	0	0	0	0	0	0	0	0	0	0	0	0	0	0	0	0	0	0	k__Fungi; p__Basidiomycota; c__Agaricomycetes; o__Sebacinales; f__Sebacinaceae; g__Sebacina; s__unclassified_Sebacina	Sebacina	13	Symbiotroph	Ectomycorrhizal-Orchid Mycorrhizal-Root Associated Biotroph	NULL	NULL	Possible	NULL	Rinaldi AC, et al. 2008. Fungal Diversity 33:1-45; Tedersoo L, et al. 2010. Mycorrhiza 20:217-263 (pro parte); http://mycorrhizas.info/ecmf.html; Weiss et al. doi: 10.1111/nph.13977 (many guilds)
ASV4464	0	0	0	0	0	0	0	0	0	0	0	0	0	0	0	0	0	0	0	0	0	0	0	0	0	0	0	0	0	0	k__Fungi; p__Basidiomycota; c__Agaricomycetes; o__Sebacinales; f__Sebacinaceae; g__Sebacina; s__unidentified	Sebacina	13	Symbiotroph	Ectomycorrhizal-Orchid Mycorrhizal-Root Associated Biotroph	NULL	NULL	Possible	NULL	Rinaldi AC, et al. 2008. Fungal Diversity 33:1-45; Tedersoo L, et al. 2010. Mycorrhiza 20:217-263 (pro parte); http://mycorrhizas.info/ecmf.html; Weiss et al. doi: 10.1111/nph.13977 (many guilds)
ASV4465	0	0	0	0	0	0	0	0	0	0	0	0	0	0	0	0	0	0	0	0	0	0	0	0	0	0	0	0	0	0	k__Fungi; p__Basidiomycota; c__Agaricomycetes; o__Sebacinales; f__Sebacinaceae; g__Sebacina; s__unidentified	Sebacina	13	Symbiotroph	Ectomycorrhizal-Orchid Mycorrhizal-Root Associated Biotroph	NULL	NULL	Possible	NULL	Rinaldi AC, et al. 2008. Fungal Diversity 33:1-45; Tedersoo L, et al. 2010. Mycorrhiza 20:217-263 (pro parte); http://mycorrhizas.info/ecmf.html; Weiss et al. doi: 10.1111/nph.13977 (many guilds)
ASV6420	0	0	0	0	0	0	0	0	0	0	0	0	0	0	0	0	0	0	0	0	0	0	0	0	0	0	0	0	0	0	k__Fungi; p__Basidiomycota; c__Agaricomycetes; o__Sebacinales; f__Sebacinaceae; g__Sebacina; s__unidentified	Sebacina	13	Symbiotroph	Ectomycorrhizal-Orchid Mycorrhizal-Root Associated Biotroph	NULL	NULL	Possible	NULL	Rinaldi AC, et al. 2008. Fungal Diversity 33:1-45; Tedersoo L, et al. 2010. Mycorrhiza 20:217-263 (pro parte); http://mycorrhizas.info/ecmf.html; Weiss et al. doi: 10.1111/nph.13977 (many guilds)
ASV7403	0	0	0	0	0	0	0	0	0	0	0	0	0	0	0	0	0	0	0	0	0	0	0	0	0	0	0	0	0	0	k__Fungi; p__Basidiomycota; c__Agaricomycetes; o__Sebacinales; f__Sebacinaceae; g__Sebacina; s__unidentified	Sebacina	13	Symbiotroph	Ectomycorrhizal-Orchid Mycorrhizal-Root Associated Biotroph	NULL	NULL	Possible	NULL	Rinaldi AC, et al. 2008. Fungal Diversity 33:1-45; Tedersoo L, et al. 2010. Mycorrhiza 20:217-263 (pro parte); http://mycorrhizas.info/ecmf.html; Weiss et al. doi: 10.1111/nph.13977 (many guilds)
ASV9494	0	0	0	0	0	0	0	0	0	0	0	0	0	0	0	0	0	0	201	0	0	0	0	0	0	0	0	0	0	0	k__Fungi; p__Basidiomycota; c__Agaricomycetes; o__Sebacinales; f__Sebacinaceae; g__Sebacina; s__unidentified	Sebacina	13	Symbiotroph	Ectomycorrhizal-Orchid Mycorrhizal-Root Associated Biotroph	NULL	NULL	Possible	NULL	Rinaldi AC, et al. 2008. Fungal Diversity 33:1-45; Tedersoo L, et al. 2010. Mycorrhiza 20:217-263 (pro parte); http://mycorrhizas.info/ecmf.html; Weiss et al. doi: 10.1111/nph.13977 (many guilds)
ASV9570	0	0	0	0	0	0	0	0	0	0	0	0	0	0	0	0	0	0	66	0	0	0	0	0	0	0	0	0	0	0	k__Fungi; p__Basidiomycota; c__Agaricomycetes; o__Sebacinales; f__Sebacinaceae; g__Sebacina; s__unidentified	Sebacina	13	Symbiotroph	Ectomycorrhizal-Orchid Mycorrhizal-Root Associated Biotroph	NULL	NULL	Possible	NULL	Rinaldi AC, et al. 2008. Fungal Diversity 33:1-45; Tedersoo L, et al. 2010. Mycorrhiza 20:217-263 (pro parte); http://mycorrhizas.info/ecmf.html; Weiss et al. doi: 10.1111/nph.13977 (many guilds)
ASV10483	0	0	0	0	0	0	0	0	0	0	0	0	0	0	0	0	0	0	0	0	0	0	0	0	0	0	0	0	0	0	k__Fungi; p__Ascomycota; c__Eurotiomycetes; o__Chaetothyriales; f__Trichomeriaceae; g__Trichomerium; s__Trichomerium_deniquelatum	Trichomerium	13	Symbiotroph	Endophyte	NULL	NULL	Probable	NULL	Tedersoo L, et al. 2014. Science 346:1256688
ASV5618	0	0	0	0	0	0	30	0	0	0	0	0	0	0	0	0	0	0	0	0	0	0	0	0	0	0	0	0	0	0	k__Fungi; p__Ascomycota; c__Eurotiomycetes; o__Chaetothyriales; f__Trichomeriaceae; g__Trichomerium; s__Trichomerium_deniquelatum	Trichomerium	13	Symbiotroph	Endophyte	NULL	NULL	Probable	NULL	Tedersoo L, et al. 2014. Science 346:1256688
ASV10321	0	0	0	0	0	0	0	0	0	0	0	0	0	0	0	0	0	0	0	0	0	0	0	0	0	0	0	0	16	13	k__Fungi; p__Ascomycota; c__Sordariomycetes; o__Hypocreales; f__Hypocreaceae; g__Trichoderma; s__Trichoderma_stromaticum	Trichoderma stromaticum	20	Symbiotroph	Endophyte	Microfungus	NULL	Probable	Endophyte detection method-culture (Hanada et al. 2008)	Hanada RE, et al. 2010. Fungal Biology 114:901-910
ASV6828	0	0	0	0	0	0	0	0	0	0	0	0	0	0	0	0	0	0	0	0	0	0	0	0	0	0	0	0	0	0	k__Fungi; p__Ascomycota; c__Sordariomycetes; o__Hypocreales; f__Hypocreaceae; g__Trichoderma; s__Trichoderma_stromaticum	Trichoderma stromaticum	20	Symbiotroph	Endophyte	Microfungus	NULL	Probable	Endophyte detection method-culture (Hanada et al. 2008)	Hanada RE, et al. 2010. Fungal Biology 114:901-910
ASV128	0	6	7	3	34	29	0	0	0	0	0	0	0	0	0	0	0	0	0	0	0	0	0	0	0	0	0	0	0	0	k__Fungi; p__Ascomycota; c__Leotiomycetes; o__Helotiales; f__Mollisiaceae; g__Phialocephala; s__unclassified_Phialocephala	Phialocephala	13	Symbiotroph	Endophyte	NULL	NULL	Highly Probable	Dark Septate Endophyte, known from plant roots.	Newsham 2011. New Phytologist 190:783-793 (as DSE)
ASV1388	861	752	927	0	1	1	2661	2612	3688	0	0	0	6091	3496	2788	0	11	0	0	0	0	0	0	0	0	204	191	0	0	0	k__Fungi; p__Ascomycota; c__Leotiomycetes; o__Helotiales; f__Mollisiaceae; g__Phialocephala; s__Phialocephala_fortinii	Phialocephala	13	Symbiotroph	Endophyte	NULL	NULL	Highly Probable	Dark Septate Endophyte, known from plant roots.	Newsham 2011. New Phytologist 190:783-793 (as DSE)
ASV1589	0	0	50	0	0	0	0	86	102	0	0	0	0	0	0	0	0	0	0	0	0	0	0	0	0	0	0	0	0	0	k__Fungi; p__Ascomycota; c__Leotiomycetes; o__Helotiales; f__Mollisiaceae; g__Phialocephala; s__Phialocephala_fortinii	Phialocephala	13	Symbiotroph	Endophyte	NULL	NULL	Highly Probable	Dark Septate Endophyte, known from plant roots.	Newsham 2011. New Phytologist 190:783-793 (as DSE)
ASV411	0	0	0	0	1	6	0	0	0	0	0	0	0	1	1	0	2	3	0	0	0	0	0	0	0	0	0	0	0	0	k__Fungi; p__Ascomycota; c__Sordariomycetes; o__Ophiostomatales; f__Ophiostomataceae; g__Phialocephala; s__Phialocephala_humicola	Phialocephala	13	Symbiotroph	Endophyte	NULL	NULL	Highly Probable	Dark Septate Endophyte, known from plant roots.	Newsham 2011. New Phytologist 190:783-793 (as DSE)
ASV5226	0	0	0	0	0	0	0	2169	2835	0	336	544	0	0	0	0	0	0	0	0	0	0	12	0	0	0	0	0	0	0	k__Fungi; p__Ascomycota; c__Leotiomycetes; o__Helotiales; f__Mollisiaceae; g__Phialocephala; s__Phialocephala_fortinii	Phialocephala	13	Symbiotroph	Endophyte	NULL	NULL	Highly Probable	Dark Septate Endophyte, known from plant roots.	Newsham 2011. New Phytologist 190:783-793 (as DSE)
ASV5239	0	0	0	0	0	0	0	192	0	0	0	0	0	0	0	0	0	0	0	0	0	0	0	0	0	0	0	0	0	0	k__Fungi; p__Ascomycota; c__Leotiomycetes; o__Helotiales; f__Mollisiaceae; g__Phialocephala; s__Phialocephala_fortinii	Phialocephala	13	Symbiotroph	Endophyte	NULL	NULL	Highly Probable	Dark Septate Endophyte, known from plant roots.	Newsham 2011. New Phytologist 190:783-793 (as DSE)
ASV5246	0	0	0	0	0	0	0	136	257	0	0	0	0	0	0	0	0	0	0	0	0	0	0	0	0	0	0	0	0	0	k__Fungi; p__Ascomycota; c__Leotiomycetes; o__Helotiales; f__Mollisiaceae; g__Phialocephala; s__Phialocephala_fortinii	Phialocephala	13	Symbiotroph	Endophyte	NULL	NULL	Highly Probable	Dark Septate Endophyte, known from plant roots.	Newsham 2011. New Phytologist 190:783-793 (as DSE)
ASV6272	0	0	0	0	0	0	0	0	0	0	0	0	0	0	0	0	0	0	0	0	0	0	0	0	0	0	0	0	0	0	k__Fungi; p__Ascomycota; c__Leotiomycetes; o__Helotiales; f__Mollisiaceae; g__Phialocephala; s__Phialocephala_urceolata	Phialocephala	13	Symbiotroph	Endophyte	NULL	NULL	Highly Probable	Dark Septate Endophyte, known from plant roots.	Newsham 2011. New Phytologist 190:783-793 (as DSE)
ASV6419	0	0	0	0	0	0	0	0	0	0	0	0	0	0	0	0	0	0	0	0	0	0	0	0	0	0	0	0	0	0	k__Fungi; p__Ascomycota; c__Sordariomycetes; o__Ophiostomatales; f__Ophiostomataceae; g__Phialocephala; s__Phialocephala_humicola	Phialocephala	13	Symbiotroph	Endophyte	NULL	NULL	Highly Probable	Dark Septate Endophyte, known from plant roots.	Newsham 2011. New Phytologist 190:783-793 (as DSE)
ASV6906	0	0	0	0	0	0	0	0	0	0	0	0	0	0	0	0	0	0	0	0	0	0	0	0	0	0	0	0	0	0	k__Fungi; p__Ascomycota; c__Sordariomycetes; o__Ophiostomatales; f__Ophiostomataceae; g__Phialocephala; s__Phialocephala_humicola	Phialocephala	13	Symbiotroph	Endophyte	NULL	NULL	Highly Probable	Dark Septate Endophyte, known from plant roots.	Newsham 2011. New Phytologist 190:783-793 (as DSE)
ASV7418	0	0	0	0	0	0	0	0	0	0	0	0	0	7781	5629	0	0	0	0	0	0	0	0	0	33	1654	1492	0	0	0	k__Fungi; p__Ascomycota; c__Leotiomycetes; o__Helotiales; f__Mollisiaceae; g__Phialocephala; s__Phialocephala_fortinii	Phialocephala	13	Symbiotroph	Endophyte	NULL	NULL	Highly Probable	Dark Septate Endophyte, known from plant roots.	Newsham 2011. New Phytologist 190:783-793 (as DSE)
ASV777	0	0	0	0	0	0	0	0	0	0	0	0	0	0	0	0	0	0	0	0	0	0	0	0	0	0	0	0	0	0	k__Fungi; p__Ascomycota; c__Sordariomycetes; o__Ophiostomatales; f__Ophiostomataceae; g__Phialocephala; s__Phialocephala_humicola	Phialocephala	13	Symbiotroph	Endophyte	NULL	NULL	Highly Probable	Dark Septate Endophyte, known from plant roots.	Newsham 2011. New Phytologist 190:783-793 (as DSE)
ASV7950	0	0	0	0	0	0	0	0	0	0	0	0	0	0	0	0	13	14	0	0	0	0	0	0	0	0	0	0	0	0	k__Fungi; p__Ascomycota; c__Leotiomycetes; o__Helotiales; f__Mollisiaceae; g__Phialocephala; s__unclassified_Phialocephala	Phialocephala	13	Symbiotroph	Endophyte	NULL	NULL	Highly Probable	Dark Septate Endophyte, known from plant roots.	Newsham 2011. New Phytologist 190:783-793 (as DSE)
ASV899	0	0	0	0	0	0	0	0	0	0	0	0	0	0	0	0	0	0	0	0	0	0	0	0	0	0	0	0	0	0	k__Fungi; p__Ascomycota; c__Leotiomycetes; o__Helotiales; f__Mollisiaceae; g__Phialocephala; s__Phialocephala_urceolata	Phialocephala	13	Symbiotroph	Endophyte	NULL	NULL	Highly Probable	Dark Septate Endophyte, known from plant roots.	Newsham 2011. New Phytologist 190:783-793 (as DSE)
ASV9953	0	0	0	0	0	0	0	0	0	0	0	0	0	0	0	0	0	0	0	0	0	0	0	8	0	0	0	0	0	0	k__Fungi; p__Ascomycota; c__Leotiomycetes; o__Helotiales; f__Mollisiaceae; g__Phialocephala; s__Phialocephala_fortinii	Phialocephala	13	Symbiotroph	Endophyte	NULL	NULL	Highly Probable	Dark Septate Endophyte, known from plant roots.	Newsham 2011. New Phytologist 190:783-793 (as DSE)
ASV6481	0	0	0	0	0	0	0	0	0	0	0	0	0	0	0	0	0	0	0	0	0	0	0	0	0	0	0	0	0	0	k__Fungi; p__Ascomycota; c__Dothideomycetes; o__Pleosporales; f__Periconiaceae; g__Periconia; s__Periconia_macrospinosa	Periconia macrospinosa	20	Symbiotroph	Endophyte	Microfungus	NULL	Highly Probable	Dark Septate Endophyte, known from plant roots (Mandyam et al. 2010)	Mandyam K, et al. 2010. Mycologia 102:813-821; Knapp DG, et al. 2012. PLOS ONE 7:e32570
ASV2495	0	0	0	0	0	0	0	0	0	0	0	0	0	0	0	0	0	0	0	0	0	0	0	0	0	0	0	0	0	0	k__Fungi; p__Ascomycota; c__Sordariomycetes; o__Coniochaetales; f__Coniochaetaceae; g__Lecythophora; s__unidentified	Lecythophora	13	Symbiotroph	Endophyte	NULL	NULL	Highly Probable	Dark Septate Endophyte, known from plant roots.	Taylor DL, et al. 2014. Ecological Monographs 84:3-20
ASV2639	0	0	0	0	0	0	0	0	0	0	0	0	0	0	0	0	0	0	0	0	0	0	0	0	0	0	0	0	0	0	k__Fungi; p__Ascomycota; c__Sordariomycetes; o__Coniochaetales; f__Coniochaetaceae; g__Lecythophora; s__unidentified	Lecythophora	13	Symbiotroph	Endophyte	NULL	NULL	Highly Probable	Dark Septate Endophyte, known from plant roots.	Taylor DL, et al. 2014. Ecological Monographs 84:3-20
ASV5332	0	0	0	0	0	0	0	3	0	0	0	0	0	0	0	0	0	0	0	0	0	0	0	0	0	0	0	0	0	0	k__Fungi; p__Ascomycota; c__Sordariomycetes; o__Coniochaetales; f__Coniochaetaceae; g__Lecythophora; s__unidentified	Lecythophora	13	Symbiotroph	Endophyte	NULL	NULL	Highly Probable	Dark Septate Endophyte, known from plant roots.	Taylor DL, et al. 2014. Ecological Monographs 84:3-20
ASV5523	0	0	0	0	0	0	0	0	2	0	0	0	0	0	0	0	0	0	0	0	0	0	0	0	0	0	0	0	0	0	k__Fungi; p__Ascomycota; c__Sordariomycetes; o__Coniochaetales; f__Coniochaetaceae; g__Lecythophora; s__unidentified	Lecythophora	13	Symbiotroph	Endophyte	NULL	NULL	Highly Probable	Dark Septate Endophyte, known from plant roots.	Taylor DL, et al. 2014. Ecological Monographs 84:3-20
ASV5658	0	0	0	0	0	0	5	0	0	0	0	0	0	0	0	0	0	0	0	0	0	0	0	0	0	0	0	0	0	0	k__Fungi; p__Ascomycota; c__Sordariomycetes; o__Coniochaetales; f__Coniochaetaceae; g__Lecythophora; s__unidentified	Lecythophora	13	Symbiotroph	Endophyte	NULL	NULL	Highly Probable	Dark Septate Endophyte, known from plant roots.	Taylor DL, et al. 2014. Ecological Monographs 84:3-20
ASV7249	0	0	0	0	0	0	0	0	0	0	0	0	0	0	0	0	0	0	0	0	0	0	0	0	0	0	0	0	0	0	k__Fungi; p__Ascomycota; c__Sordariomycetes; o__Coniochaetales; f__Coniochaetaceae; g__Lecythophora; s__unidentified	Lecythophora	13	Symbiotroph	Endophyte	NULL	NULL	Highly Probable	Dark Septate Endophyte, known from plant roots.	Taylor DL, et al. 2014. Ecological Monographs 84:3-20
ASV7360	0	0	0	0	0	0	0	0	0	0	0	0	0	0	0	0	0	0	0	0	0	0	0	0	0	0	0	0	0	0	k__Fungi; p__Ascomycota; c__Sordariomycetes; o__Coniochaetales; f__Coniochaetaceae; g__Lecythophora; s__unidentified	Lecythophora	13	Symbiotroph	Endophyte	NULL	NULL	Highly Probable	Dark Septate Endophyte, known from plant roots.	Taylor DL, et al. 2014. Ecological Monographs 84:3-20
ASV8435	0	0	0	0	0	0	0	0	0	0	0	0	0	0	0	0	0	0	0	0	0	0	0	0	0	0	0	0	0	0	k__Fungi; p__Ascomycota; c__Sordariomycetes; o__Coniochaetales; f__Coniochaetaceae; g__Lecythophora; s__unidentified	Lecythophora	13	Symbiotroph	Endophyte	NULL	NULL	Highly Probable	Dark Septate Endophyte, known from plant roots.	Taylor DL, et al. 2014. Ecological Monographs 84:3-20
ASV3302	0	0	0	0	0	0	0	0	0	0	0	0	0	0	0	0	0	0	0	0	0	0	0	0	0	0	0	0	0	0	k__Fungi; p__Ascomycota; c__Dothideomycetes; o__Pleosporales; f__Lentitheciaceae; g__Darksidea; s__Darksidea_epsilon	Darksidea	13	Symbiotroph	Endophyte	Dark Septate Endophyte	NULL	Highly Probable	NULL	Knapp DG, et al. 2015. Persoonia 35:87-100
ASV2447	0	0	0	5	0	0	0	0	0	0	0	0	0	0	0	0	0	0	0	0	0	0	0	0	0	0	0	0	0	0	k__Fungi; p__Ascomycota; c__Eurotiomycetes; o__Chaetothyriales; f__Herpotrichiellaceae; g__Capronia; s__Capronia_rubiginosa	Capronia	13	Symbiotroph	Endophyte	Facultative Yeast	NULL	Highly Probable	Dark Septate Endophyte, known from plant roots.	Tedersoo L, et al. 2014. Science 346:1256688
ASV6545	0	0	0	0	0	0	0	0	0	0	0	0	0	0	0	0	0	0	0	0	0	0	0	0	0	0	0	0	0	0	k__Fungi; p__Ascomycota; c__Eurotiomycetes; o__Chaetothyriales; f__Herpotrichiellaceae; g__Capronia; s__Capronia_semi-immersa	Capronia	13	Symbiotroph	Endophyte	Facultative Yeast	NULL	Highly Probable	Dark Septate Endophyte, known from plant roots.	Tedersoo L, et al. 2014. Science 346:1256688
ASV10518	0	0	0	0	0	0	0	0	0	0	0	0	0	0	0	0	0	0	0	0	0	0	0	0	0	0	0	0	0	0	k__Fungi; p__Ascomycota; c__Leotiomycetes; o__Helotiales; f__unidentified; g__Cadophora; s__unclassified_Cadophora	Cadophora	13	Symbiotroph	Endophyte	Microfungus	NULL	Highly Probable	Dark Septate Endophyte, known from plant roots.	Tedersoo L, et al. 2010. Mycorrhiza 20:217-263; Newsham 2011. New Phytologist 190:783-793 (as DSE)
ASV10746	0	0	0	0	0	0	0	0	0	0	0	0	0	0	0	0	0	0	0	0	0	0	0	0	0	0	0	0	0	0	k__Fungi; p__Ascomycota; c__Leotiomycetes; o__Helotiales; f__Helotiales_fam_Incertae_sedis; g__Cadophora; s__Cadophora_orchidicola	Cadophora	13	Symbiotroph	Endophyte	Microfungus	NULL	Highly Probable	Dark Septate Endophyte, known from plant roots.	Tedersoo L, et al. 2010. Mycorrhiza 20:217-263; Newsham 2011. New Phytologist 190:783-793 (as DSE)
ASV11356	0	0	0	0	0	0	0	0	0	0	0	0	0	0	0	0	0	0	0	0	0	0	0	0	0	9	0	0	0	0	k__Fungi; p__Ascomycota; c__Leotiomycetes; o__Helotiales; f__unidentified; g__Cadophora; s__Cadophora_gregata	Cadophora	13	Symbiotroph	Endophyte	Microfungus	NULL	Highly Probable	Dark Septate Endophyte, known from plant roots.	Tedersoo L, et al. 2010. Mycorrhiza 20:217-263; Newsham 2011. New Phytologist 190:783-793 (as DSE)
ASV2186	0	0	0	0	0	6	0	0	0	0	0	0	0	0	0	0	0	0	0	0	0	0	0	0	0	0	0	0	0	0	k__Fungi; p__Ascomycota; c__Leotiomycetes; o__Helotiales; f__Helotiales_fam_Incertae_sedis; g__Cadophora; s__unidentified	Cadophora	13	Symbiotroph	Endophyte	Microfungus	NULL	Highly Probable	Dark Septate Endophyte, known from plant roots.	Tedersoo L, et al. 2010. Mycorrhiza 20:217-263; Newsham 2011. New Phytologist 190:783-793 (as DSE)
ASV2784	0	0	0	0	0	0	0	0	0	0	0	8	0	0	0	0	0	0	0	0	0	0	0	0	0	0	0	0	0	0	k__Fungi; p__Ascomycota; c__Leotiomycetes; o__Helotiales; f__unidentified; g__Cadophora; s__Cadophora_luteo-olivacea	Cadophora	13	Symbiotroph	Endophyte	Microfungus	NULL	Highly Probable	Dark Septate Endophyte, known from plant roots.	Tedersoo L, et al. 2010. Mycorrhiza 20:217-263; Newsham 2011. New Phytologist 190:783-793 (as DSE)
ASV383	0	0	0	0	0	0	0	0	0	0	0	0	0	0	0	0	0	0	0	0	0	0	0	0	0	0	17	0	0	0	k__Fungi; p__Ascomycota; c__Leotiomycetes; o__Helotiales; f__unidentified; g__Cadophora; s__Cadophora_gregata	Cadophora	13	Symbiotroph	Endophyte	Microfungus	NULL	Highly Probable	Dark Septate Endophyte, known from plant roots.	Tedersoo L, et al. 2010. Mycorrhiza 20:217-263; Newsham 2011. New Phytologist 190:783-793 (as DSE)
ASV5087	0	0	0	0	0	0	0	0	0	0	0	0	0	0	0	0	0	0	0	0	0	0	0	0	0	0	0	0	0	0	k__Fungi; p__Ascomycota; c__Leotiomycetes; o__Helotiales; f__unidentified; g__Cadophora; s__unclassified_Cadophora	Cadophora	13	Symbiotroph	Endophyte	Microfungus	NULL	Highly Probable	Dark Septate Endophyte, known from plant roots.	Tedersoo L, et al. 2010. Mycorrhiza 20:217-263; Newsham 2011. New Phytologist 190:783-793 (as DSE)
ASV5242	0	0	0	0	0	0	0	159	179	0	0	0	0	0	0	0	0	0	0	0	0	0	0	0	0	0	0	0	0	0	k__Fungi; p__Ascomycota; c__Leotiomycetes; o__Helotiales; f__unidentified; g__Cadophora; s__Cadophora_luteo-olivacea	Cadophora	13	Symbiotroph	Endophyte	Microfungus	NULL	Highly Probable	Dark Septate Endophyte, known from plant roots.	Tedersoo L, et al. 2010. Mycorrhiza 20:217-263; Newsham 2011. New Phytologist 190:783-793 (as DSE)
ASV75	0	0	0	0	0	0	0	0	0	0	0	0	0	0	0	0	0	0	0	0	0	0	0	0	0	0	0	0	0	0	k__Fungi; p__Ascomycota; c__Leotiomycetes; o__Helotiales; f__Helotiales_fam_Incertae_sedis; g__Cadophora; s__unidentified	Cadophora	13	Symbiotroph	Endophyte	Microfungus	NULL	Highly Probable	Dark Septate Endophyte, known from plant roots.	Tedersoo L, et al. 2010. Mycorrhiza 20:217-263; Newsham 2011. New Phytologist 190:783-793 (as DSE)
ASV9228	0	0	0	0	0	0	0	0	0	0	0	0	0	0	0	0	0	0	18	22	0	0	0	0	0	0	0	0	0	0	k__Fungi; p__Ascomycota; c__Leotiomycetes; o__Helotiales; f__unidentified; g__Cadophora; s__Cadophora_luteo-olivacea	Cadophora	13	Symbiotroph	Endophyte	Microfungus	NULL	Highly Probable	Dark Septate Endophyte, known from plant roots.	Tedersoo L, et al. 2010. Mycorrhiza 20:217-263; Newsham 2011. New Phytologist 190:783-793 (as DSE)
ASV9378	0	0	0	0	0	0	0	0	0	0	0	0	0	0	0	0	0	0	0	0	22	0	0	0	0	0	0	0	0	0	k__Fungi; p__Ascomycota; c__Leotiomycetes; o__Helotiales; f__unidentified; g__Cadophora; s__Cadophora_luteo-olivacea	Cadophora	13	Symbiotroph	Endophyte	Microfungus	NULL	Highly Probable	Dark Septate Endophyte, known from plant roots.	Tedersoo L, et al. 2010. Mycorrhiza 20:217-263; Newsham 2011. New Phytologist 190:783-793 (as DSE)
ASV9387	0	0	0	0	0	0	0	0	0	0	0	0	0	0	0	0	0	0	0	0	15	0	0	0	0	0	0	0	0	0	k__Fungi; p__Ascomycota; c__Leotiomycetes; o__Helotiales; f__Helotiales_fam_Incertae_sedis; g__Cadophora; s__unidentified	Cadophora	13	Symbiotroph	Endophyte	Microfungus	NULL	Highly Probable	Dark Septate Endophyte, known from plant roots.	Tedersoo L, et al. 2010. Mycorrhiza 20:217-263; Newsham 2011. New Phytologist 190:783-793 (as DSE)
ASV6198	0	0	0	0	0	0	0	0	0	0	0	0	0	0	0	0	0	0	0	0	0	0	0	0	0	0	0	0	0	0	k__Fungi; p__Ascomycota; c__Sordariomycetes; o__Glomerellales; f__Plectosphaerellaceae; g__Acrostalagmus; s__Acrostalagmus_luteoalbus	Acrostalagmus luteoalbus	20	Symbiotroph	Endophyte	Microfungus	NULL	Highly Probable	Host - Malvaceae	Costa IPMW, et al. 2012. Mycotaxon 119:26
ASV6790	0	0	0	0	0	0	0	0	0	0	0	0	0	0	0	0	0	0	0	0	0	0	0	0	0	0	0	0	0	0	k__Fungi; p__Ascomycota; c__Sordariomycetes; o__Glomerellales; f__Plectosphaerellaceae; g__Acrostalagmus; s__Acrostalagmus_luteoalbus	Acrostalagmus luteoalbus	20	Symbiotroph	Endophyte	Microfungus	NULL	Highly Probable	Host - Malvaceae	Costa IPMW, et al. 2012. Mycotaxon 119:26
ASV7543	0	0	0	0	0	0	0	0	0	0	0	0	0	2	0	0	0	0	0	0	0	0	0	0	0	0	0	0	0	0	k__Fungi; p__Ascomycota; c__Sordariomycetes; o__Glomerellales; f__Plectosphaerellaceae; g__Acrostalagmus; s__Acrostalagmus_luteoalbus	Acrostalagmus luteoalbus	20	Symbiotroph	Endophyte	Microfungus	NULL	Highly Probable	Host - Malvaceae	Costa IPMW, et al. 2012. Mycotaxon 119:26
ASV9890	0	0	0	0	0	0	0	0	0	0	0	0	0	0	0	0	0	0	0	0	0	0	2	0	0	0	0	0	0	0	k__Fungi; p__Ascomycota; c__Sordariomycetes; o__Glomerellales; f__Plectosphaerellaceae; g__Acrostalagmus; s__Acrostalagmus_luteoalbus	Acrostalagmus luteoalbus	20	Symbiotroph	Endophyte	Microfungus	NULL	Highly Probable	Host - Malvaceae	Costa IPMW, et al. 2012. Mycotaxon 119:26
ASV11033	0	0	0	0	0	0	0	0	0	0	0	0	0	0	0	0	0	0	0	0	0	0	0	0	0	0	0	0	0	0	k__Fungi; p__Ascomycota; c__Eurotiomycetes; o__Chaetothyriales; f__Trichomeriaceae; g__unidentified; s__unidentified	Trichomeriaceae	9	Symbiotroph	Epiphyte	Microfungus	NULL	Probable	Foliar epiphytes with the appearance of sooty moulds, mostly occurring on the surface of living leaves and apparently gaining their nutrients from insect exudates (Chomnunti et al. 2012)	Chomnunti P, et al. 2012. Fungal Diversity 56:63-76
ASV1723	0	0	1	0	0	0	0	0	0	0	0	0	0	0	0	0	0	55	0	0	0	0	0	0	0	0	0	0	0	0	k__Fungi; p__Ascomycota; c__Eurotiomycetes; o__Chaetothyriales; f__Trichomeriaceae; g__unclassified_Trichomeriaceae; s__unclassified_Trichomeriaceae	Trichomeriaceae	9	Symbiotroph	Epiphyte	Microfungus	NULL	Probable	Foliar epiphytes with the appearance of sooty moulds, mostly occurring on the surface of living leaves and apparently gaining their nutrients from insect exudates (Chomnunti et al. 2012)	Chomnunti P, et al. 2012. Fungal Diversity 56:63-76
ASV318	0	0	0	0	0	0	0	0	0	0	0	0	0	0	0	0	0	0	0	0	0	0	0	0	0	0	0	0	0	0	k__Fungi; p__Ascomycota; c__Eurotiomycetes; o__Chaetothyriales; f__Trichomeriaceae; g__unidentified; s__unidentified	Trichomeriaceae	9	Symbiotroph	Epiphyte	Microfungus	NULL	Probable	Foliar epiphytes with the appearance of sooty moulds, mostly occurring on the surface of living leaves and apparently gaining their nutrients from insect exudates (Chomnunti et al. 2012)	Chomnunti P, et al. 2012. Fungal Diversity 56:63-76
ASV3575	0	0	0	0	0	0	0	0	0	0	0	0	0	0	0	0	0	0	0	96	109	0	0	0	0	0	0	0	0	0	k__Fungi; p__Ascomycota; c__Eurotiomycetes; o__Chaetothyriales; f__Trichomeriaceae; g__Bradymyces; s__Bradymyces_graniticola	Trichomeriaceae	9	Symbiotroph	Epiphyte	Microfungus	NULL	Probable	Foliar epiphytes with the appearance of sooty moulds, mostly occurring on the surface of living leaves and apparently gaining their nutrients from insect exudates (Chomnunti et al. 2012)	Chomnunti P, et al. 2012. Fungal Diversity 56:63-76
ASV4106	0	0	0	0	0	0	0	0	0	0	0	0	0	0	0	0	0	0	0	0	0	0	0	0	0	0	0	0	0	0	k__Fungi; p__Ascomycota; c__Eurotiomycetes; o__Chaetothyriales; f__Trichomeriaceae; g__unidentified; s__unidentified	Trichomeriaceae	9	Symbiotroph	Epiphyte	Microfungus	NULL	Probable	Foliar epiphytes with the appearance of sooty moulds, mostly occurring on the surface of living leaves and apparently gaining their nutrients from insect exudates (Chomnunti et al. 2012)	Chomnunti P, et al. 2012. Fungal Diversity 56:63-76
ASV6043	0	0	0	0	0	0	0	0	0	9	0	0	0	0	0	0	0	0	0	0	0	0	0	0	0	0	0	0	0	0	k__Fungi; p__Ascomycota; c__Eurotiomycetes; o__Chaetothyriales; f__Trichomeriaceae; g__unidentified; s__unidentified	Trichomeriaceae	9	Symbiotroph	Epiphyte	Microfungus	NULL	Probable	Foliar epiphytes with the appearance of sooty moulds, mostly occurring on the surface of living leaves and apparently gaining their nutrients from insect exudates (Chomnunti et al. 2012)	Chomnunti P, et al. 2012. Fungal Diversity 56:63-76
ASV7693	0	0	0	0	0	0	0	0	0	0	0	0	0	0	2	0	0	5	0	0	0	0	0	0	0	0	0	0	0	0	k__Fungi; p__Ascomycota; c__Eurotiomycetes; o__Chaetothyriales; f__Trichomeriaceae; g__unidentified; s__unidentified	Trichomeriaceae	9	Symbiotroph	Epiphyte	Microfungus	NULL	Probable	Foliar epiphytes with the appearance of sooty moulds, mostly occurring on the surface of living leaves and apparently gaining their nutrients from insect exudates (Chomnunti et al. 2012)	Chomnunti P, et al. 2012. Fungal Diversity 56:63-76
ASV800	0	0	0	0	0	0	0	0	0	0	0	0	0	0	0	0	0	0	0	0	0	0	0	0	0	0	0	0	0	0	k__Fungi; p__Ascomycota; c__Eurotiomycetes; o__Chaetothyriales; f__Trichomeriaceae; g__unidentified; s__unidentified	Trichomeriaceae	9	Symbiotroph	Epiphyte	Microfungus	NULL	Probable	Foliar epiphytes with the appearance of sooty moulds, mostly occurring on the surface of living leaves and apparently gaining their nutrients from insect exudates (Chomnunti et al. 2012)	Chomnunti P, et al. 2012. Fungal Diversity 56:63-76
ASV9044	0	0	0	0	0	0	0	0	0	0	0	0	0	0	0	0	0	0	0	0	0	0	0	0	0	0	0	0	0	0	k__Fungi; p__Ascomycota; c__Eurotiomycetes; o__Chaetothyriales; f__Trichomeriaceae; g__Bacillicladium; s__Bacillicladium_lobatum	Trichomeriaceae	9	Symbiotroph	Epiphyte	Microfungus	NULL	Probable	Foliar epiphytes with the appearance of sooty moulds, mostly occurring on the surface of living leaves and apparently gaining their nutrients from insect exudates (Chomnunti et al. 2012)	Chomnunti P, et al. 2012. Fungal Diversity 56:63-76
ASV9052	0	0	0	0	0	0	0	0	0	0	0	0	0	0	0	0	0	0	0	0	0	0	0	0	0	0	0	0	0	0	k__Fungi; p__Ascomycota; c__Eurotiomycetes; o__Chaetothyriales; f__Trichomeriaceae; g__Bacillicladium; s__Bacillicladium_lobatum	Trichomeriaceae	9	Symbiotroph	Epiphyte	Microfungus	NULL	Probable	Foliar epiphytes with the appearance of sooty moulds, mostly occurring on the surface of living leaves and apparently gaining their nutrients from insect exudates (Chomnunti et al. 2012)	Chomnunti P, et al. 2012. Fungal Diversity 56:63-76
ASV9220	0	0	0	0	0	0	0	0	0	0	0	0	0	0	0	0	0	0	0	25	14	0	0	0	0	0	0	0	0	0	k__Fungi; p__Ascomycota; c__Eurotiomycetes; o__Chaetothyriales; f__Trichomeriaceae; g__Bradymyces; s__Bradymyces_graniticola	Trichomeriaceae	9	Symbiotroph	Epiphyte	Microfungus	NULL	Probable	Foliar epiphytes with the appearance of sooty moulds, mostly occurring on the surface of living leaves and apparently gaining their nutrients from insect exudates (Chomnunti et al. 2012)	Chomnunti P, et al. 2012. Fungal Diversity 56:63-76
ASV9712	0	0	0	0	0	0	0	0	0	0	0	0	0	0	0	0	0	0	26	0	0	1	0	0	0	0	0	0	0	0	k__Fungi; p__Ascomycota; c__Eurotiomycetes; o__Chaetothyriales; f__Trichomeriaceae; g__Bradymyces; s__Bradymyces_graniticola	Trichomeriaceae	9	Symbiotroph	Epiphyte	Microfungus	NULL	Probable	Foliar epiphytes with the appearance of sooty moulds, mostly occurring on the surface of living leaves and apparently gaining their nutrients from insect exudates (Chomnunti et al. 2012)	Chomnunti P, et al. 2012. Fungal Diversity 56:63-76
ASV9869	0	0	0	0	0	0	0	0	0	0	0	0	0	0	0	0	0	0	0	0	0	0	3	2	0	0	0	0	0	0	k__Fungi; p__Ascomycota; c__Eurotiomycetes; o__Chaetothyriales; f__Trichomeriaceae; g__Bacillicladium; s__Bacillicladium_lobatum	Trichomeriaceae	9	Symbiotroph	Epiphyte	Microfungus	NULL	Probable	Foliar epiphytes with the appearance of sooty moulds, mostly occurring on the surface of living leaves and apparently gaining their nutrients from insect exudates (Chomnunti et al. 2012)	Chomnunti P, et al. 2012. Fungal Diversity 56:63-76
ASV728	0	0	0	0	0	0	0	0	0	0	0	0	0	0	0	0	0	0	0	0	0	0	0	0	0	0	0	0	0	0	k__Fungi; p__Ascomycota; c__Dothideomycetes; o__Mycosphaerellales; f__Mycosphaerellaceae; g__Sphaerulina; s__Sphaerulina_rhododendricola	Sphaerulina	13	Symbiotroph	Lichenized	Thallus	NULL	Highly Probable	NULL	Esslinger TL. 2014. North Dakota State University (http://www.ndsu.edu/pubweb/~esslinge/chcklst/chcklst7.htm)
ASV2761	0	0	0	0	0	0	0	0	0	0	0	0	0	0	0	0	0	0	0	0	0	0	0	0	0	0	0	0	0	0	k__Fungi; p__Ascomycota; c__Eurotiomycetes; o__Verrucariales; f__Verrucariaceae; g__Endocarpon; s__unidentified	Endocarpon	13	Symbiotroph	Lichenized	Thallus	NULL	Highly Probable	NULL	Esslinger TL. 2014. North Dakota State University (http://www.ndsu.edu/pubweb/~esslinge/chcklst/chcklst7.htm)
ASV3974	0	0	0	0	0	0	0	0	0	0	0	0	0	0	0	0	0	0	0	0	0	0	0	0	0	0	0	0	0	0	k__Fungi; p__Ascomycota; c__Eurotiomycetes; o__Verrucariales; f__Verrucariaceae; g__Endocarpon; s__unclassified_Endocarpon	Endocarpon	13	Symbiotroph	Lichenized	Thallus	NULL	Highly Probable	NULL	Esslinger TL. 2014. North Dakota State University (http://www.ndsu.edu/pubweb/~esslinge/chcklst/chcklst7.htm)
ASV2482	0	0	0	1	0	0	0	0	0	0	0	0	0	0	0	0	0	0	0	0	0	0	0	0	0	14	2	0	0	0	k__Fungi; p__Basidiomycota; c__Agaricomycetes; o__Sebacinales; f__Serendipitaceae; g__Serendipita; s__unidentified	Serendipita	13	Symbiotroph	Orchid Mycorrhizal	NULL	NULL	Highly Probable	NULL	Tedersoo L, et al. 2010. Mycorrhiza 20:217-263 (pro parte); Weiss et al. DOI: 10.1111/nph.13977
ASV5260	0	0	0	0	0	0	57	38	26	0	0	0	0	0	0	0	0	0	0	0	0	0	0	0	0	0	0	0	0	0	k__Fungi; p__Basidiomycota; c__Agaricomycetes; o__Sebacinales; f__Serendipitaceae; g__Serendipita; s__unidentified	Serendipita	13	Symbiotroph	Orchid Mycorrhizal	NULL	NULL	Highly Probable	NULL	Tedersoo L, et al. 2010. Mycorrhiza 20:217-263 (pro parte); Weiss et al. DOI: 10.1111/nph.13977
ASV11094	0	0	0	0	0	0	0	0	0	0	0	0	0	0	0	0	0	0	0	0	0	0	0	0	0	0	0	0	0	0	k__Fungi; p__Neocallimastigomycota; c__Neocallimastigomycetes; o__Neocallimastigales; f__Neocallimastigaceae; g__Cyllamyces; s__unidentified	Neocallimastigaceae	9	Saprotroph-Symbiotroph	Animal Endosymbiont-Plant Saprotroph	Microfungus	NULL	Highly Probable	Obligates anaerobes that live in the rumen and handgun of vertebrate herbivores and metabolize cellulose (Cannon & Kirk 2007)	Cannon PF, Kirk PM. 2007. Fungal Families of the World. CAB International, Cambridge
ASV11170	0	0	0	0	0	0	0	0	0	0	0	0	0	0	0	0	0	0	0	0	0	0	0	0	0	0	0	0	0	0	k__Fungi; p__Chytridiomycota; c__Neocallimastigomycetes; o__Neocallimastigales; f__Neocallimastigaceae; g__Pecoramyces; s__Pecoramyces_ruminatium	Neocallimastigaceae	9	Saprotroph-Symbiotroph	Animal Endosymbiont-Plant Saprotroph	Microfungus	NULL	Highly Probable	Obligates anaerobes that live in the rumen and handgun of vertebrate herbivores and metabolize cellulose (Cannon & Kirk 2007)	Cannon PF, Kirk PM. 2007. Fungal Families of the World. CAB International, Cambridge
ASV11216	0	0	0	0	0	0	0	0	0	0	0	0	0	0	0	0	0	0	0	0	0	0	0	0	0	0	0	0	0	0	k__Fungi; p__Neocallimastigomycota; c__Neocallimastigomycetes; o__Neocallimastigales; f__Neocallimastigaceae; g__Caecomyces; s__Caecomyces_communis	Neocallimastigaceae	9	Saprotroph-Symbiotroph	Animal Endosymbiont-Plant Saprotroph	Microfungus	NULL	Highly Probable	Obligates anaerobes that live in the rumen and handgun of vertebrate herbivores and metabolize cellulose (Cannon & Kirk 2007)	Cannon PF, Kirk PM. 2007. Fungal Families of the World. CAB International, Cambridge
ASV11217	0	0	0	0	0	0	0	0	0	0	0	0	0	0	0	0	0	0	0	0	0	0	0	0	0	0	0	0	0	0	k__Fungi; p__Neocallimastigomycota; c__Neocallimastigomycetes; o__Neocallimastigales; f__Neocallimastigaceae; g__unclassified_Neocallimastigaceae; s__unclassified_Neocallimastigaceae	Neocallimastigaceae	9	Saprotroph-Symbiotroph	Animal Endosymbiont-Plant Saprotroph	Microfungus	NULL	Highly Probable	Obligates anaerobes that live in the rumen and handgun of vertebrate herbivores and metabolize cellulose (Cannon & Kirk 2007)	Cannon PF, Kirk PM. 2007. Fungal Families of the World. CAB International, Cambridge
ASV11273	0	0	0	0	0	0	0	0	0	0	0	0	0	0	0	0	0	0	0	0	0	0	0	0	3	0	0	0	0	0	k__Fungi; p__Neocallimastigomycota; c__Neocallimastigomycetes; o__Neocallimastigales; f__Neocallimastigaceae; g__unclassified_Neocallimastigaceae; s__unclassified_Neocallimastigaceae	Neocallimastigaceae	9	Saprotroph-Symbiotroph	Animal Endosymbiont-Plant Saprotroph	Microfungus	NULL	Highly Probable	Obligates anaerobes that live in the rumen and handgun of vertebrate herbivores and metabolize cellulose (Cannon & Kirk 2007)	Cannon PF, Kirk PM. 2007. Fungal Families of the World. CAB International, Cambridge
ASV11719	0	0	0	0	0	0	0	0	0	0	0	0	0	0	0	0	0	0	0	0	0	0	0	0	3	0	0	0	0	0	k__Fungi; p__Chytridiomycota; c__Neocallimastigomycetes; o__Neocallimastigales; f__Neocallimastigaceae; g__Pecoramyces; s__Pecoramyces_ruminatium	Neocallimastigaceae	9	Saprotroph-Symbiotroph	Animal Endosymbiont-Plant Saprotroph	Microfungus	NULL	Highly Probable	Obligates anaerobes that live in the rumen and handgun of vertebrate herbivores and metabolize cellulose (Cannon & Kirk 2007)	Cannon PF, Kirk PM. 2007. Fungal Families of the World. CAB International, Cambridge
ASV1269	0	0	0	0	0	0	0	0	0	0	0	0	0	0	0	0	0	0	0	0	0	0	0	0	0	0	0	0	0	0	k__Fungi; p__Neocallimastigomycota; c__Neocallimastigomycetes; o__Neocallimastigales; f__Neocallimastigaceae; g__unidentified; s__unidentified	Neocallimastigaceae	9	Saprotroph-Symbiotroph	Animal Endosymbiont-Plant Saprotroph	Microfungus	NULL	Highly Probable	Obligates anaerobes that live in the rumen and handgun of vertebrate herbivores and metabolize cellulose (Cannon & Kirk 2007)	Cannon PF, Kirk PM. 2007. Fungal Families of the World. CAB International, Cambridge
ASV5176	0	0	0	0	0	0	0	0	0	0	0	0	0	0	0	0	0	0	0	0	0	0	0	0	0	0	0	0	0	0	k__Fungi; p__Neocallimastigomycota; c__Neocallimastigomycetes; o__Neocallimastigales; f__Neocallimastigaceae; g__Neocallimastix; s__Neocallimastix_californiae	Neocallimastigaceae	9	Saprotroph-Symbiotroph	Animal Endosymbiont-Plant Saprotroph	Microfungus	NULL	Highly Probable	Obligates anaerobes that live in the rumen and handgun of vertebrate herbivores and metabolize cellulose (Cannon & Kirk 2007)	Cannon PF, Kirk PM. 2007. Fungal Families of the World. CAB International, Cambridge
ASV5178	0	0	0	0	0	0	0	0	0	0	0	0	0	0	0	0	0	0	0	0	0	0	0	0	0	0	0	0	0	0	k__Fungi; p__Chytridiomycota; c__Neocallimastigomycetes; o__Neocallimastigales; f__Neocallimastigaceae; g__Pecoramyces; s__Pecoramyces_ruminatium	Neocallimastigaceae	9	Saprotroph-Symbiotroph	Animal Endosymbiont-Plant Saprotroph	Microfungus	NULL	Highly Probable	Obligates anaerobes that live in the rumen and handgun of vertebrate herbivores and metabolize cellulose (Cannon & Kirk 2007)	Cannon PF, Kirk PM. 2007. Fungal Families of the World. CAB International, Cambridge
ASV9089	0	0	0	0	0	0	0	0	0	0	0	0	0	0	0	0	0	0	0	0	0	0	0	0	0	0	0	0	0	0	k__Fungi; p__Neocallimastigomycota; c__Neocallimastigomycetes; o__Neocallimastigales; f__Neocallimastigaceae; g__Caecomyces; s__Caecomyces_communis	Neocallimastigaceae	9	Saprotroph-Symbiotroph	Animal Endosymbiont-Plant Saprotroph	Microfungus	NULL	Highly Probable	Obligates anaerobes that live in the rumen and handgun of vertebrate herbivores and metabolize cellulose (Cannon & Kirk 2007)	Cannon PF, Kirk PM. 2007. Fungal Families of the World. CAB International, Cambridge
ASV9783	0	0	0	0	0	0	0	0	0	0	0	0	0	0	0	0	0	0	4	0	0	0	0	0	0	0	0	0	0	0	k__Fungi; p__Neocallimastigomycota; c__Neocallimastigomycetes; o__Neocallimastigales; f__Neocallimastigaceae; g__unidentified; s__unidentified	Neocallimastigaceae	9	Saprotroph-Symbiotroph	Animal Endosymbiont-Plant Saprotroph	Microfungus	NULL	Highly Probable	Obligates anaerobes that live in the rumen and handgun of vertebrate herbivores and metabolize cellulose (Cannon & Kirk 2007)	Cannon PF, Kirk PM. 2007. Fungal Families of the World. CAB International, Cambridge
ASV10104	0	0	0	0	0	0	0	0	0	0	0	0	0	0	0	0	0	0	0	0	0	10	0	0	0	0	0	0	0	0	k__Fungi; p__Ascomycota; c__Saccharomycetes; o__Saccharomycetales; f__Pichiaceae; g__Pichia; s__Pichia_fermentans	Pichia	13	Saprotroph-Symbiotroph	Animal Endosymbiont-Undefined Saprotroph	Yeast	NULL	Highly Probable	Found in wood and digestive systems of the beetle Odontotaenius disjunctus	Kurtzman CP, et al. (eds.) 2011. The Yeasts, a Taxonomic Study. Fifth Edition. Vols 1-3. Elsevier, San Diego
ASV10540	0	0	0	0	0	0	0	0	0	0	0	0	0	0	0	0	0	0	0	0	0	0	0	0	0	0	0	0	0	0	k__Fungi; p__Ascomycota; c__Saccharomycetes; o__Saccharomycetales; f__Pichiaceae; g__Pichia; s__Pichia_fermentans	Pichia	13	Saprotroph-Symbiotroph	Animal Endosymbiont-Undefined Saprotroph	Yeast	NULL	Highly Probable	Found in wood and digestive systems of the beetle Odontotaenius disjunctus	Kurtzman CP, et al. (eds.) 2011. The Yeasts, a Taxonomic Study. Fifth Edition. Vols 1-3. Elsevier, San Diego
ASV10856	0	0	0	0	0	0	0	0	0	0	0	0	0	0	0	0	0	0	0	0	0	0	0	0	0	0	0	0	0	0	k__Fungi; p__Ascomycota; c__Saccharomycetes; o__Saccharomycetales; f__Pichiaceae; g__Pichia; s__Pichia_fermentans	Pichia	13	Saprotroph-Symbiotroph	Animal Endosymbiont-Undefined Saprotroph	Yeast	NULL	Highly Probable	Found in wood and digestive systems of the beetle Odontotaenius disjunctus	Kurtzman CP, et al. (eds.) 2011. The Yeasts, a Taxonomic Study. Fifth Edition. Vols 1-3. Elsevier, San Diego
ASV10964	0	0	0	0	0	0	0	0	0	0	0	0	0	0	0	0	0	0	0	0	0	0	0	0	0	0	0	0	0	0	k__Fungi; p__Ascomycota; c__Saccharomycetes; o__Saccharomycetales; f__Pichiaceae; g__Pichia; s__unclassified_Pichia	Pichia	13	Saprotroph-Symbiotroph	Animal Endosymbiont-Undefined Saprotroph	Yeast	NULL	Highly Probable	Found in wood and digestive systems of the beetle Odontotaenius disjunctus	Kurtzman CP, et al. (eds.) 2011. The Yeasts, a Taxonomic Study. Fifth Edition. Vols 1-3. Elsevier, San Diego
ASV11357	0	0	0	0	0	0	0	0	0	0	0	0	0	0	0	0	0	0	0	0	0	0	0	0	0	9	0	0	0	0	k__Fungi; p__Ascomycota; c__Saccharomycetes; o__Saccharomycetales; f__Pichiaceae; g__Pichia; s__Pichia_fermentans	Pichia	13	Saprotroph-Symbiotroph	Animal Endosymbiont-Undefined Saprotroph	Yeast	NULL	Highly Probable	Found in wood and digestive systems of the beetle Odontotaenius disjunctus	Kurtzman CP, et al. (eds.) 2011. The Yeasts, a Taxonomic Study. Fifth Edition. Vols 1-3. Elsevier, San Diego
ASV11535	0	0	0	0	0	0	0	0	0	0	0	0	0	0	0	0	0	0	0	0	0	0	0	0	0	0	3	0	0	0	k__Fungi; p__Ascomycota; c__Saccharomycetes; o__Saccharomycetales; f__Pichiaceae; g__Pichia; s__Pichia_fermentans	Pichia	13	Saprotroph-Symbiotroph	Animal Endosymbiont-Undefined Saprotroph	Yeast	NULL	Highly Probable	Found in wood and digestive systems of the beetle Odontotaenius disjunctus	Kurtzman CP, et al. (eds.) 2011. The Yeasts, a Taxonomic Study. Fifth Edition. Vols 1-3. Elsevier, San Diego
ASV11652	0	0	0	0	0	0	0	0	0	0	0	0	0	0	0	0	0	0	0	0	0	0	0	0	51	0	0	0	0	0	k__Fungi; p__Ascomycota; c__Saccharomycetes; o__Saccharomycetales; f__Pichiaceae; g__Pichia; s__Pichia_fermentans	Pichia	13	Saprotroph-Symbiotroph	Animal Endosymbiont-Undefined Saprotroph	Yeast	NULL	Highly Probable	Found in wood and digestive systems of the beetle Odontotaenius disjunctus	Kurtzman CP, et al. (eds.) 2011. The Yeasts, a Taxonomic Study. Fifth Edition. Vols 1-3. Elsevier, San Diego
ASV11838	0	0	0	0	0	0	0	0	0	0	0	0	0	0	0	0	0	0	0	0	0	0	0	0	0	0	0	0	2	0	k__Fungi; p__Ascomycota; c__Saccharomycetes; o__Saccharomycetales; f__Pichiaceae; g__Pichia; s__Pichia_fermentans	Pichia	13	Saprotroph-Symbiotroph	Animal Endosymbiont-Undefined Saprotroph	Yeast	NULL	Highly Probable	Found in wood and digestive systems of the beetle Odontotaenius disjunctus	Kurtzman CP, et al. (eds.) 2011. The Yeasts, a Taxonomic Study. Fifth Edition. Vols 1-3. Elsevier, San Diego
ASV1650	0	0	3	0	0	0	0	0	0	0	0	0	0	0	0	0	0	0	0	0	0	0	0	0	0	0	0	0	0	0	k__Fungi; p__Ascomycota; c__Saccharomycetes; o__Saccharomycetales; f__Pichiaceae; g__Pichia; s__Pichia_fermentans	Pichia	13	Saprotroph-Symbiotroph	Animal Endosymbiont-Undefined Saprotroph	Yeast	NULL	Highly Probable	Found in wood and digestive systems of the beetle Odontotaenius disjunctus	Kurtzman CP, et al. (eds.) 2011. The Yeasts, a Taxonomic Study. Fifth Edition. Vols 1-3. Elsevier, San Diego
ASV1937	0	0	0	0	8	0	0	0	0	0	0	0	0	0	0	0	0	0	0	0	0	0	0	0	0	0	0	0	0	0	k__Fungi; p__Ascomycota; c__Saccharomycetes; o__Saccharomycetales; f__Pichiaceae; g__Pichia; s__unclassified_Pichia	Pichia	13	Saprotroph-Symbiotroph	Animal Endosymbiont-Undefined Saprotroph	Yeast	NULL	Highly Probable	Found in wood and digestive systems of the beetle Odontotaenius disjunctus	Kurtzman CP, et al. (eds.) 2011. The Yeasts, a Taxonomic Study. Fifth Edition. Vols 1-3. Elsevier, San Diego
ASV2431	0	0	0	9	0	0	0	0	0	0	0	0	0	0	0	0	0	0	0	0	0	0	0	0	0	0	0	0	0	0	k__Fungi; p__Ascomycota; c__Saccharomycetes; o__Saccharomycetales; f__Pichiaceae; g__Pichia; s__Pichia_fermentans	Pichia	13	Saprotroph-Symbiotroph	Animal Endosymbiont-Undefined Saprotroph	Yeast	NULL	Highly Probable	Found in wood and digestive systems of the beetle Odontotaenius disjunctus	Kurtzman CP, et al. (eds.) 2011. The Yeasts, a Taxonomic Study. Fifth Edition. Vols 1-3. Elsevier, San Diego
ASV2488	0	0	0	1	0	0	0	0	0	0	0	0	0	0	0	0	0	0	0	0	0	0	0	0	0	0	0	0	0	0	k__Fungi; p__Ascomycota; c__Saccharomycetes; o__Saccharomycetales; f__Pichiaceae; g__Pichia; s__Pichia_fermentans	Pichia	13	Saprotroph-Symbiotroph	Animal Endosymbiont-Undefined Saprotroph	Yeast	NULL	Highly Probable	Found in wood and digestive systems of the beetle Odontotaenius disjunctus	Kurtzman CP, et al. (eds.) 2011. The Yeasts, a Taxonomic Study. Fifth Edition. Vols 1-3. Elsevier, San Diego
ASV2560	0	0	0	0	0	0	0	0	0	0	0	0	0	0	0	0	0	0	0	0	0	0	0	0	0	0	0	0	0	0	k__Fungi; p__Ascomycota; c__Saccharomycetes; o__Saccharomycetales; f__Pichiaceae; g__Pichia; s__Pichia_fermentans	Pichia	13	Saprotroph-Symbiotroph	Animal Endosymbiont-Undefined Saprotroph	Yeast	NULL	Highly Probable	Found in wood and digestive systems of the beetle Odontotaenius disjunctus	Kurtzman CP, et al. (eds.) 2011. The Yeasts, a Taxonomic Study. Fifth Edition. Vols 1-3. Elsevier, San Diego
ASV2645	0	0	0	0	0	0	0	0	0	0	0	0	0	0	0	0	0	0	0	0	20	0	0	0	0	0	0	0	0	0	k__Fungi; p__Ascomycota; c__Saccharomycetes; o__Saccharomycetales; f__Pichiaceae; g__Pichia; s__Pichia_fermentans	Pichia	13	Saprotroph-Symbiotroph	Animal Endosymbiont-Undefined Saprotroph	Yeast	NULL	Highly Probable	Found in wood and digestive systems of the beetle Odontotaenius disjunctus	Kurtzman CP, et al. (eds.) 2011. The Yeasts, a Taxonomic Study. Fifth Edition. Vols 1-3. Elsevier, San Diego
ASV2747	0	0	0	0	0	0	0	0	0	0	0	0	0	0	0	0	0	0	0	0	0	0	0	0	0	0	0	0	0	0	k__Fungi; p__Ascomycota; c__Saccharomycetes; o__Saccharomycetales; f__Pichiaceae; g__Pichia; s__Pichia_fermentans	Pichia	13	Saprotroph-Symbiotroph	Animal Endosymbiont-Undefined Saprotroph	Yeast	NULL	Highly Probable	Found in wood and digestive systems of the beetle Odontotaenius disjunctus	Kurtzman CP, et al. (eds.) 2011. The Yeasts, a Taxonomic Study. Fifth Edition. Vols 1-3. Elsevier, San Diego
ASV3905	0	0	0	0	0	0	0	0	0	0	0	0	0	0	0	0	0	0	0	0	0	0	0	0	0	0	0	0	0	0	k__Fungi; p__Ascomycota; c__Saccharomycetes; o__Saccharomycetales; f__Pichiaceae; g__Pichia; s__Pichia_fermentans	Pichia	13	Saprotroph-Symbiotroph	Animal Endosymbiont-Undefined Saprotroph	Yeast	NULL	Highly Probable	Found in wood and digestive systems of the beetle Odontotaenius disjunctus	Kurtzman CP, et al. (eds.) 2011. The Yeasts, a Taxonomic Study. Fifth Edition. Vols 1-3. Elsevier, San Diego
ASV4069	0	0	0	0	0	0	0	0	0	0	0	0	0	0	0	0	0	0	0	0	0	0	0	0	0	0	0	0	0	0	k__Fungi; p__Ascomycota; c__Saccharomycetes; o__Saccharomycetales; f__Pichiaceae; g__Pichia; s__Pichia_fermentans	Pichia	13	Saprotroph-Symbiotroph	Animal Endosymbiont-Undefined Saprotroph	Yeast	NULL	Highly Probable	Found in wood and digestive systems of the beetle Odontotaenius disjunctus	Kurtzman CP, et al. (eds.) 2011. The Yeasts, a Taxonomic Study. Fifth Edition. Vols 1-3. Elsevier, San Diego
ASV4508	0	0	0	0	0	0	0	0	0	0	0	0	0	0	0	0	0	0	0	0	0	0	0	0	0	0	0	0	0	0	k__Fungi; p__Ascomycota; c__Saccharomycetes; o__Saccharomycetales; f__Pichiaceae; g__Pichia; s__Pichia_fermentans	Pichia	13	Saprotroph-Symbiotroph	Animal Endosymbiont-Undefined Saprotroph	Yeast	NULL	Highly Probable	Found in wood and digestive systems of the beetle Odontotaenius disjunctus	Kurtzman CP, et al. (eds.) 2011. The Yeasts, a Taxonomic Study. Fifth Edition. Vols 1-3. Elsevier, San Diego
ASV6445	0	0	0	0	0	0	0	0	0	0	0	0	0	0	0	0	0	0	0	0	0	0	0	0	0	0	0	0	0	0	k__Fungi; p__Ascomycota; c__Saccharomycetes; o__Saccharomycetales; f__Pichiaceae; g__Pichia; s__Pichia_fermentans	Pichia	13	Saprotroph-Symbiotroph	Animal Endosymbiont-Undefined Saprotroph	Yeast	NULL	Highly Probable	Found in wood and digestive systems of the beetle Odontotaenius disjunctus	Kurtzman CP, et al. (eds.) 2011. The Yeasts, a Taxonomic Study. Fifth Edition. Vols 1-3. Elsevier, San Diego
ASV7865	0	0	0	0	0	0	0	0	0	0	0	0	83	0	0	0	0	0	0	18	0	0	0	0	0	0	0	0	0	0	k__Fungi; p__Ascomycota; c__Saccharomycetes; o__Saccharomycetales; f__Pichiaceae; g__Pichia; s__Pichia_fermentans	Pichia	13	Saprotroph-Symbiotroph	Animal Endosymbiont-Undefined Saprotroph	Yeast	NULL	Highly Probable	Found in wood and digestive systems of the beetle Odontotaenius disjunctus	Kurtzman CP, et al. (eds.) 2011. The Yeasts, a Taxonomic Study. Fifth Edition. Vols 1-3. Elsevier, San Diego
ASV8573	0	0	0	0	0	0	0	0	0	0	0	0	0	0	0	0	0	0	0	0	0	0	0	0	0	0	0	0	0	0	k__Fungi; p__Ascomycota; c__Saccharomycetes; o__Saccharomycetales; f__Debaryomycetaceae; g__Pichia; s__Candida_ethanolica	Pichia	13	Saprotroph-Symbiotroph	Animal Endosymbiont-Undefined Saprotroph	Yeast	NULL	Highly Probable	Found in wood and digestive systems of the beetle Odontotaenius disjunctus	Kurtzman CP, et al. (eds.) 2011. The Yeasts, a Taxonomic Study. Fifth Edition. Vols 1-3. Elsevier, San Diego
ASV8774	0	0	0	0	0	0	0	0	0	0	0	0	0	0	0	0	0	0	0	0	0	0	0	0	0	0	0	0	0	0	k__Fungi; p__Ascomycota; c__Saccharomycetes; o__Saccharomycetales; f__Debaryomycetaceae; g__Pichia; s__Candida_ethanolica	Pichia	13	Saprotroph-Symbiotroph	Animal Endosymbiont-Undefined Saprotroph	Yeast	NULL	Highly Probable	Found in wood and digestive systems of the beetle Odontotaenius disjunctus	Kurtzman CP, et al. (eds.) 2011. The Yeasts, a Taxonomic Study. Fifth Edition. Vols 1-3. Elsevier, San Diego
ASV8958	0	0	0	0	0	0	0	0	0	0	0	0	0	0	0	0	0	0	0	0	0	0	0	0	0	0	0	0	0	0	k__Fungi; p__Ascomycota; c__Saccharomycetes; o__Saccharomycetales; f__Pichiaceae; g__Pichia; s__Pichia_fermentans	Pichia	13	Saprotroph-Symbiotroph	Animal Endosymbiont-Undefined Saprotroph	Yeast	NULL	Highly Probable	Found in wood and digestive systems of the beetle Odontotaenius disjunctus	Kurtzman CP, et al. (eds.) 2011. The Yeasts, a Taxonomic Study. Fifth Edition. Vols 1-3. Elsevier, San Diego
ASV9020	0	0	0	0	0	0	0	0	0	0	0	0	0	0	0	0	0	0	0	0	0	0	0	0	0	0	0	0	0	0	k__Fungi; p__Ascomycota; c__Saccharomycetes; o__Saccharomycetales; f__Pichiaceae; g__Pichia; s__Pichia_fermentans	Pichia	13	Saprotroph-Symbiotroph	Animal Endosymbiont-Undefined Saprotroph	Yeast	NULL	Highly Probable	Found in wood and digestive systems of the beetle Odontotaenius disjunctus	Kurtzman CP, et al. (eds.) 2011. The Yeasts, a Taxonomic Study. Fifth Edition. Vols 1-3. Elsevier, San Diego
ASV9117	0	0	0	0	0	0	0	0	0	0	0	0	0	0	0	0	0	0	0	0	0	0	0	0	0	0	0	0	0	0	k__Fungi; p__Ascomycota; c__Saccharomycetes; o__Saccharomycetales; f__Pichiaceae; g__Pichia; s__Pichia_fermentans	Pichia	13	Saprotroph-Symbiotroph	Animal Endosymbiont-Undefined Saprotroph	Yeast	NULL	Highly Probable	Found in wood and digestive systems of the beetle Odontotaenius disjunctus	Kurtzman CP, et al. (eds.) 2011. The Yeasts, a Taxonomic Study. Fifth Edition. Vols 1-3. Elsevier, San Diego
ASV9534	0	0	0	0	0	0	0	0	0	0	0	0	0	0	0	0	0	0	92	0	0	0	0	0	0	0	0	0	0	0	k__Fungi; p__Ascomycota; c__Saccharomycetes; o__Saccharomycetales; f__Pichiaceae; g__Pichia; s__Pichia_fermentans	Pichia	13	Saprotroph-Symbiotroph	Animal Endosymbiont-Undefined Saprotroph	Yeast	NULL	Highly Probable	Found in wood and digestive systems of the beetle Odontotaenius disjunctus	Kurtzman CP, et al. (eds.) 2011. The Yeasts, a Taxonomic Study. Fifth Edition. Vols 1-3. Elsevier, San Diego
ASV9637	0	0	0	0	0	0	0	0	0	0	0	0	0	0	0	0	0	0	44	0	0	0	0	0	0	0	0	0	0	0	k__Fungi; p__Ascomycota; c__Saccharomycetes; o__Saccharomycetales; f__Pichiaceae; g__Pichia; s__Pichia_fermentans	Pichia	13	Saprotroph-Symbiotroph	Animal Endosymbiont-Undefined Saprotroph	Yeast	NULL	Highly Probable	Found in wood and digestive systems of the beetle Odontotaenius disjunctus	Kurtzman CP, et al. (eds.) 2011. The Yeasts, a Taxonomic Study. Fifth Edition. Vols 1-3. Elsevier, San Diego
ASV9847	0	0	0	0	0	0	0	0	0	0	0	0	0	0	0	0	0	0	0	0	0	0	6	0	0	0	0	0	0	0	k__Fungi; p__Ascomycota; c__Saccharomycetes; o__Saccharomycetales; f__Pichiaceae; g__Pichia; s__Pichia_fermentans	Pichia	13	Saprotroph-Symbiotroph	Animal Endosymbiont-Undefined Saprotroph	Yeast	NULL	Highly Probable	Found in wood and digestive systems of the beetle Odontotaenius disjunctus	Kurtzman CP, et al. (eds.) 2011. The Yeasts, a Taxonomic Study. Fifth Edition. Vols 1-3. Elsevier, San Diego
ASV9952	0	0	0	0	0	0	0	0	0	0	0	0	0	0	0	0	0	0	0	0	0	0	0	9	0	0	0	0	0	0	k__Fungi; p__Ascomycota; c__Saccharomycetes; o__Saccharomycetales; f__Pichiaceae; g__Pichia; s__unclassified_Pichia	Pichia	13	Saprotroph-Symbiotroph	Animal Endosymbiont-Undefined Saprotroph	Yeast	NULL	Highly Probable	Found in wood and digestive systems of the beetle Odontotaenius disjunctus	Kurtzman CP, et al. (eds.) 2011. The Yeasts, a Taxonomic Study. Fifth Edition. Vols 1-3. Elsevier, San Diego
ASV10070	0	0	0	0	0	0	0	0	0	0	0	0	0	0	0	0	0	0	0	0	0	23	0	0	0	0	0	0	0	0	k__Fungi; p__Ascomycota; c__Pezizomycetes; o__Pezizales; f__Pezizaceae; g__unidentified; s__unidentified	Pezizaceae	9	Saprotroph-Symbiotroph	Dung Saprotroph-Ectomycorrhizal-Litter Saprotroph-Undefined Saprotroph	Pezizoid	NULL	Possible	Saprobic or ectomycorrhizal, on or in soil, leafmould etc., some species associated with dung or fire sites (Cannon & Kirk 2007)	Cannon PF, Kirk PM. 2007. Fungal Families of the World. CAB International, Cambridge
ASV10079	0	0	0	0	0	0	0	0	0	0	0	0	0	0	0	0	0	0	0	0	0	16	0	0	0	0	0	0	0	0	k__Fungi; p__Ascomycota; c__Pezizomycetes; o__Pezizales; f__Pezizaceae; g__unidentified; s__unidentified	Pezizaceae	9	Saprotroph-Symbiotroph	Dung Saprotroph-Ectomycorrhizal-Litter Saprotroph-Undefined Saprotroph	Pezizoid	NULL	Possible	Saprobic or ectomycorrhizal, on or in soil, leafmould etc., some species associated with dung or fire sites (Cannon & Kirk 2007)	Cannon PF, Kirk PM. 2007. Fungal Families of the World. CAB International, Cambridge
ASV10959	0	0	0	0	0	0	0	0	0	0	0	0	0	0	0	0	0	0	0	0	0	0	0	0	0	0	0	0	0	0	k__Fungi; p__Ascomycota; c__Pezizomycetes; o__Pezizales; f__Pezizaceae; g__unidentified; s__unidentified	Pezizaceae	9	Saprotroph-Symbiotroph	Dung Saprotroph-Ectomycorrhizal-Litter Saprotroph-Undefined Saprotroph	Pezizoid	NULL	Possible	Saprobic or ectomycorrhizal, on or in soil, leafmould etc., some species associated with dung or fire sites (Cannon & Kirk 2007)	Cannon PF, Kirk PM. 2007. Fungal Families of the World. CAB International, Cambridge
ASV11018	0	0	0	0	0	0	0	0	0	0	0	0	0	0	0	0	0	0	0	0	0	0	0	0	0	0	0	0	0	0	k__Fungi; p__Ascomycota; c__Pezizomycetes; o__Pezizales; f__Pezizaceae; g__unidentified; s__unidentified	Pezizaceae	9	Saprotroph-Symbiotroph	Dung Saprotroph-Ectomycorrhizal-Litter Saprotroph-Undefined Saprotroph	Pezizoid	NULL	Possible	Saprobic or ectomycorrhizal, on or in soil, leafmould etc., some species associated with dung or fire sites (Cannon & Kirk 2007)	Cannon PF, Kirk PM. 2007. Fungal Families of the World. CAB International, Cambridge
ASV11376	0	0	0	0	0	0	0	0	0	0	0	0	0	0	0	0	0	0	0	0	0	0	0	0	0	5	0	1	0	0	k__Fungi; p__Ascomycota; c__Pezizomycetes; o__Pezizales; f__Pezizaceae; g__unidentified; s__unidentified	Pezizaceae	9	Saprotroph-Symbiotroph	Dung Saprotroph-Ectomycorrhizal-Litter Saprotroph-Undefined Saprotroph	Pezizoid	NULL	Possible	Saprobic or ectomycorrhizal, on or in soil, leafmould etc., some species associated with dung or fire sites (Cannon & Kirk 2007)	Cannon PF, Kirk PM. 2007. Fungal Families of the World. CAB International, Cambridge
ASV12085	0	0	0	0	0	0	0	0	0	0	0	0	0	0	0	0	0	0	0	0	0	0	0	0	0	0	0	7	0	0	k__Fungi; p__Ascomycota; c__Pezizomycetes; o__Pezizales; f__Pezizaceae; g__unidentified; s__unidentified	Pezizaceae	9	Saprotroph-Symbiotroph	Dung Saprotroph-Ectomycorrhizal-Litter Saprotroph-Undefined Saprotroph	Pezizoid	NULL	Possible	Saprobic or ectomycorrhizal, on or in soil, leafmould etc., some species associated with dung or fire sites (Cannon & Kirk 2007)	Cannon PF, Kirk PM. 2007. Fungal Families of the World. CAB International, Cambridge
ASV1395	321	276	292	8	4	7	0	0	0	0	0	0	0	0	0	0	0	0	6258	3940	4331	248	14587	12074	39	0	0	0	0	0	k__Fungi; p__Ascomycota; c__Pezizomycetes; o__Pezizales; f__Pezizaceae; g__unidentified; s__unidentified	Pezizaceae	9	Saprotroph-Symbiotroph	Dung Saprotroph-Ectomycorrhizal-Litter Saprotroph-Undefined Saprotroph	Pezizoid	NULL	Possible	Saprobic or ectomycorrhizal, on or in soil, leafmould etc., some species associated with dung or fire sites (Cannon & Kirk 2007)	Cannon PF, Kirk PM. 2007. Fungal Families of the World. CAB International, Cambridge
ASV1452	0	6	6	0	0	0	0	0	0	0	0	0	0	0	0	0	0	0	0	0	0	0	0	0	0	4	0	0	0	0	k__Fungi; p__Ascomycota; c__Pezizomycetes; o__Pezizales; f__Pezizaceae; g__unidentified; s__unidentified	Pezizaceae	9	Saprotroph-Symbiotroph	Dung Saprotroph-Ectomycorrhizal-Litter Saprotroph-Undefined Saprotroph	Pezizoid	NULL	Possible	Saprobic or ectomycorrhizal, on or in soil, leafmould etc., some species associated with dung or fire sites (Cannon & Kirk 2007)	Cannon PF, Kirk PM. 2007. Fungal Families of the World. CAB International, Cambridge
ASV3108	0	0	0	0	0	0	0	0	0	0	0	0	0	0	0	0	0	0	0	0	0	0	0	0	0	0	0	0	0	0	k__Fungi; p__Ascomycota; c__Pezizomycetes; o__Pezizales; f__Pezizaceae; g__unclassified_Pezizaceae; s__unclassified_Pezizaceae	Pezizaceae	9	Saprotroph-Symbiotroph	Dung Saprotroph-Ectomycorrhizal-Litter Saprotroph-Undefined Saprotroph	Pezizoid	NULL	Possible	Saprobic or ectomycorrhizal, on or in soil, leafmould etc., some species associated with dung or fire sites (Cannon & Kirk 2007)	Cannon PF, Kirk PM. 2007. Fungal Families of the World. CAB International, Cambridge
ASV3115	0	0	0	0	0	0	0	0	0	0	0	0	0	0	0	0	0	0	0	0	0	0	0	0	0	0	0	0	0	0	k__Fungi; p__Ascomycota; c__Pezizomycetes; o__Pezizales; f__Pezizaceae; g__unidentified; s__unidentified	Pezizaceae	9	Saprotroph-Symbiotroph	Dung Saprotroph-Ectomycorrhizal-Litter Saprotroph-Undefined Saprotroph	Pezizoid	NULL	Possible	Saprobic or ectomycorrhizal, on or in soil, leafmould etc., some species associated with dung or fire sites (Cannon & Kirk 2007)	Cannon PF, Kirk PM. 2007. Fungal Families of the World. CAB International, Cambridge
ASV3208	0	0	0	0	0	0	0	0	0	0	0	0	0	0	0	0	0	0	0	0	0	0	0	0	0	0	0	0	0	0	k__Fungi; p__Ascomycota; c__Pezizomycetes; o__Pezizales; f__Pezizaceae; g__unidentified; s__unidentified	Pezizaceae	9	Saprotroph-Symbiotroph	Dung Saprotroph-Ectomycorrhizal-Litter Saprotroph-Undefined Saprotroph	Pezizoid	NULL	Possible	Saprobic or ectomycorrhizal, on or in soil, leafmould etc., some species associated with dung or fire sites (Cannon & Kirk 2007)	Cannon PF, Kirk PM. 2007. Fungal Families of the World. CAB International, Cambridge
ASV3239	0	0	0	0	0	0	0	0	0	0	0	0	0	0	0	0	0	0	0	0	0	0	0	0	0	0	0	0	0	0	k__Fungi; p__Ascomycota; c__Pezizomycetes; o__Pezizales; f__Pezizaceae; g__unidentified; s__unidentified	Pezizaceae	9	Saprotroph-Symbiotroph	Dung Saprotroph-Ectomycorrhizal-Litter Saprotroph-Undefined Saprotroph	Pezizoid	NULL	Possible	Saprobic or ectomycorrhizal, on or in soil, leafmould etc., some species associated with dung or fire sites (Cannon & Kirk 2007)	Cannon PF, Kirk PM. 2007. Fungal Families of the World. CAB International, Cambridge
ASV3250	0	0	0	0	0	0	0	0	0	0	0	0	0	0	0	0	0	0	0	0	0	0	0	0	0	0	0	0	0	0	k__Fungi; p__Ascomycota; c__Pezizomycetes; o__Pezizales; f__Pezizaceae; g__unidentified; s__unidentified	Pezizaceae	9	Saprotroph-Symbiotroph	Dung Saprotroph-Ectomycorrhizal-Litter Saprotroph-Undefined Saprotroph	Pezizoid	NULL	Possible	Saprobic or ectomycorrhizal, on or in soil, leafmould etc., some species associated with dung or fire sites (Cannon & Kirk 2007)	Cannon PF, Kirk PM. 2007. Fungal Families of the World. CAB International, Cambridge
ASV4268	0	0	0	0	0	0	0	0	0	0	0	0	0	0	0	0	0	0	0	0	0	0	0	0	0	0	0	0	0	0	k__Fungi; p__Ascomycota; c__Pezizomycetes; o__Pezizales; f__Pezizaceae; g__unidentified; s__unidentified	Pezizaceae	9	Saprotroph-Symbiotroph	Dung Saprotroph-Ectomycorrhizal-Litter Saprotroph-Undefined Saprotroph	Pezizoid	NULL	Possible	Saprobic or ectomycorrhizal, on or in soil, leafmould etc., some species associated with dung or fire sites (Cannon & Kirk 2007)	Cannon PF, Kirk PM. 2007. Fungal Families of the World. CAB International, Cambridge
ASV4456	0	0	0	0	0	0	0	0	0	0	0	0	0	0	0	0	0	0	0	0	0	0	0	0	0	0	0	0	0	0	k__Fungi; p__Ascomycota; c__Pezizomycetes; o__Pezizales; f__Pezizaceae; g__unidentified; s__unidentified	Pezizaceae	9	Saprotroph-Symbiotroph	Dung Saprotroph-Ectomycorrhizal-Litter Saprotroph-Undefined Saprotroph	Pezizoid	NULL	Possible	Saprobic or ectomycorrhizal, on or in soil, leafmould etc., some species associated with dung or fire sites (Cannon & Kirk 2007)	Cannon PF, Kirk PM. 2007. Fungal Families of the World. CAB International, Cambridge
ASV4458	0	0	0	0	0	0	0	0	0	0	0	0	0	0	0	0	0	0	0	0	0	0	0	0	0	0	0	0	0	0	k__Fungi; p__Ascomycota; c__Pezizomycetes; o__Pezizales; f__Pezizaceae; g__unidentified; s__unidentified	Pezizaceae	9	Saprotroph-Symbiotroph	Dung Saprotroph-Ectomycorrhizal-Litter Saprotroph-Undefined Saprotroph	Pezizoid	NULL	Possible	Saprobic or ectomycorrhizal, on or in soil, leafmould etc., some species associated with dung or fire sites (Cannon & Kirk 2007)	Cannon PF, Kirk PM. 2007. Fungal Families of the World. CAB International, Cambridge
ASV5155	0	0	0	0	0	0	0	0	0	0	0	0	0	0	0	0	0	0	0	0	0	0	0	0	0	0	0	0	0	0	k__Fungi; p__Ascomycota; c__Pezizomycetes; o__Pezizales; f__Pezizaceae; g__unidentified; s__unidentified	Pezizaceae	9	Saprotroph-Symbiotroph	Dung Saprotroph-Ectomycorrhizal-Litter Saprotroph-Undefined Saprotroph	Pezizoid	NULL	Possible	Saprobic or ectomycorrhizal, on or in soil, leafmould etc., some species associated with dung or fire sites (Cannon & Kirk 2007)	Cannon PF, Kirk PM. 2007. Fungal Families of the World. CAB International, Cambridge
ASV5243	0	0	0	0	0	0	1818	156	197	0	0	0	0	0	0	0	0	0	0	0	0	0	0	0	0	0	0	0	0	0	k__Fungi; p__Ascomycota; c__Pezizomycetes; o__Pezizales; f__Pezizaceae; g__unidentified; s__unidentified	Pezizaceae	9	Saprotroph-Symbiotroph	Dung Saprotroph-Ectomycorrhizal-Litter Saprotroph-Undefined Saprotroph	Pezizoid	NULL	Possible	Saprobic or ectomycorrhizal, on or in soil, leafmould etc., some species associated with dung or fire sites (Cannon & Kirk 2007)	Cannon PF, Kirk PM. 2007. Fungal Families of the World. CAB International, Cambridge
ASV5600	0	0	0	0	0	0	50	0	0	0	0	0	0	0	0	0	0	0	0	0	0	0	0	0	0	0	0	0	0	0	k__Fungi; p__Ascomycota; c__Pezizomycetes; o__Pezizales; f__Pezizaceae; g__unidentified; s__unidentified	Pezizaceae	9	Saprotroph-Symbiotroph	Dung Saprotroph-Ectomycorrhizal-Litter Saprotroph-Undefined Saprotroph	Pezizoid	NULL	Possible	Saprobic or ectomycorrhizal, on or in soil, leafmould etc., some species associated with dung or fire sites (Cannon & Kirk 2007)	Cannon PF, Kirk PM. 2007. Fungal Families of the World. CAB International, Cambridge
ASV5601	0	0	0	0	0	0	50	0	0	0	0	0	0	0	0	0	0	0	0	0	0	0	0	0	0	0	0	0	0	0	k__Fungi; p__Ascomycota; c__Pezizomycetes; o__Pezizales; f__Pezizaceae; g__unidentified; s__unidentified	Pezizaceae	9	Saprotroph-Symbiotroph	Dung Saprotroph-Ectomycorrhizal-Litter Saprotroph-Undefined Saprotroph	Pezizoid	NULL	Possible	Saprobic or ectomycorrhizal, on or in soil, leafmould etc., some species associated with dung or fire sites (Cannon & Kirk 2007)	Cannon PF, Kirk PM. 2007. Fungal Families of the World. CAB International, Cambridge
ASV5613	0	0	0	0	0	0	34	0	0	0	0	0	0	0	0	0	0	0	0	0	0	0	0	0	0	0	0	0	0	0	k__Fungi; p__Ascomycota; c__Pezizomycetes; o__Pezizales; f__Pezizaceae; g__unidentified; s__unidentified	Pezizaceae	9	Saprotroph-Symbiotroph	Dung Saprotroph-Ectomycorrhizal-Litter Saprotroph-Undefined Saprotroph	Pezizoid	NULL	Possible	Saprobic or ectomycorrhizal, on or in soil, leafmould etc., some species associated with dung or fire sites (Cannon & Kirk 2007)	Cannon PF, Kirk PM. 2007. Fungal Families of the World. CAB International, Cambridge
ASV7011	0	0	0	0	0	0	0	0	0	0	0	0	0	0	0	0	0	0	0	0	0	0	0	0	0	0	0	0	0	0	k__Fungi; p__Ascomycota; c__Pezizomycetes; o__Pezizales; f__Pezizaceae; g__unclassified_Pezizaceae; s__unclassified_Pezizaceae	Pezizaceae	9	Saprotroph-Symbiotroph	Dung Saprotroph-Ectomycorrhizal-Litter Saprotroph-Undefined Saprotroph	Pezizoid	NULL	Possible	Saprobic or ectomycorrhizal, on or in soil, leafmould etc., some species associated with dung or fire sites (Cannon & Kirk 2007)	Cannon PF, Kirk PM. 2007. Fungal Families of the World. CAB International, Cambridge
ASV8189	0	0	0	0	0	0	0	0	0	0	0	0	0	0	0	0	0	3	0	0	0	0	0	0	0	0	0	0	0	0	k__Fungi; p__Ascomycota; c__Pezizomycetes; o__Pezizales; f__Pezizaceae; g__unidentified; s__unidentified	Pezizaceae	9	Saprotroph-Symbiotroph	Dung Saprotroph-Ectomycorrhizal-Litter Saprotroph-Undefined Saprotroph	Pezizoid	NULL	Possible	Saprobic or ectomycorrhizal, on or in soil, leafmould etc., some species associated with dung or fire sites (Cannon & Kirk 2007)	Cannon PF, Kirk PM. 2007. Fungal Families of the World. CAB International, Cambridge
ASV8999	0	0	0	0	0	0	0	0	0	0	0	0	0	0	0	0	0	0	0	0	0	0	0	0	0	0	0	0	0	0	k__Fungi; p__Ascomycota; c__Pezizomycetes; o__Pezizales; f__Pezizaceae; g__unidentified; s__unidentified	Pezizaceae	9	Saprotroph-Symbiotroph	Dung Saprotroph-Ectomycorrhizal-Litter Saprotroph-Undefined Saprotroph	Pezizoid	NULL	Possible	Saprobic or ectomycorrhizal, on or in soil, leafmould etc., some species associated with dung or fire sites (Cannon & Kirk 2007)	Cannon PF, Kirk PM. 2007. Fungal Families of the World. CAB International, Cambridge
ASV9229	0	0	0	0	0	0	0	0	0	0	0	0	0	0	0	0	0	0	4831	22	19	0	0	0	0	0	0	0	0	0	k__Fungi; p__Ascomycota; c__Pezizomycetes; o__Pezizales; f__Pezizaceae; g__unidentified; s__unidentified	Pezizaceae	9	Saprotroph-Symbiotroph	Dung Saprotroph-Ectomycorrhizal-Litter Saprotroph-Undefined Saprotroph	Pezizoid	NULL	Possible	Saprobic or ectomycorrhizal, on or in soil, leafmould etc., some species associated with dung or fire sites (Cannon & Kirk 2007)	Cannon PF, Kirk PM. 2007. Fungal Families of the World. CAB International, Cambridge
ASV9317	0	0	0	0	0	0	0	0	0	0	0	0	0	0	0	0	0	0	0	2	0	0	0	0	0	0	0	0	0	0	k__Fungi; p__Ascomycota; c__Pezizomycetes; o__Pezizales; f__Pezizaceae; g__unidentified; s__unidentified	Pezizaceae	9	Saprotroph-Symbiotroph	Dung Saprotroph-Ectomycorrhizal-Litter Saprotroph-Undefined Saprotroph	Pezizoid	NULL	Possible	Saprobic or ectomycorrhizal, on or in soil, leafmould etc., some species associated with dung or fire sites (Cannon & Kirk 2007)	Cannon PF, Kirk PM. 2007. Fungal Families of the World. CAB International, Cambridge
ASV9425	0	0	0	0	0	0	0	0	0	0	0	0	0	0	0	0	0	0	190	0	4	0	0	0	0	0	0	0	0	0	k__Fungi; p__Ascomycota; c__Pezizomycetes; o__Pezizales; f__Pezizaceae; g__unidentified; s__unidentified	Pezizaceae	9	Saprotroph-Symbiotroph	Dung Saprotroph-Ectomycorrhizal-Litter Saprotroph-Undefined Saprotroph	Pezizoid	NULL	Possible	Saprobic or ectomycorrhizal, on or in soil, leafmould etc., some species associated with dung or fire sites (Cannon & Kirk 2007)	Cannon PF, Kirk PM. 2007. Fungal Families of the World. CAB International, Cambridge
ASV9486	0	0	0	0	0	0	0	0	0	0	0	0	0	0	0	0	0	0	272	0	0	0	0	0	0	0	0	0	0	0	k__Fungi; p__Ascomycota; c__Pezizomycetes; o__Pezizales; f__Pezizaceae; g__unidentified; s__unidentified	Pezizaceae	9	Saprotroph-Symbiotroph	Dung Saprotroph-Ectomycorrhizal-Litter Saprotroph-Undefined Saprotroph	Pezizoid	NULL	Possible	Saprobic or ectomycorrhizal, on or in soil, leafmould etc., some species associated with dung or fire sites (Cannon & Kirk 2007)	Cannon PF, Kirk PM. 2007. Fungal Families of the World. CAB International, Cambridge
ASV9495	0	0	0	0	0	0	0	0	0	0	0	0	0	0	0	0	0	0	195	0	0	2299	1667	1385	14	0	0	0	0	0	k__Fungi; p__Ascomycota; c__Pezizomycetes; o__Pezizales; f__Pezizaceae; g__unidentified; s__unidentified	Pezizaceae	9	Saprotroph-Symbiotroph	Dung Saprotroph-Ectomycorrhizal-Litter Saprotroph-Undefined Saprotroph	Pezizoid	NULL	Possible	Saprobic or ectomycorrhizal, on or in soil, leafmould etc., some species associated with dung or fire sites (Cannon & Kirk 2007)	Cannon PF, Kirk PM. 2007. Fungal Families of the World. CAB International, Cambridge
ASV9593	0	0	0	0	0	0	0	0	0	0	0	0	0	0	0	0	0	0	56	0	0	0	0	0	0	0	0	0	0	0	k__Fungi; p__Ascomycota; c__Pezizomycetes; o__Pezizales; f__Pezizaceae; g__unidentified; s__unidentified	Pezizaceae	9	Saprotroph-Symbiotroph	Dung Saprotroph-Ectomycorrhizal-Litter Saprotroph-Undefined Saprotroph	Pezizoid	NULL	Possible	Saprobic or ectomycorrhizal, on or in soil, leafmould etc., some species associated with dung or fire sites (Cannon & Kirk 2007)	Cannon PF, Kirk PM. 2007. Fungal Families of the World. CAB International, Cambridge
ASV9685	0	0	0	0	0	0	0	0	0	0	0	0	0	0	0	0	0	0	33	0	0	0	0	0	0	0	0	0	0	0	k__Fungi; p__Ascomycota; c__Pezizomycetes; o__Pezizales; f__Pezizaceae; g__unidentified; s__unidentified	Pezizaceae	9	Saprotroph-Symbiotroph	Dung Saprotroph-Ectomycorrhizal-Litter Saprotroph-Undefined Saprotroph	Pezizoid	NULL	Possible	Saprobic or ectomycorrhizal, on or in soil, leafmould etc., some species associated with dung or fire sites (Cannon & Kirk 2007)	Cannon PF, Kirk PM. 2007. Fungal Families of the World. CAB International, Cambridge
ASV9695	0	0	0	0	0	0	0	0	0	0	0	0	0	0	0	0	0	0	30	0	0	0	0	0	0	0	0	0	0	0	k__Fungi; p__Ascomycota; c__Pezizomycetes; o__Pezizales; f__Pezizaceae; g__unidentified; s__unidentified	Pezizaceae	9	Saprotroph-Symbiotroph	Dung Saprotroph-Ectomycorrhizal-Litter Saprotroph-Undefined Saprotroph	Pezizoid	NULL	Possible	Saprobic or ectomycorrhizal, on or in soil, leafmould etc., some species associated with dung or fire sites (Cannon & Kirk 2007)	Cannon PF, Kirk PM. 2007. Fungal Families of the World. CAB International, Cambridge
ASV9702	0	0	0	0	0	0	0	0	0	0	0	0	0	0	0	0	0	0	28	0	0	0	0	0	0	0	0	0	0	0	k__Fungi; p__Ascomycota; c__Pezizomycetes; o__Pezizales; f__Pezizaceae; g__unidentified; s__unidentified	Pezizaceae	9	Saprotroph-Symbiotroph	Dung Saprotroph-Ectomycorrhizal-Litter Saprotroph-Undefined Saprotroph	Pezizoid	NULL	Possible	Saprobic or ectomycorrhizal, on or in soil, leafmould etc., some species associated with dung or fire sites (Cannon & Kirk 2007)	Cannon PF, Kirk PM. 2007. Fungal Families of the World. CAB International, Cambridge
ASV9714	0	0	0	0	0	0	0	0	0	0	0	0	0	0	0	0	0	0	26	0	0	0	0	0	0	0	0	0	0	0	k__Fungi; p__Ascomycota; c__Pezizomycetes; o__Pezizales; f__Pezizaceae; g__unidentified; s__unidentified	Pezizaceae	9	Saprotroph-Symbiotroph	Dung Saprotroph-Ectomycorrhizal-Litter Saprotroph-Undefined Saprotroph	Pezizoid	NULL	Possible	Saprobic or ectomycorrhizal, on or in soil, leafmould etc., some species associated with dung or fire sites (Cannon & Kirk 2007)	Cannon PF, Kirk PM. 2007. Fungal Families of the World. CAB International, Cambridge
ASV9724	0	0	0	0	0	0	0	0	0	0	0	0	0	0	0	0	0	0	23	0	0	0	0	0	0	0	0	0	0	0	k__Fungi; p__Ascomycota; c__Pezizomycetes; o__Pezizales; f__Pezizaceae; g__unidentified; s__unidentified	Pezizaceae	9	Saprotroph-Symbiotroph	Dung Saprotroph-Ectomycorrhizal-Litter Saprotroph-Undefined Saprotroph	Pezizoid	NULL	Possible	Saprobic or ectomycorrhizal, on or in soil, leafmould etc., some species associated with dung or fire sites (Cannon & Kirk 2007)	Cannon PF, Kirk PM. 2007. Fungal Families of the World. CAB International, Cambridge
ASV9729	0	0	0	0	0	0	0	0	0	0	0	0	0	0	0	0	0	0	22	0	0	0	0	0	0	0	0	0	0	0	k__Fungi; p__Ascomycota; c__Pezizomycetes; o__Pezizales; f__Pezizaceae; g__unidentified; s__unidentified	Pezizaceae	9	Saprotroph-Symbiotroph	Dung Saprotroph-Ectomycorrhizal-Litter Saprotroph-Undefined Saprotroph	Pezizoid	NULL	Possible	Saprobic or ectomycorrhizal, on or in soil, leafmould etc., some species associated with dung or fire sites (Cannon & Kirk 2007)	Cannon PF, Kirk PM. 2007. Fungal Families of the World. CAB International, Cambridge
ASV9789	0	0	0	0	0	0	0	0	0	0	0	0	0	0	0	0	0	0	3	0	0	0	0	0	0	0	0	0	0	0	k__Fungi; p__Ascomycota; c__Pezizomycetes; o__Pezizales; f__Pezizaceae; g__unidentified; s__unidentified	Pezizaceae	9	Saprotroph-Symbiotroph	Dung Saprotroph-Ectomycorrhizal-Litter Saprotroph-Undefined Saprotroph	Pezizoid	NULL	Possible	Saprobic or ectomycorrhizal, on or in soil, leafmould etc., some species associated with dung or fire sites (Cannon & Kirk 2007)	Cannon PF, Kirk PM. 2007. Fungal Families of the World. CAB International, Cambridge
ASV9813	0	0	0	0	0	0	0	0	0	0	0	0	0	0	0	0	0	0	0	0	0	30	18	0	0	0	0	0	0	0	k__Fungi; p__Ascomycota; c__Pezizomycetes; o__Pezizales; f__Pezizaceae; g__unidentified; s__unidentified	Pezizaceae	9	Saprotroph-Symbiotroph	Dung Saprotroph-Ectomycorrhizal-Litter Saprotroph-Undefined Saprotroph	Pezizoid	NULL	Possible	Saprobic or ectomycorrhizal, on or in soil, leafmould etc., some species associated with dung or fire sites (Cannon & Kirk 2007)	Cannon PF, Kirk PM. 2007. Fungal Families of the World. CAB International, Cambridge
ASV9819	0	0	0	0	0	0	0	0	0	0	0	0	0	0	0	0	0	0	0	0	0	0	12	0	0	0	0	0	0	0	k__Fungi; p__Ascomycota; c__Pezizomycetes; o__Pezizales; f__Pezizaceae; g__unidentified; s__unidentified	Pezizaceae	9	Saprotroph-Symbiotroph	Dung Saprotroph-Ectomycorrhizal-Litter Saprotroph-Undefined Saprotroph	Pezizoid	NULL	Possible	Saprobic or ectomycorrhizal, on or in soil, leafmould etc., some species associated with dung or fire sites (Cannon & Kirk 2007)	Cannon PF, Kirk PM. 2007. Fungal Families of the World. CAB International, Cambridge
ASV9820	0	0	0	0	0	0	0	0	0	0	0	0	0	0	0	0	0	0	0	0	0	9	12	9	0	0	0	0	0	0	k__Fungi; p__Ascomycota; c__Pezizomycetes; o__Pezizales; f__Pezizaceae; g__unidentified; s__unidentified	Pezizaceae	9	Saprotroph-Symbiotroph	Dung Saprotroph-Ectomycorrhizal-Litter Saprotroph-Undefined Saprotroph	Pezizoid	NULL	Possible	Saprobic or ectomycorrhizal, on or in soil, leafmould etc., some species associated with dung or fire sites (Cannon & Kirk 2007)	Cannon PF, Kirk PM. 2007. Fungal Families of the World. CAB International, Cambridge
ASV9825	0	0	0	0	0	0	0	0	0	0	0	0	0	0	0	0	0	0	0	0	0	0	10	0	0	0	0	0	0	0	k__Fungi; p__Ascomycota; c__Pezizomycetes; o__Pezizales; f__Pezizaceae; g__unidentified; s__unidentified	Pezizaceae	9	Saprotroph-Symbiotroph	Dung Saprotroph-Ectomycorrhizal-Litter Saprotroph-Undefined Saprotroph	Pezizoid	NULL	Possible	Saprobic or ectomycorrhizal, on or in soil, leafmould etc., some species associated with dung or fire sites (Cannon & Kirk 2007)	Cannon PF, Kirk PM. 2007. Fungal Families of the World. CAB International, Cambridge
ASV9828	0	0	0	0	0	0	0	0	0	0	0	0	0	0	0	0	0	0	0	0	0	19	8	0	0	0	0	0	0	0	k__Fungi; p__Ascomycota; c__Pezizomycetes; o__Pezizales; f__Pezizaceae; g__unidentified; s__unidentified	Pezizaceae	9	Saprotroph-Symbiotroph	Dung Saprotroph-Ectomycorrhizal-Litter Saprotroph-Undefined Saprotroph	Pezizoid	NULL	Possible	Saprobic or ectomycorrhizal, on or in soil, leafmould etc., some species associated with dung or fire sites (Cannon & Kirk 2007)	Cannon PF, Kirk PM. 2007. Fungal Families of the World. CAB International, Cambridge
ASV9945	0	0	0	0	0	0	0	0	0	0	0	0	0	0	0	0	0	0	0	0	0	0	0	28	0	0	0	0	0	0	k__Fungi; p__Ascomycota; c__Pezizomycetes; o__Pezizales; f__Pezizaceae; g__unidentified; s__unidentified	Pezizaceae	9	Saprotroph-Symbiotroph	Dung Saprotroph-Ectomycorrhizal-Litter Saprotroph-Undefined Saprotroph	Pezizoid	NULL	Possible	Saprobic or ectomycorrhizal, on or in soil, leafmould etc., some species associated with dung or fire sites (Cannon & Kirk 2007)	Cannon PF, Kirk PM. 2007. Fungal Families of the World. CAB International, Cambridge
ASV9949	0	0	0	0	0	0	0	0	0	0	0	0	0	0	0	0	0	0	0	0	0	421	0	10	0	0	0	0	0	0	k__Fungi; p__Ascomycota; c__Pezizomycetes; o__Pezizales; f__Pezizaceae; g__unidentified; s__unidentified	Pezizaceae	9	Saprotroph-Symbiotroph	Dung Saprotroph-Ectomycorrhizal-Litter Saprotroph-Undefined Saprotroph	Pezizoid	NULL	Possible	Saprobic or ectomycorrhizal, on or in soil, leafmould etc., some species associated with dung or fire sites (Cannon & Kirk 2007)	Cannon PF, Kirk PM. 2007. Fungal Families of the World. CAB International, Cambridge
ASV9950	0	0	0	0	0	0	0	0	0	0	0	0	0	0	0	0	0	0	0	0	0	16	0	10	0	0	0	0	0	0	k__Fungi; p__Ascomycota; c__Pezizomycetes; o__Pezizales; f__Pezizaceae; g__unidentified; s__unidentified	Pezizaceae	9	Saprotroph-Symbiotroph	Dung Saprotroph-Ectomycorrhizal-Litter Saprotroph-Undefined Saprotroph	Pezizoid	NULL	Possible	Saprobic or ectomycorrhizal, on or in soil, leafmould etc., some species associated with dung or fire sites (Cannon & Kirk 2007)	Cannon PF, Kirk PM. 2007. Fungal Families of the World. CAB International, Cambridge
ASV9954	0	0	0	0	0	0	0	0	0	0	0	0	0	0	0	0	0	0	0	0	0	7	0	8	0	0	0	0	0	0	k__Fungi; p__Ascomycota; c__Pezizomycetes; o__Pezizales; f__Pezizaceae; g__unidentified; s__unidentified	Pezizaceae	9	Saprotroph-Symbiotroph	Dung Saprotroph-Ectomycorrhizal-Litter Saprotroph-Undefined Saprotroph	Pezizoid	NULL	Possible	Saprobic or ectomycorrhizal, on or in soil, leafmould etc., some species associated with dung or fire sites (Cannon & Kirk 2007)	Cannon PF, Kirk PM. 2007. Fungal Families of the World. CAB International, Cambridge
ASV9957	0	0	0	0	0	0	0	0	0	0	0	0	0	0	0	0	0	0	0	0	0	0	0	7	0	0	0	0	0	0	k__Fungi; p__Ascomycota; c__Pezizomycetes; o__Pezizales; f__Pezizaceae; g__unidentified; s__unidentified	Pezizaceae	9	Saprotroph-Symbiotroph	Dung Saprotroph-Ectomycorrhizal-Litter Saprotroph-Undefined Saprotroph	Pezizoid	NULL	Possible	Saprobic or ectomycorrhizal, on or in soil, leafmould etc., some species associated with dung or fire sites (Cannon & Kirk 2007)	Cannon PF, Kirk PM. 2007. Fungal Families of the World. CAB International, Cambridge
ASV1825	41	0	0	0	0	0	0	0	0	0	0	0	0	0	0	0	0	1	0	0	0	1	0	0	0	0	0	0	0	0	k__Fungi; p__Ascomycota; c__Pezizomycetes; o__Pezizales; f__Pezizaceae; g__Peziza; s__Peziza_ostracoderma	Peziza	13	Saprotroph-Symbiotroph	Dung Saprotroph-Ectomycorrhizal-Litter Saprotroph-Undefined Saprotroph	Pezizoid	NULL	Possible	Saprobic or ectomycorrhizal, on or in soil, leafmould etc., some species associated with dung or fire sites (Cannon & Kirk 2007)	Cannon PF, Kirk PM. 2007. Fungal Families of the World. CAB International, Cambridge; Rinaldi AC, et al. 2008. Fungal Diversity 33:1-45; Tedersoo L, et al. 2010. Mycorrhiza 20:217-263 (pro parte)
ASV2872	0	0	0	0	0	0	0	0	0	0	0	0	0	0	1	0	0	0	0	0	0	0	0	0	0	0	0	10	0	0	k__Fungi; p__Ascomycota; c__Pezizomycetes; o__Pezizales; f__Pezizaceae; g__Peziza; s__Peziza_buxea	Peziza	13	Saprotroph-Symbiotroph	Dung Saprotroph-Ectomycorrhizal-Litter Saprotroph-Undefined Saprotroph	Pezizoid	NULL	Possible	Saprobic or ectomycorrhizal, on or in soil, leafmould etc., some species associated with dung or fire sites (Cannon & Kirk 2007)	Cannon PF, Kirk PM. 2007. Fungal Families of the World. CAB International, Cambridge; Rinaldi AC, et al. 2008. Fungal Diversity 33:1-45; Tedersoo L, et al. 2010. Mycorrhiza 20:217-263 (pro parte)
ASV10153	0	0	0	0	0	0	0	0	0	0	0	0	0	0	0	0	0	0	0	0	0	4	0	0	0	0	0	0	0	0	k__Fungi; p__Ascomycota; c__Pezizomycetes; o__Pezizales; f__Pyronemataceae; g__unidentified; s__unidentified	Pyronemataceae	9	Saprotroph-Symbiotroph	Dung Saprotroph-Ectomycorrhizal-Soil Saprotroph-Wood Saprotroph	Gasteroid-Pezizoid	NULL	Possible	Saprobic on soil, dung or rotten wood or mycorrhizal, some species hypogeous, others associated with fire sites (Cannon & Kirk 2007)	Cannon PF, Kirk PM. 2007. Fungal Families of the World. CAB International, Cambridge
ASV10223	0	0	0	0	0	0	0	0	0	0	0	0	0	0	0	0	0	0	0	0	0	0	0	0	0	0	0	0	0	0	k__Fungi; p__Ascomycota; c__Pezizomycetes; o__Pezizales; f__Pyronemataceae; g__Harmoniella; s__unidentified	Pyronemataceae	9	Saprotroph-Symbiotroph	Dung Saprotroph-Ectomycorrhizal-Soil Saprotroph-Wood Saprotroph	Gasteroid-Pezizoid	NULL	Possible	Saprobic on soil, dung or rotten wood or mycorrhizal, some species hypogeous, others associated with fire sites (Cannon & Kirk 2007)	Cannon PF, Kirk PM. 2007. Fungal Families of the World. CAB International, Cambridge
ASV10473	0	0	0	0	0	0	0	0	0	0	0	0	0	0	0	0	0	0	0	0	0	0	0	0	0	0	0	0	0	0	k__Fungi; p__Ascomycota; c__Pezizomycetes; o__Pezizales; f__Pyronemataceae; g__Harmoniella; s__unidentified	Pyronemataceae	9	Saprotroph-Symbiotroph	Dung Saprotroph-Ectomycorrhizal-Soil Saprotroph-Wood Saprotroph	Gasteroid-Pezizoid	NULL	Possible	Saprobic on soil, dung or rotten wood or mycorrhizal, some species hypogeous, others associated with fire sites (Cannon & Kirk 2007)	Cannon PF, Kirk PM. 2007. Fungal Families of the World. CAB International, Cambridge
ASV10474	0	0	0	0	0	0	0	0	0	0	0	0	0	0	0	0	0	0	0	0	0	0	0	0	0	0	0	0	0	0	k__Fungi; p__Ascomycota; c__Pezizomycetes; o__Pezizales; f__Pyronemataceae; g__Harmoniella; s__unidentified	Pyronemataceae	9	Saprotroph-Symbiotroph	Dung Saprotroph-Ectomycorrhizal-Soil Saprotroph-Wood Saprotroph	Gasteroid-Pezizoid	NULL	Possible	Saprobic on soil, dung or rotten wood or mycorrhizal, some species hypogeous, others associated with fire sites (Cannon & Kirk 2007)	Cannon PF, Kirk PM. 2007. Fungal Families of the World. CAB International, Cambridge
ASV10805	0	0	0	0	0	0	0	0	0	0	0	0	0	0	0	0	0	0	0	0	0	0	0	0	0	0	0	0	0	0	k__Fungi; p__Ascomycota; c__Pezizomycetes; o__Pezizales; f__Pyronemataceae; g__unidentified; s__unidentified	Pyronemataceae	9	Saprotroph-Symbiotroph	Dung Saprotroph-Ectomycorrhizal-Soil Saprotroph-Wood Saprotroph	Gasteroid-Pezizoid	NULL	Possible	Saprobic on soil, dung or rotten wood or mycorrhizal, some species hypogeous, others associated with fire sites (Cannon & Kirk 2007)	Cannon PF, Kirk PM. 2007. Fungal Families of the World. CAB International, Cambridge
ASV10842	0	0	0	0	0	0	0	0	0	0	0	0	0	0	0	0	0	0	0	0	0	0	0	0	0	0	0	0	0	0	k__Fungi; p__Ascomycota; c__Pezizomycetes; o__Pezizales; f__Pyronemataceae; g__Harmoniella; s__unidentified	Pyronemataceae	9	Saprotroph-Symbiotroph	Dung Saprotroph-Ectomycorrhizal-Soil Saprotroph-Wood Saprotroph	Gasteroid-Pezizoid	NULL	Possible	Saprobic on soil, dung or rotten wood or mycorrhizal, some species hypogeous, others associated with fire sites (Cannon & Kirk 2007)	Cannon PF, Kirk PM. 2007. Fungal Families of the World. CAB International, Cambridge
ASV1169	0	0	0	0	0	0	0	0	0	0	0	0	124	0	0	0	0	0	0	0	0	0	0	0	0	0	0	0	0	0	k__Fungi; p__Ascomycota; c__Pezizomycetes; o__Pezizales; f__Pyronemataceae; g__unidentified; s__unidentified	Pyronemataceae	9	Saprotroph-Symbiotroph	Dung Saprotroph-Ectomycorrhizal-Soil Saprotroph-Wood Saprotroph	Gasteroid-Pezizoid	NULL	Possible	Saprobic on soil, dung or rotten wood or mycorrhizal, some species hypogeous, others associated with fire sites (Cannon & Kirk 2007)	Cannon PF, Kirk PM. 2007. Fungal Families of the World. CAB International, Cambridge
ASV11799	0	0	0	0	0	0	0	0	0	0	0	0	0	0	0	0	0	0	0	0	0	0	0	0	0	0	0	0	3	0	k__Fungi; p__Ascomycota; c__Pezizomycetes; o__Pezizales; f__Pyronemataceae; g__unclassified_Pyronemataceae; s__unclassified_Pyronemataceae	Pyronemataceae	9	Saprotroph-Symbiotroph	Dung Saprotroph-Ectomycorrhizal-Soil Saprotroph-Wood Saprotroph	Gasteroid-Pezizoid	NULL	Possible	Saprobic on soil, dung or rotten wood or mycorrhizal, some species hypogeous, others associated with fire sites (Cannon & Kirk 2007)	Cannon PF, Kirk PM. 2007. Fungal Families of the World. CAB International, Cambridge
ASV202	0	0	0	20	0	0	0	0	0	0	0	0	0	0	0	0	0	0	0	0	0	0	0	0	0	0	0	0	0	0	k__Fungi; p__Ascomycota; c__Pezizomycetes; o__Pezizales; f__Pyronemataceae; g__unidentified; s__unidentified	Pyronemataceae	9	Saprotroph-Symbiotroph	Dung Saprotroph-Ectomycorrhizal-Soil Saprotroph-Wood Saprotroph	Gasteroid-Pezizoid	NULL	Possible	Saprobic on soil, dung or rotten wood or mycorrhizal, some species hypogeous, others associated with fire sites (Cannon & Kirk 2007)	Cannon PF, Kirk PM. 2007. Fungal Families of the World. CAB International, Cambridge
ASV2246	0	0	0	0	0	2	0	0	0	0	0	0	0	0	0	0	0	0	0	0	0	0	0	0	0	0	0	0	0	0	k__Fungi; p__Ascomycota; c__Pezizomycetes; o__Pezizales; f__Pyronemataceae; g__unidentified; s__unidentified	Pyronemataceae	9	Saprotroph-Symbiotroph	Dung Saprotroph-Ectomycorrhizal-Soil Saprotroph-Wood Saprotroph	Gasteroid-Pezizoid	NULL	Possible	Saprobic on soil, dung or rotten wood or mycorrhizal, some species hypogeous, others associated with fire sites (Cannon & Kirk 2007)	Cannon PF, Kirk PM. 2007. Fungal Families of the World. CAB International, Cambridge
ASV271	0	0	0	0	0	0	0	0	0	0	0	0	0	0	0	0	0	0	0	0	0	0	0	0	0	0	0	0	0	0	k__Fungi; p__Ascomycota; c__Pezizomycetes; o__Pezizales; f__Pyronemataceae; g__unidentified; s__unidentified	Pyronemataceae	9	Saprotroph-Symbiotroph	Dung Saprotroph-Ectomycorrhizal-Soil Saprotroph-Wood Saprotroph	Gasteroid-Pezizoid	NULL	Possible	Saprobic on soil, dung or rotten wood or mycorrhizal, some species hypogeous, others associated with fire sites (Cannon & Kirk 2007)	Cannon PF, Kirk PM. 2007. Fungal Families of the World. CAB International, Cambridge
ASV2808	0	0	0	0	0	0	0	0	0	0	0	0	0	0	0	0	0	0	0	0	0	0	0	0	0	0	0	0	0	0	k__Fungi; p__Ascomycota; c__Pezizomycetes; o__Pezizales; f__Pyronemataceae; g__unidentified; s__unidentified	Pyronemataceae	9	Saprotroph-Symbiotroph	Dung Saprotroph-Ectomycorrhizal-Soil Saprotroph-Wood Saprotroph	Gasteroid-Pezizoid	NULL	Possible	Saprobic on soil, dung or rotten wood or mycorrhizal, some species hypogeous, others associated with fire sites (Cannon & Kirk 2007)	Cannon PF, Kirk PM. 2007. Fungal Families of the World. CAB International, Cambridge
ASV2963	0	0	0	0	0	0	0	0	0	0	0	0	0	0	0	0	0	0	0	0	0	0	0	0	0	0	0	0	0	0	k__Fungi; p__Ascomycota; c__Pezizomycetes; o__Pezizales; f__Pyronemataceae; g__unidentified; s__unidentified	Pyronemataceae	9	Saprotroph-Symbiotroph	Dung Saprotroph-Ectomycorrhizal-Soil Saprotroph-Wood Saprotroph	Gasteroid-Pezizoid	NULL	Possible	Saprobic on soil, dung or rotten wood or mycorrhizal, some species hypogeous, others associated with fire sites (Cannon & Kirk 2007)	Cannon PF, Kirk PM. 2007. Fungal Families of the World. CAB International, Cambridge
ASV3304	0	0	0	0	0	0	0	0	0	0	0	0	0	0	0	0	0	0	0	0	0	0	0	0	0	0	0	0	0	0	k__Fungi; p__Ascomycota; c__Pezizomycetes; o__Pezizales; f__Pyronemataceae; g__unidentified; s__unidentified	Pyronemataceae	9	Saprotroph-Symbiotroph	Dung Saprotroph-Ectomycorrhizal-Soil Saprotroph-Wood Saprotroph	Gasteroid-Pezizoid	NULL	Possible	Saprobic on soil, dung or rotten wood or mycorrhizal, some species hypogeous, others associated with fire sites (Cannon & Kirk 2007)	Cannon PF, Kirk PM. 2007. Fungal Families of the World. CAB International, Cambridge
ASV4150	0	0	0	0	0	0	0	0	0	0	0	0	0	0	0	0	0	0	0	0	0	0	0	0	0	0	0	0	0	0	k__Fungi; p__Ascomycota; c__Pezizomycetes; o__Pezizales; f__Pyronemataceae; g__unidentified; s__unidentified	Pyronemataceae	9	Saprotroph-Symbiotroph	Dung Saprotroph-Ectomycorrhizal-Soil Saprotroph-Wood Saprotroph	Gasteroid-Pezizoid	NULL	Possible	Saprobic on soil, dung or rotten wood or mycorrhizal, some species hypogeous, others associated with fire sites (Cannon & Kirk 2007)	Cannon PF, Kirk PM. 2007. Fungal Families of the World. CAB International, Cambridge
ASV50	0	0	0	0	0	0	0	0	0	0	0	0	0	0	0	0	0	0	0	0	0	0	0	0	0	1	2	0	0	0	k__Fungi; p__Ascomycota; c__Pezizomycetes; o__Pezizales; f__Pyronemataceae; g__unidentified; s__unidentified	Pyronemataceae	9	Saprotroph-Symbiotroph	Dung Saprotroph-Ectomycorrhizal-Soil Saprotroph-Wood Saprotroph	Gasteroid-Pezizoid	NULL	Possible	Saprobic on soil, dung or rotten wood or mycorrhizal, some species hypogeous, others associated with fire sites (Cannon & Kirk 2007)	Cannon PF, Kirk PM. 2007. Fungal Families of the World. CAB International, Cambridge
ASV5527	0	0	0	0	0	0	0	0	2	0	0	0	0	0	0	0	0	0	0	0	0	0	0	0	0	0	0	0	0	0	k__Fungi; p__Ascomycota; c__Pezizomycetes; o__Pezizales; f__Pyronemataceae; g__unidentified; s__unidentified	Pyronemataceae	9	Saprotroph-Symbiotroph	Dung Saprotroph-Ectomycorrhizal-Soil Saprotroph-Wood Saprotroph	Gasteroid-Pezizoid	NULL	Possible	Saprobic on soil, dung or rotten wood or mycorrhizal, some species hypogeous, others associated with fire sites (Cannon & Kirk 2007)	Cannon PF, Kirk PM. 2007. Fungal Families of the World. CAB International, Cambridge
ASV6044	0	0	0	0	0	0	0	0	0	9	0	0	0	0	0	0	0	0	0	0	0	0	0	0	0	0	0	0	0	0	k__Fungi; p__Ascomycota; c__Pezizomycetes; o__Pezizales; f__Pyronemataceae; g__unidentified; s__unidentified	Pyronemataceae	9	Saprotroph-Symbiotroph	Dung Saprotroph-Ectomycorrhizal-Soil Saprotroph-Wood Saprotroph	Gasteroid-Pezizoid	NULL	Possible	Saprobic on soil, dung or rotten wood or mycorrhizal, some species hypogeous, others associated with fire sites (Cannon & Kirk 2007)	Cannon PF, Kirk PM. 2007. Fungal Families of the World. CAB International, Cambridge
ASV6278	0	0	0	0	0	0	0	0	0	0	0	0	0	0	0	0	0	0	4	0	0	0	6	0	0	0	0	0	0	0	k__Fungi; p__Ascomycota; c__Pezizomycetes; o__Pezizales; f__Pyronemataceae; g__unidentified; s__unidentified	Pyronemataceae	9	Saprotroph-Symbiotroph	Dung Saprotroph-Ectomycorrhizal-Soil Saprotroph-Wood Saprotroph	Gasteroid-Pezizoid	NULL	Possible	Saprobic on soil, dung or rotten wood or mycorrhizal, some species hypogeous, others associated with fire sites (Cannon & Kirk 2007)	Cannon PF, Kirk PM. 2007. Fungal Families of the World. CAB International, Cambridge
ASV7833	0	0	0	0	0	0	0	0	0	0	0	0	132	0	0	0	0	0	0	0	0	0	0	0	0	0	0	0	0	0	k__Fungi; p__Ascomycota; c__Pezizomycetes; o__Pezizales; f__Pyronemataceae; g__unidentified; s__unidentified	Pyronemataceae	9	Saprotroph-Symbiotroph	Dung Saprotroph-Ectomycorrhizal-Soil Saprotroph-Wood Saprotroph	Gasteroid-Pezizoid	NULL	Possible	Saprobic on soil, dung or rotten wood or mycorrhizal, some species hypogeous, others associated with fire sites (Cannon & Kirk 2007)	Cannon PF, Kirk PM. 2007. Fungal Families of the World. CAB International, Cambridge
ASV900	0	0	0	0	0	0	0	0	0	0	0	0	0	0	0	0	0	0	0	0	0	0	0	0	0	0	0	0	0	0	k__Fungi; p__Ascomycota; c__Pezizomycetes; o__Pezizales; f__Pyronemataceae; g__unidentified; s__unidentified	Pyronemataceae	9	Saprotroph-Symbiotroph	Dung Saprotroph-Ectomycorrhizal-Soil Saprotroph-Wood Saprotroph	Gasteroid-Pezizoid	NULL	Possible	Saprobic on soil, dung or rotten wood or mycorrhizal, some species hypogeous, others associated with fire sites (Cannon & Kirk 2007)	Cannon PF, Kirk PM. 2007. Fungal Families of the World. CAB International, Cambridge
ASV9560	0	0	0	0	0	0	0	0	0	0	0	0	0	0	0	0	0	0	72	0	0	0	0	0	45	0	0	0	0	0	k__Fungi; p__Ascomycota; c__Pezizomycetes; o__Pezizales; f__Pyronemataceae; g__unidentified; s__unidentified	Pyronemataceae	9	Saprotroph-Symbiotroph	Dung Saprotroph-Ectomycorrhizal-Soil Saprotroph-Wood Saprotroph	Gasteroid-Pezizoid	NULL	Possible	Saprobic on soil, dung or rotten wood or mycorrhizal, some species hypogeous, others associated with fire sites (Cannon & Kirk 2007)	Cannon PF, Kirk PM. 2007. Fungal Families of the World. CAB International, Cambridge
ASV9955	0	0	0	0	0	0	0	0	0	0	0	0	0	0	0	0	0	0	0	0	0	0	0	8	0	0	0	0	0	0	k__Fungi; p__Ascomycota; c__Pezizomycetes; o__Pezizales; f__Pyronemataceae; g__unidentified; s__unidentified	Pyronemataceae	9	Saprotroph-Symbiotroph	Dung Saprotroph-Ectomycorrhizal-Soil Saprotroph-Wood Saprotroph	Gasteroid-Pezizoid	NULL	Possible	Saprobic on soil, dung or rotten wood or mycorrhizal, some species hypogeous, others associated with fire sites (Cannon & Kirk 2007)	Cannon PF, Kirk PM. 2007. Fungal Families of the World. CAB International, Cambridge
ASV11391	0	0	0	0	0	0	0	0	0	0	0	0	0	0	0	0	0	0	0	0	0	0	0	0	0	3	1	0	0	0	k__Fungi; p__Ascomycota; c__Sordariomycetes; o__Sordariales; f__Lasiosphaeriaceae; g__Podospora; s__Podospora_pleiospora	Podospora pleiospora	20	Saprotroph-Symbiotroph	Dung Saprotroph-Endophyte	Microfungus	NULL	Probable	Endophyte detection method-culture (David et al. 2016)	Bell A. 1983. Dung Fungi: An Illustrated Guide to Coprophilous Fungi in New Zealand. Victoria University Press, Wellington; David AS, et al. 2016. Microbial Ecology 71:912-926
ASV11342	0	0	0	0	0	0	0	0	0	0	0	0	0	0	0	0	0	0	0	0	0	0	0	0	0	16	0	0	0	0	k__Fungi; p__Ascomycota; c__Sordariomycetes; o__Sordariales; f__Lasiosphaeriaceae; g__Podospora; s__Podospora_dimorpha	Podospora	13	Saprotroph-Symbiotroph	Dung Saprotroph-Endophyte-Litter Saprotroph-Undefined Saprotroph	Microfungus	NULL	Possible	Endophyte detection method-culture (David et al. 2016)	Bell A. 1983. Dung Fungi: An Illustrated Guide to Coprophilous Fungi in New Zealand. Victoria University Press, Wellington; Tedersoo L, et al. 2014. Science 346:1256688; David AS, et al. 2016. Microbial Ecology 71:912-926; Purahong W, et al. 2016. Molecular Ecology 25:4059-4074 (as litter saprotroph)
ASV11504	0	0	0	0	0	0	0	0	0	0	0	0	0	0	0	0	0	0	0	0	0	0	0	0	0	0	7	0	0	0	k__Fungi; p__Ascomycota; c__Sordariomycetes; o__Sordariales; f__Lasiosphaeriaceae; g__Podospora; s__Podospora_dimorpha	Podospora	13	Saprotroph-Symbiotroph	Dung Saprotroph-Endophyte-Litter Saprotroph-Undefined Saprotroph	Microfungus	NULL	Possible	Endophyte detection method-culture (David et al. 2016)	Bell A. 1983. Dung Fungi: An Illustrated Guide to Coprophilous Fungi in New Zealand. Victoria University Press, Wellington; Tedersoo L, et al. 2014. Science 346:1256688; David AS, et al. 2016. Microbial Ecology 71:912-926; Purahong W, et al. 2016. Molecular Ecology 25:4059-4074 (as litter saprotroph)
ASV11733	0	0	0	0	0	0	0	0	0	0	0	0	0	0	0	0	0	0	0	0	0	0	0	0	0	0	0	0	188	0	k__Fungi; p__Ascomycota; c__Sordariomycetes; o__Sordariales; f__Lasiosphaeriaceae; g__Podospora; s__Podospora_dimorpha	Podospora	13	Saprotroph-Symbiotroph	Dung Saprotroph-Endophyte-Litter Saprotroph-Undefined Saprotroph	Microfungus	NULL	Possible	Endophyte detection method-culture (David et al. 2016)	Bell A. 1983. Dung Fungi: An Illustrated Guide to Coprophilous Fungi in New Zealand. Victoria University Press, Wellington; Tedersoo L, et al. 2014. Science 346:1256688; David AS, et al. 2016. Microbial Ecology 71:912-926; Purahong W, et al. 2016. Molecular Ecology 25:4059-4074 (as litter saprotroph)
ASV11782	0	0	0	0	0	0	0	0	0	0	0	0	0	0	0	0	0	0	0	0	0	0	0	0	0	0	0	0	4	0	k__Fungi; p__Ascomycota; c__Sordariomycetes; o__Sordariales; f__Chaetomiaceae; g__Podospora; s__Podospora_multipilosa	Podospora	13	Saprotroph-Symbiotroph	Dung Saprotroph-Endophyte-Litter Saprotroph-Undefined Saprotroph	Microfungus	NULL	Possible	Endophyte detection method-culture (David et al. 2016)	Bell A. 1983. Dung Fungi: An Illustrated Guide to Coprophilous Fungi in New Zealand. Victoria University Press, Wellington; Tedersoo L, et al. 2014. Science 346:1256688; David AS, et al. 2016. Microbial Ecology 71:912-926; Purahong W, et al. 2016. Molecular Ecology 25:4059-4074 (as litter saprotroph)
ASV11849	0	0	0	0	0	0	0	0	0	0	0	0	0	0	0	0	0	0	0	0	0	0	0	0	0	0	0	0	1	1	k__Fungi; p__Ascomycota; c__Sordariomycetes; o__Sordariales; f__Chaetomiaceae; g__Podospora; s__Podospora_bulbillosa	Podospora	13	Saprotroph-Symbiotroph	Dung Saprotroph-Endophyte-Litter Saprotroph-Undefined Saprotroph	Microfungus	NULL	Possible	Endophyte detection method-culture (David et al. 2016)	Bell A. 1983. Dung Fungi: An Illustrated Guide to Coprophilous Fungi in New Zealand. Victoria University Press, Wellington; Tedersoo L, et al. 2014. Science 346:1256688; David AS, et al. 2016. Microbial Ecology 71:912-926; Purahong W, et al. 2016. Molecular Ecology 25:4059-4074 (as litter saprotroph)
ASV11898	0	0	0	0	0	0	0	0	0	0	0	0	0	0	0	0	0	0	0	0	0	0	0	0	0	0	0	0	0	145	k__Fungi; p__Ascomycota; c__Sordariomycetes; o__Sordariales; f__Lasiosphaeriaceae; g__Podospora; s__Podospora_dimorpha	Podospora	13	Saprotroph-Symbiotroph	Dung Saprotroph-Endophyte-Litter Saprotroph-Undefined Saprotroph	Microfungus	NULL	Possible	Endophyte detection method-culture (David et al. 2016)	Bell A. 1983. Dung Fungi: An Illustrated Guide to Coprophilous Fungi in New Zealand. Victoria University Press, Wellington; Tedersoo L, et al. 2014. Science 346:1256688; David AS, et al. 2016. Microbial Ecology 71:912-926; Purahong W, et al. 2016. Molecular Ecology 25:4059-4074 (as litter saprotroph)
ASV119	0	0	0	0	0	0	0	0	0	0	0	0	0	0	0	0	0	0	0	0	0	0	0	0	0	0	0	0	0	0	k__Fungi; p__Ascomycota; c__Sordariomycetes; o__Sordariales; f__Lasiosphaeriaceae; g__Podospora; s__unidentified	Podospora	13	Saprotroph-Symbiotroph	Dung Saprotroph-Endophyte-Litter Saprotroph-Undefined Saprotroph	Microfungus	NULL	Possible	Endophyte detection method-culture (David et al. 2016)	Bell A. 1983. Dung Fungi: An Illustrated Guide to Coprophilous Fungi in New Zealand. Victoria University Press, Wellington; Tedersoo L, et al. 2014. Science 346:1256688; David AS, et al. 2016. Microbial Ecology 71:912-926; Purahong W, et al. 2016. Molecular Ecology 25:4059-4074 (as litter saprotroph)
ASV11941	0	0	0	0	0	0	0	0	0	0	0	0	0	0	0	0	0	0	0	0	0	0	0	0	0	0	0	0	0	2	k__Fungi; p__Ascomycota; c__Sordariomycetes; o__Sordariales; f__Chaetomiaceae; g__Podospora; s__Podospora_multipilosa	Podospora	13	Saprotroph-Symbiotroph	Dung Saprotroph-Endophyte-Litter Saprotroph-Undefined Saprotroph	Microfungus	NULL	Possible	Endophyte detection method-culture (David et al. 2016)	Bell A. 1983. Dung Fungi: An Illustrated Guide to Coprophilous Fungi in New Zealand. Victoria University Press, Wellington; Tedersoo L, et al. 2014. Science 346:1256688; David AS, et al. 2016. Microbial Ecology 71:912-926; Purahong W, et al. 2016. Molecular Ecology 25:4059-4074 (as litter saprotroph)
ASV12034	0	0	0	0	0	0	0	0	0	0	0	0	0	0	0	0	0	0	0	0	0	0	0	0	0	0	0	84	0	0	k__Fungi; p__Ascomycota; c__Sordariomycetes; o__Sordariales; f__Lasiosphaeriaceae; g__Podospora; s__Podospora_dimorpha	Podospora	13	Saprotroph-Symbiotroph	Dung Saprotroph-Endophyte-Litter Saprotroph-Undefined Saprotroph	Microfungus	NULL	Possible	Endophyte detection method-culture (David et al. 2016)	Bell A. 1983. Dung Fungi: An Illustrated Guide to Coprophilous Fungi in New Zealand. Victoria University Press, Wellington; Tedersoo L, et al. 2014. Science 346:1256688; David AS, et al. 2016. Microbial Ecology 71:912-926; Purahong W, et al. 2016. Molecular Ecology 25:4059-4074 (as litter saprotroph)
ASV1412	0	33	0	0	0	0	0	0	0	0	0	0	0	0	0	0	0	0	0	0	0	0	0	0	0	0	0	0	0	0	k__Fungi; p__Ascomycota; c__Sordariomycetes; o__Sordariales; f__Lasiosphaeriaceae; g__Podospora; s__unidentified	Podospora	13	Saprotroph-Symbiotroph	Dung Saprotroph-Endophyte-Litter Saprotroph-Undefined Saprotroph	Microfungus	NULL	Possible	Endophyte detection method-culture (David et al. 2016)	Bell A. 1983. Dung Fungi: An Illustrated Guide to Coprophilous Fungi in New Zealand. Victoria University Press, Wellington; Tedersoo L, et al. 2014. Science 346:1256688; David AS, et al. 2016. Microbial Ecology 71:912-926; Purahong W, et al. 2016. Molecular Ecology 25:4059-4074 (as litter saprotroph)
ASV1587	0	0	55	0	0	0	0	0	0	0	0	0	0	0	0	0	0	0	0	0	0	0	0	0	0	0	0	0	0	0	k__Fungi; p__Ascomycota; c__Sordariomycetes; o__Sordariales; f__Lasiosphaeriaceae; g__Podospora; s__unidentified	Podospora	13	Saprotroph-Symbiotroph	Dung Saprotroph-Endophyte-Litter Saprotroph-Undefined Saprotroph	Microfungus	NULL	Possible	Endophyte detection method-culture (David et al. 2016)	Bell A. 1983. Dung Fungi: An Illustrated Guide to Coprophilous Fungi in New Zealand. Victoria University Press, Wellington; Tedersoo L, et al. 2014. Science 346:1256688; David AS, et al. 2016. Microbial Ecology 71:912-926; Purahong W, et al. 2016. Molecular Ecology 25:4059-4074 (as litter saprotroph)
ASV2273	0	0	0	0	0	2	0	0	0	0	0	0	0	0	0	0	0	0	0	0	0	0	0	0	0	0	0	0	0	0	k__Fungi; p__Ascomycota; c__Sordariomycetes; o__Sordariales; f__Lasiosphaeriaceae; g__Podospora; s__unidentified	Podospora	13	Saprotroph-Symbiotroph	Dung Saprotroph-Endophyte-Litter Saprotroph-Undefined Saprotroph	Microfungus	NULL	Possible	Endophyte detection method-culture (David et al. 2016)	Bell A. 1983. Dung Fungi: An Illustrated Guide to Coprophilous Fungi in New Zealand. Victoria University Press, Wellington; Tedersoo L, et al. 2014. Science 346:1256688; David AS, et al. 2016. Microbial Ecology 71:912-926; Purahong W, et al. 2016. Molecular Ecology 25:4059-4074 (as litter saprotroph)
ASV2469	0	0	0	2	0	0	0	0	0	0	0	0	0	0	0	0	4	0	0	0	0	0	0	0	0	0	0	0	0	0	k__Fungi; p__Ascomycota; c__Sordariomycetes; o__Sordariales; f__Lasiosphaeriaceae; g__Podospora; s__unidentified	Podospora	13	Saprotroph-Symbiotroph	Dung Saprotroph-Endophyte-Litter Saprotroph-Undefined Saprotroph	Microfungus	NULL	Possible	Endophyte detection method-culture (David et al. 2016)	Bell A. 1983. Dung Fungi: An Illustrated Guide to Coprophilous Fungi in New Zealand. Victoria University Press, Wellington; Tedersoo L, et al. 2014. Science 346:1256688; David AS, et al. 2016. Microbial Ecology 71:912-926; Purahong W, et al. 2016. Molecular Ecology 25:4059-4074 (as litter saprotroph)
ASV248	0	0	0	0	0	0	0	0	0	0	0	0	0	0	0	0	0	0	0	0	0	0	0	0	0	0	0	0	0	0	k__Fungi; p__Ascomycota; c__Sordariomycetes; o__Sordariales; f__Chaetomiaceae; g__Podospora; s__Podospora_multipilosa	Podospora	13	Saprotroph-Symbiotroph	Dung Saprotroph-Endophyte-Litter Saprotroph-Undefined Saprotroph	Microfungus	NULL	Possible	Endophyte detection method-culture (David et al. 2016)	Bell A. 1983. Dung Fungi: An Illustrated Guide to Coprophilous Fungi in New Zealand. Victoria University Press, Wellington; Tedersoo L, et al. 2014. Science 346:1256688; David AS, et al. 2016. Microbial Ecology 71:912-926; Purahong W, et al. 2016. Molecular Ecology 25:4059-4074 (as litter saprotroph)
ASV2818	0	0	0	0	0	0	0	0	0	0	0	0	0	0	0	0	0	0	0	0	0	0	0	0	0	0	0	0	0	0	k__Fungi; p__Ascomycota; c__Sordariomycetes; o__Sordariales; f__Lasiosphaeriaceae; g__Podospora; s__unidentified	Podospora	13	Saprotroph-Symbiotroph	Dung Saprotroph-Endophyte-Litter Saprotroph-Undefined Saprotroph	Microfungus	NULL	Possible	Endophyte detection method-culture (David et al. 2016)	Bell A. 1983. Dung Fungi: An Illustrated Guide to Coprophilous Fungi in New Zealand. Victoria University Press, Wellington; Tedersoo L, et al. 2014. Science 346:1256688; David AS, et al. 2016. Microbial Ecology 71:912-926; Purahong W, et al. 2016. Molecular Ecology 25:4059-4074 (as litter saprotroph)
ASV4285	0	0	0	0	0	0	0	0	0	0	0	0	0	0	0	0	0	0	0	0	0	0	0	0	0	0	0	0	0	0	k__Fungi; p__Ascomycota; c__Sordariomycetes; o__Sordariales; f__Lasiosphaeriaceae; g__Podospora; s__Podospora_dimorpha	Podospora	13	Saprotroph-Symbiotroph	Dung Saprotroph-Endophyte-Litter Saprotroph-Undefined Saprotroph	Microfungus	NULL	Possible	Endophyte detection method-culture (David et al. 2016)	Bell A. 1983. Dung Fungi: An Illustrated Guide to Coprophilous Fungi in New Zealand. Victoria University Press, Wellington; Tedersoo L, et al. 2014. Science 346:1256688; David AS, et al. 2016. Microbial Ecology 71:912-926; Purahong W, et al. 2016. Molecular Ecology 25:4059-4074 (as litter saprotroph)
ASV4365	0	0	0	0	0	0	0	0	0	0	0	0	0	0	0	0	0	0	0	0	0	0	0	0	0	0	0	0	0	0	k__Fungi; p__Ascomycota; c__Sordariomycetes; o__Sordariales; f__Chaetomiaceae; g__Podospora; s__Podospora_bulbillosa	Podospora	13	Saprotroph-Symbiotroph	Dung Saprotroph-Endophyte-Litter Saprotroph-Undefined Saprotroph	Microfungus	NULL	Possible	Endophyte detection method-culture (David et al. 2016)	Bell A. 1983. Dung Fungi: An Illustrated Guide to Coprophilous Fungi in New Zealand. Victoria University Press, Wellington; Tedersoo L, et al. 2014. Science 346:1256688; David AS, et al. 2016. Microbial Ecology 71:912-926; Purahong W, et al. 2016. Molecular Ecology 25:4059-4074 (as litter saprotroph)
ASV48	0	0	0	0	0	0	0	0	0	0	0	0	0	27	15	0	0	0	0	0	0	0	0	0	0	0	0	0	0	0	k__Fungi; p__Ascomycota; c__Sordariomycetes; o__Sordariales; f__Lasiosphaeriaceae; g__Podospora; s__unidentified	Podospora	13	Saprotroph-Symbiotroph	Dung Saprotroph-Endophyte-Litter Saprotroph-Undefined Saprotroph	Microfungus	NULL	Possible	Endophyte detection method-culture (David et al. 2016)	Bell A. 1983. Dung Fungi: An Illustrated Guide to Coprophilous Fungi in New Zealand. Victoria University Press, Wellington; Tedersoo L, et al. 2014. Science 346:1256688; David AS, et al. 2016. Microbial Ecology 71:912-926; Purahong W, et al. 2016. Molecular Ecology 25:4059-4074 (as litter saprotroph)
ASV5121	0	0	0	0	0	0	0	0	0	0	0	0	0	0	0	0	0	0	0	0	0	0	0	0	0	0	0	0	0	0	k__Fungi; p__Ascomycota; c__Sordariomycetes; o__Sordariales; f__Lasiosphaeriaceae; g__Podospora; s__Podospora_dimorpha	Podospora	13	Saprotroph-Symbiotroph	Dung Saprotroph-Endophyte-Litter Saprotroph-Undefined Saprotroph	Microfungus	NULL	Possible	Endophyte detection method-culture (David et al. 2016)	Bell A. 1983. Dung Fungi: An Illustrated Guide to Coprophilous Fungi in New Zealand. Victoria University Press, Wellington; Tedersoo L, et al. 2014. Science 346:1256688; David AS, et al. 2016. Microbial Ecology 71:912-926; Purahong W, et al. 2016. Molecular Ecology 25:4059-4074 (as litter saprotroph)
ASV5151	0	0	0	0	0	0	0	0	0	0	0	0	0	0	0	0	0	0	0	0	0	0	0	0	0	0	0	0	0	0	k__Fungi; p__Ascomycota; c__Sordariomycetes; o__Sordariales; f__Chaetomiaceae; g__Podospora; s__Podospora_multipilosa	Podospora	13	Saprotroph-Symbiotroph	Dung Saprotroph-Endophyte-Litter Saprotroph-Undefined Saprotroph	Microfungus	NULL	Possible	Endophyte detection method-culture (David et al. 2016)	Bell A. 1983. Dung Fungi: An Illustrated Guide to Coprophilous Fungi in New Zealand. Victoria University Press, Wellington; Tedersoo L, et al. 2014. Science 346:1256688; David AS, et al. 2016. Microbial Ecology 71:912-926; Purahong W, et al. 2016. Molecular Ecology 25:4059-4074 (as litter saprotroph)
ASV6224	0	0	0	0	0	0	0	0	0	0	0	0	0	0	0	0	0	0	0	0	0	0	0	0	0	0	0	0	0	0	k__Fungi; p__Ascomycota; c__Sordariomycetes; o__Sordariales; f__Lasiosphaeriaceae; g__Podospora; s__unidentified	Podospora	13	Saprotroph-Symbiotroph	Dung Saprotroph-Endophyte-Litter Saprotroph-Undefined Saprotroph	Microfungus	NULL	Possible	Endophyte detection method-culture (David et al. 2016)	Bell A. 1983. Dung Fungi: An Illustrated Guide to Coprophilous Fungi in New Zealand. Victoria University Press, Wellington; Tedersoo L, et al. 2014. Science 346:1256688; David AS, et al. 2016. Microbial Ecology 71:912-926; Purahong W, et al. 2016. Molecular Ecology 25:4059-4074 (as litter saprotroph)
ASV6306	0	0	0	0	0	0	0	0	0	0	0	0	0	0	0	0	0	0	0	0	0	0	0	0	0	0	0	0	0	0	k__Fungi; p__Ascomycota; c__Sordariomycetes; o__Sordariales; f__Lasiosphaeriaceae; g__Podospora; s__Podospora_dimorpha	Podospora	13	Saprotroph-Symbiotroph	Dung Saprotroph-Endophyte-Litter Saprotroph-Undefined Saprotroph	Microfungus	NULL	Possible	Endophyte detection method-culture (David et al. 2016)	Bell A. 1983. Dung Fungi: An Illustrated Guide to Coprophilous Fungi in New Zealand. Victoria University Press, Wellington; Tedersoo L, et al. 2014. Science 346:1256688; David AS, et al. 2016. Microbial Ecology 71:912-926; Purahong W, et al. 2016. Molecular Ecology 25:4059-4074 (as litter saprotroph)
ASV6793	0	0	0	0	0	0	0	0	0	0	0	0	0	0	0	0	0	0	0	0	0	0	0	0	0	0	0	0	0	0	k__Fungi; p__Ascomycota; c__Sordariomycetes; o__Sordariales; f__Lasiosphaeriaceae; g__Podospora; s__unidentified	Podospora	13	Saprotroph-Symbiotroph	Dung Saprotroph-Endophyte-Litter Saprotroph-Undefined Saprotroph	Microfungus	NULL	Possible	Endophyte detection method-culture (David et al. 2016)	Bell A. 1983. Dung Fungi: An Illustrated Guide to Coprophilous Fungi in New Zealand. Victoria University Press, Wellington; Tedersoo L, et al. 2014. Science 346:1256688; David AS, et al. 2016. Microbial Ecology 71:912-926; Purahong W, et al. 2016. Molecular Ecology 25:4059-4074 (as litter saprotroph)
ASV727	0	0	0	0	0	0	0	0	0	0	0	0	0	0	0	0	0	0	0	0	0	0	0	0	0	0	0	0	0	0	k__Fungi; p__Ascomycota; c__Sordariomycetes; o__Sordariales; f__Lasiosphaeriaceae; g__Podospora; s__unidentified	Podospora	13	Saprotroph-Symbiotroph	Dung Saprotroph-Endophyte-Litter Saprotroph-Undefined Saprotroph	Microfungus	NULL	Possible	Endophyte detection method-culture (David et al. 2016)	Bell A. 1983. Dung Fungi: An Illustrated Guide to Coprophilous Fungi in New Zealand. Victoria University Press, Wellington; Tedersoo L, et al. 2014. Science 346:1256688; David AS, et al. 2016. Microbial Ecology 71:912-926; Purahong W, et al. 2016. Molecular Ecology 25:4059-4074 (as litter saprotroph)
ASV7436	0	0	0	0	0	0	0	0	0	0	0	0	0	28	0	0	0	0	0	0	0	0	0	0	0	0	0	0	0	0	k__Fungi; p__Ascomycota; c__Sordariomycetes; o__Sordariales; f__Lasiosphaeriaceae; g__Podospora; s__Podospora_dimorpha	Podospora	13	Saprotroph-Symbiotroph	Dung Saprotroph-Endophyte-Litter Saprotroph-Undefined Saprotroph	Microfungus	NULL	Possible	Endophyte detection method-culture (David et al. 2016)	Bell A. 1983. Dung Fungi: An Illustrated Guide to Coprophilous Fungi in New Zealand. Victoria University Press, Wellington; Tedersoo L, et al. 2014. Science 346:1256688; David AS, et al. 2016. Microbial Ecology 71:912-926; Purahong W, et al. 2016. Molecular Ecology 25:4059-4074 (as litter saprotroph)
ASV7522	0	0	0	0	0	0	0	0	0	0	0	0	0	2	0	0	0	0	0	0	0	0	0	0	0	0	0	0	0	0	k__Fungi; p__Ascomycota; c__Sordariomycetes; o__Sordariales; f__Chaetomiaceae; g__Podospora; s__Podospora_bulbillosa	Podospora	13	Saprotroph-Symbiotroph	Dung Saprotroph-Endophyte-Litter Saprotroph-Undefined Saprotroph	Microfungus	NULL	Possible	Endophyte detection method-culture (David et al. 2016)	Bell A. 1983. Dung Fungi: An Illustrated Guide to Coprophilous Fungi in New Zealand. Victoria University Press, Wellington; Tedersoo L, et al. 2014. Science 346:1256688; David AS, et al. 2016. Microbial Ecology 71:912-926; Purahong W, et al. 2016. Molecular Ecology 25:4059-4074 (as litter saprotroph)
ASV7628	0	0	0	0	0	0	0	0	0	0	0	0	0	0	17	0	0	0	0	0	0	0	0	0	0	0	0	0	0	0	k__Fungi; p__Ascomycota; c__Sordariomycetes; o__Sordariales; f__Lasiosphaeriaceae; g__Podospora; s__Podospora_dimorpha	Podospora	13	Saprotroph-Symbiotroph	Dung Saprotroph-Endophyte-Litter Saprotroph-Undefined Saprotroph	Microfungus	NULL	Possible	Endophyte detection method-culture (David et al. 2016)	Bell A. 1983. Dung Fungi: An Illustrated Guide to Coprophilous Fungi in New Zealand. Victoria University Press, Wellington; Tedersoo L, et al. 2014. Science 346:1256688; David AS, et al. 2016. Microbial Ecology 71:912-926; Purahong W, et al. 2016. Molecular Ecology 25:4059-4074 (as litter saprotroph)
ASV7667	0	0	0	0	0	0	0	0	0	0	0	0	0	0	3	0	0	0	0	0	0	0	0	0	0	0	0	0	0	0	k__Fungi; p__Ascomycota; c__Sordariomycetes; o__Sordariales; f__Chaetomiaceae; g__Podospora; s__Podospora_bulbillosa	Podospora	13	Saprotroph-Symbiotroph	Dung Saprotroph-Endophyte-Litter Saprotroph-Undefined Saprotroph	Microfungus	NULL	Possible	Endophyte detection method-culture (David et al. 2016)	Bell A. 1983. Dung Fungi: An Illustrated Guide to Coprophilous Fungi in New Zealand. Victoria University Press, Wellington; Tedersoo L, et al. 2014. Science 346:1256688; David AS, et al. 2016. Microbial Ecology 71:912-926; Purahong W, et al. 2016. Molecular Ecology 25:4059-4074 (as litter saprotroph)
ASV8400	0	0	0	0	0	0	0	0	0	0	0	0	0	0	0	0	0	0	0	0	0	0	0	0	0	0	0	0	0	0	k__Fungi; p__Ascomycota; c__Sordariomycetes; o__Sordariales; f__Lasiosphaeriaceae; g__Podospora; s__unidentified	Podospora	13	Saprotroph-Symbiotroph	Dung Saprotroph-Endophyte-Litter Saprotroph-Undefined Saprotroph	Microfungus	NULL	Possible	Endophyte detection method-culture (David et al. 2016)	Bell A. 1983. Dung Fungi: An Illustrated Guide to Coprophilous Fungi in New Zealand. Victoria University Press, Wellington; Tedersoo L, et al. 2014. Science 346:1256688; David AS, et al. 2016. Microbial Ecology 71:912-926; Purahong W, et al. 2016. Molecular Ecology 25:4059-4074 (as litter saprotroph)
ASV10095	0	0	0	0	0	0	0	0	0	0	0	0	0	0	0	0	0	0	0	0	0	11	0	0	0	0	0	0	0	0	k__Fungi; p__Ascomycota; c__Leotiomycetes; o__Thelebolales; f__Thelebolaceae; g__Thelebolus; s__Thelebolus_ellipsoideus	Thelebolus	13	Saprotroph-Symbiotroph	Dung Saprotroph-Endophyte-Undefined Saprotroph	Microfungus	NULL	Probable	Endophyte detection method-culture (David et al. 2016)	Tedersoo L, et al. 2014. Science 346:1256688; David AS, et al. 2016. Microbial Ecology 71:912-926
ASV1483	0	3	0	0	0	0	0	0	0	0	0	0	0	0	0	0	0	0	0	0	0	0	0	0	0	0	0	0	0	0	k__Fungi; p__Ascomycota; c__Leotiomycetes; o__Thelebolales; f__Thelebolaceae; g__Thelebolus; s__Thelebolus_ellipsoideus	Thelebolus	13	Saprotroph-Symbiotroph	Dung Saprotroph-Endophyte-Undefined Saprotroph	Microfungus	NULL	Probable	Endophyte detection method-culture (David et al. 2016)	Tedersoo L, et al. 2014. Science 346:1256688; David AS, et al. 2016. Microbial Ecology 71:912-926
ASV200	0	0	4	0	0	0	0	0	0	0	0	0	0	6	8	0	0	0	0	12	20	0	26	18	37	0	0	0	0	15	k__Fungi; p__Ascomycota; c__Leotiomycetes; o__Thelebolales; f__Thelebolaceae; g__Thelebolus; s__Thelebolus_ellipsoideus	Thelebolus	13	Saprotroph-Symbiotroph	Dung Saprotroph-Endophyte-Undefined Saprotroph	Microfungus	NULL	Probable	Endophyte detection method-culture (David et al. 2016)	Tedersoo L, et al. 2014. Science 346:1256688; David AS, et al. 2016. Microbial Ecology 71:912-926
ASV2194	0	0	0	0	0	5	0	0	0	16	0	0	235	0	0	0	0	0	0	0	0	0	0	0	0	0	5	0	0	0	k__Fungi; p__Ascomycota; c__Leotiomycetes; o__Thelebolales; f__Thelebolaceae; g__Thelebolus; s__Thelebolus_ellipsoideus	Thelebolus	13	Saprotroph-Symbiotroph	Dung Saprotroph-Endophyte-Undefined Saprotroph	Microfungus	NULL	Probable	Endophyte detection method-culture (David et al. 2016)	Tedersoo L, et al. 2014. Science 346:1256688; David AS, et al. 2016. Microbial Ecology 71:912-926
ASV2607	0	0	0	0	0	0	0	0	0	0	0	0	0	0	0	0	0	0	0	0	0	0	0	0	0	0	0	0	0	0	k__Fungi; p__Ascomycota; c__Leotiomycetes; o__Thelebolales; f__Thelebolaceae; g__Thelebolus; s__Thelebolus_ellipsoideus	Thelebolus	13	Saprotroph-Symbiotroph	Dung Saprotroph-Endophyte-Undefined Saprotroph	Microfungus	NULL	Probable	Endophyte detection method-culture (David et al. 2016)	Tedersoo L, et al. 2014. Science 346:1256688; David AS, et al. 2016. Microbial Ecology 71:912-926
ASV2823	0	0	0	0	0	0	0	0	0	0	0	0	0	0	0	0	0	0	0	0	0	0	0	0	0	0	0	0	0	0	k__Fungi; p__Ascomycota; c__Leotiomycetes; o__Thelebolales; f__Thelebolaceae; g__Thelebolus; s__Thelebolus_ellipsoideus	Thelebolus	13	Saprotroph-Symbiotroph	Dung Saprotroph-Endophyte-Undefined Saprotroph	Microfungus	NULL	Probable	Endophyte detection method-culture (David et al. 2016)	Tedersoo L, et al. 2014. Science 346:1256688; David AS, et al. 2016. Microbial Ecology 71:912-926
ASV7264	0	0	0	0	0	0	0	0	0	0	0	0	0	0	0	0	0	0	0	0	0	0	0	0	0	0	0	0	0	0	k__Fungi; p__Ascomycota; c__Leotiomycetes; o__Thelebolales; f__Thelebolaceae; g__Thelebolus; s__Thelebolus_ellipsoideus	Thelebolus	13	Saprotroph-Symbiotroph	Dung Saprotroph-Endophyte-Undefined Saprotroph	Microfungus	NULL	Probable	Endophyte detection method-culture (David et al. 2016)	Tedersoo L, et al. 2014. Science 346:1256688; David AS, et al. 2016. Microbial Ecology 71:912-926
ASV10241	0	0	0	0	0	0	0	0	0	0	0	0	0	0	0	0	0	0	0	0	0	0	0	0	0	0	0	0	5	0	k__Fungi; p__Ascomycota; c__Sordariomycetes; o__Hypocreales; f__Hypocreales_fam_Incertae_sedis; g__Stilbella; s__Stilbella_byssiseda	Stilbella	13	Saprotroph-Symbiotroph	Dung Saprotroph-Endophyte-Wood Saprotroph	NULL	Soft Rot	Possible	NULL	Duncan CG, Eslyn WE. 1966. Mycologia 58:642-645; Tedersoo L, et al. 2014. Science 346:1256688
ASV1391	0	525	591	0	0	0	0	0	0	0	0	0	0	36	30	0	0	0	0	0	0	0	0	0	0	3	0	0	0	0	k__Fungi; p__Ascomycota; c__Leotiomycetes; o__Helotiales; f__Helotiaceae; g__Mycofalcella; s__Mycofalcella_calcarata	Helotiaceae	9	Saprotroph-Symbiotroph	Ectomycorrhizal-Fungal Parasite-Plant Pathogen-Wood Saprotroph	Microfungus	NULL	Probable	Usually saprobic on herbaceous or woody tissues, some species fungicolous. A few species are known to form mycorrhizae (Cannon & Kirk 2007)	Cannon PF, Kirk PM. 2007. Fungal Families of the World. CAB International, Cambridge
ASV1871	3	0	0	0	0	0	0	0	0	0	0	0	0	0	0	0	0	0	0	0	0	0	0	0	0	0	0	0	0	0	k__Fungi; p__Ascomycota; c__Leotiomycetes; o__Helotiales; f__Helotiaceae; g__unidentified; s__unidentified	Helotiaceae	9	Saprotroph-Symbiotroph	Ectomycorrhizal-Fungal Parasite-Plant Pathogen-Wood Saprotroph	Microfungus	NULL	Probable	Usually saprobic on herbaceous or woody tissues, some species fungicolous. A few species are known to form mycorrhizae (Cannon & Kirk 2007)	Cannon PF, Kirk PM. 2007. Fungal Families of the World. CAB International, Cambridge
ASV242	0	0	0	0	0	0	0	0	0	0	0	0	0	0	0	0	0	0	0	0	0	0	0	0	0	0	0	0	0	0	k__Fungi; p__Ascomycota; c__Leotiomycetes; o__Helotiales; f__Helotiaceae; g__unidentified; s__unidentified	Helotiaceae	9	Saprotroph-Symbiotroph	Ectomycorrhizal-Fungal Parasite-Plant Pathogen-Wood Saprotroph	Microfungus	NULL	Probable	Usually saprobic on herbaceous or woody tissues, some species fungicolous. A few species are known to form mycorrhizae (Cannon & Kirk 2007)	Cannon PF, Kirk PM. 2007. Fungal Families of the World. CAB International, Cambridge
ASV2671	0	0	0	0	0	0	0	0	0	0	0	0	0	0	0	0	0	0	0	0	0	0	0	0	0	0	0	0	0	0	k__Fungi; p__Ascomycota; c__Leotiomycetes; o__Helotiales; f__Helotiaceae; g__Mycofalcella; s__Mycofalcella_calcarata	Helotiaceae	9	Saprotroph-Symbiotroph	Ectomycorrhizal-Fungal Parasite-Plant Pathogen-Wood Saprotroph	Microfungus	NULL	Probable	Usually saprobic on herbaceous or woody tissues, some species fungicolous. A few species are known to form mycorrhizae (Cannon & Kirk 2007)	Cannon PF, Kirk PM. 2007. Fungal Families of the World. CAB International, Cambridge
ASV3564	0	0	0	0	0	0	0	0	0	0	0	0	0	0	0	0	0	0	0	0	0	0	0	0	0	0	0	0	0	0	k__Fungi; p__Ascomycota; c__Leotiomycetes; o__Helotiales; f__Helotiaceae; g__unidentified; s__unidentified	Helotiaceae	9	Saprotroph-Symbiotroph	Ectomycorrhizal-Fungal Parasite-Plant Pathogen-Wood Saprotroph	Microfungus	NULL	Probable	Usually saprobic on herbaceous or woody tissues, some species fungicolous. A few species are known to form mycorrhizae (Cannon & Kirk 2007)	Cannon PF, Kirk PM. 2007. Fungal Families of the World. CAB International, Cambridge
ASV5165	0	0	0	0	0	0	0	0	0	0	0	0	0	0	0	0	0	0	0	0	0	0	0	0	0	0	0	0	0	0	k__Fungi; p__Ascomycota; c__Leotiomycetes; o__Helotiales; f__Helotiaceae; g__unidentified; s__unidentified	Helotiaceae	9	Saprotroph-Symbiotroph	Ectomycorrhizal-Fungal Parasite-Plant Pathogen-Wood Saprotroph	Microfungus	NULL	Probable	Usually saprobic on herbaceous or woody tissues, some species fungicolous. A few species are known to form mycorrhizae (Cannon & Kirk 2007)	Cannon PF, Kirk PM. 2007. Fungal Families of the World. CAB International, Cambridge
ASV6492	0	0	0	0	0	0	0	0	0	0	0	0	0	0	0	0	0	0	0	0	0	0	0	0	0	0	0	0	0	0	k__Fungi; p__Basidiomycota; c__Agaricomycetes; o__Cantharellales; f__Clavulinaceae; g__unidentified; s__unidentified	Clavulinaceae	9	Saprotroph-Symbiotroph	Ectomycorrhizal-Lichenized-Wood Saprotroph	Clavarioid	NULL	Possible	Some species form ectomycorrhizas, with fruit bodies in leaf litter and on soil. Others are probably saprobes associated with rotten wood (Cannon & Kirk 2007)	Cannon PF, Kirk PM. 2007. Fungal Families of the World. CAB International, Cambridge; Nelsen MP, et al. 2007. American Journal of Botany 94:1289-1296 (doi:10.3732/ajb.94.8.1289)
ASV6918	0	0	0	0	0	0	0	0	0	0	0	0	0	0	0	0	0	0	0	0	0	0	0	0	0	0	0	0	0	0	k__Fungi; p__Basidiomycota; c__Agaricomycetes; o__Cantharellales; f__Clavulinaceae; g__unidentified; s__unidentified	Clavulinaceae	9	Saprotroph-Symbiotroph	Ectomycorrhizal-Lichenized-Wood Saprotroph	Clavarioid	NULL	Possible	Some species form ectomycorrhizas, with fruit bodies in leaf litter and on soil. Others are probably saprobes associated with rotten wood (Cannon & Kirk 2007)	Cannon PF, Kirk PM. 2007. Fungal Families of the World. CAB International, Cambridge; Nelsen MP, et al. 2007. American Journal of Botany 94:1289-1296 (doi:10.3732/ajb.94.8.1289)
ASV10099	0	0	0	0	0	0	0	0	0	0	0	0	0	0	0	0	0	0	0	0	0	10	0	0	0	0	0	0	0	0	k__Fungi; p__Basidiomycota; c__Agaricomycetes; o__Thelephorales; f__Thelephoraceae; g__unclassified_Thelephoraceae; s__unclassified_Thelephoraceae	Thelephoraceae	9	Saprotroph-Symbiotroph	Ectomycorrhizal-Undefined Saprotroph	Clavarioid	NULL	Probable	On the ground, on soil, a few on wood. At least some speices ectomycorrhizal (Cannon & Kirk 2007)	Cannon PF, Kirk PM. 2007. Fungal Families of the World. CAB International, Cambridge
ASV10156	0	0	0	0	0	0	0	0	0	0	0	0	0	0	0	0	0	0	0	0	0	4	0	0	0	0	0	0	0	0	k__Fungi; p__Basidiomycota; c__Agaricomycetes; o__Thelephorales; f__Thelephoraceae; g__unidentified; s__unidentified	Thelephoraceae	9	Saprotroph-Symbiotroph	Ectomycorrhizal-Undefined Saprotroph	Clavarioid	NULL	Probable	On the ground, on soil, a few on wood. At least some speices ectomycorrhizal (Cannon & Kirk 2007)	Cannon PF, Kirk PM. 2007. Fungal Families of the World. CAB International, Cambridge
ASV10172	0	0	0	0	0	0	0	0	0	0	0	0	0	0	0	0	0	0	0	0	0	3	0	0	0	0	0	0	0	0	k__Fungi; p__Basidiomycota; c__Agaricomycetes; o__Thelephorales; f__Thelephoraceae; g__unclassified_Thelephoraceae; s__unclassified_Thelephoraceae	Thelephoraceae	9	Saprotroph-Symbiotroph	Ectomycorrhizal-Undefined Saprotroph	Clavarioid	NULL	Probable	On the ground, on soil, a few on wood. At least some speices ectomycorrhizal (Cannon & Kirk 2007)	Cannon PF, Kirk PM. 2007. Fungal Families of the World. CAB International, Cambridge
ASV10173	0	0	0	0	0	0	0	0	0	0	0	0	0	0	0	0	0	0	0	0	0	3	0	0	0	0	0	0	0	0	k__Fungi; p__Basidiomycota; c__Agaricomycetes; o__Thelephorales; f__Thelephoraceae; g__unidentified; s__unidentified	Thelephoraceae	9	Saprotroph-Symbiotroph	Ectomycorrhizal-Undefined Saprotroph	Clavarioid	NULL	Probable	On the ground, on soil, a few on wood. At least some speices ectomycorrhizal (Cannon & Kirk 2007)	Cannon PF, Kirk PM. 2007. Fungal Families of the World. CAB International, Cambridge
ASV10745	0	0	0	0	0	0	0	0	0	0	0	0	0	0	0	0	0	0	0	0	0	0	0	0	0	0	0	0	0	0	k__Fungi; p__Basidiomycota; c__Agaricomycetes; o__Thelephorales; f__Thelephoraceae; g__unclassified_Thelephoraceae; s__unclassified_Thelephoraceae	Thelephoraceae	9	Saprotroph-Symbiotroph	Ectomycorrhizal-Undefined Saprotroph	Clavarioid	NULL	Probable	On the ground, on soil, a few on wood. At least some speices ectomycorrhizal (Cannon & Kirk 2007)	Cannon PF, Kirk PM. 2007. Fungal Families of the World. CAB International, Cambridge
ASV10941	0	0	0	0	0	0	0	0	0	0	0	0	0	0	0	0	0	0	0	0	0	0	0	0	0	0	0	0	0	0	k__Fungi; p__Basidiomycota; c__Agaricomycetes; o__Thelephorales; f__Thelephoraceae; g__unclassified_Thelephoraceae; s__unclassified_Thelephoraceae	Thelephoraceae	9	Saprotroph-Symbiotroph	Ectomycorrhizal-Undefined Saprotroph	Clavarioid	NULL	Probable	On the ground, on soil, a few on wood. At least some speices ectomycorrhizal (Cannon & Kirk 2007)	Cannon PF, Kirk PM. 2007. Fungal Families of the World. CAB International, Cambridge
ASV11025	0	0	0	0	0	0	0	0	0	0	0	0	0	0	0	0	0	0	0	0	0	0	0	0	0	0	0	0	0	0	k__Fungi; p__Basidiomycota; c__Agaricomycetes; o__Thelephorales; f__Thelephoraceae; g__unidentified; s__unidentified	Thelephoraceae	9	Saprotroph-Symbiotroph	Ectomycorrhizal-Undefined Saprotroph	Clavarioid	NULL	Probable	On the ground, on soil, a few on wood. At least some speices ectomycorrhizal (Cannon & Kirk 2007)	Cannon PF, Kirk PM. 2007. Fungal Families of the World. CAB International, Cambridge
ASV11678	0	0	0	0	0	0	0	0	0	0	0	0	0	0	0	0	0	0	0	0	0	0	0	0	33	0	0	0	0	0	k__Fungi; p__Basidiomycota; c__Agaricomycetes; o__Thelephorales; f__Thelephoraceae; g__unidentified; s__unidentified	Thelephoraceae	9	Saprotroph-Symbiotroph	Ectomycorrhizal-Undefined Saprotroph	Clavarioid	NULL	Probable	On the ground, on soil, a few on wood. At least some speices ectomycorrhizal (Cannon & Kirk 2007)	Cannon PF, Kirk PM. 2007. Fungal Families of the World. CAB International, Cambridge
ASV1383	19443	2601	3285	44215	29489	29773	13118	4972	6629	44863	41099	33872	10258	3895	3070	133	0	0	141	72	48	14049	9631	7718	10957	4023	3441	53196	26222	26416	k__Fungi; p__Basidiomycota; c__Agaricomycetes; o__Thelephorales; f__Thelephoraceae; g__unidentified; s__unidentified	Thelephoraceae	9	Saprotroph-Symbiotroph	Ectomycorrhizal-Undefined Saprotroph	Clavarioid	NULL	Probable	On the ground, on soil, a few on wood. At least some speices ectomycorrhizal (Cannon & Kirk 2007)	Cannon PF, Kirk PM. 2007. Fungal Families of the World. CAB International, Cambridge
ASV1384	14107	1533	1834	0	0	0	8968	0	0	0	0	8885	6773	3066	2206	46843	32982	25008	0	0	0	0	222	161	7231	2818	2544	3643	1215	1162	k__Fungi; p__Basidiomycota; c__Agaricomycetes; o__Thelephorales; f__Thelephoraceae; g__unidentified; s__unidentified	Thelephoraceae	9	Saprotroph-Symbiotroph	Ectomycorrhizal-Undefined Saprotroph	Clavarioid	NULL	Probable	On the ground, on soil, a few on wood. At least some speices ectomycorrhizal (Cannon & Kirk 2007)	Cannon PF, Kirk PM. 2007. Fungal Families of the World. CAB International, Cambridge
ASV1385	6975	1085	1206	8934	5176	5381	5017	1717	2222	11876	10693	8762	3529	2300	1712	21902	16523	12581	0	40	58	43	0	0	4444	1451	1350	2433	475	529	k__Fungi; p__Basidiomycota; c__Agaricomycetes; o__Thelephorales; f__Thelephoraceae; g__unidentified; s__unidentified	Thelephoraceae	9	Saprotroph-Symbiotroph	Ectomycorrhizal-Undefined Saprotroph	Clavarioid	NULL	Probable	On the ground, on soil, a few on wood. At least some speices ectomycorrhizal (Cannon & Kirk 2007)	Cannon PF, Kirk PM. 2007. Fungal Families of the World. CAB International, Cambridge
ASV1422	0	19	20	0	0	0	188	543	719	0	0	0	0	0	0	0	0	0	0	0	0	0	0	0	0	0	0	0	0	0	k__Fungi; p__Basidiomycota; c__Agaricomycetes; o__Thelephorales; f__Thelephoraceae; g__unidentified; s__unidentified	Thelephoraceae	9	Saprotroph-Symbiotroph	Ectomycorrhizal-Undefined Saprotroph	Clavarioid	NULL	Probable	On the ground, on soil, a few on wood. At least some speices ectomycorrhizal (Cannon & Kirk 2007)	Cannon PF, Kirk PM. 2007. Fungal Families of the World. CAB International, Cambridge
ASV1547	0	1	0	0	0	0	0	0	10	213	950	1335	15	0	0	386	983	617	0	0	0	118	0	0	0	0	0	0	0	0	k__Fungi; p__Basidiomycota; c__Agaricomycetes; o__Thelephorales; f__Thelephoraceae; g__unclassified_Thelephoraceae; s__unclassified_Thelephoraceae	Thelephoraceae	9	Saprotroph-Symbiotroph	Ectomycorrhizal-Undefined Saprotroph	Clavarioid	NULL	Probable	On the ground, on soil, a few on wood. At least some speices ectomycorrhizal (Cannon & Kirk 2007)	Cannon PF, Kirk PM. 2007. Fungal Families of the World. CAB International, Cambridge
ASV1757	261	0	0	0	0	0	0	0	0	0	0	0	0	0	0	549	407	362	0	0	0	0	0	0	0	0	0	0	0	0	k__Fungi; p__Basidiomycota; c__Agaricomycetes; o__Thelephorales; f__Thelephoraceae; g__unidentified; s__unidentified	Thelephoraceae	9	Saprotroph-Symbiotroph	Ectomycorrhizal-Undefined Saprotroph	Clavarioid	NULL	Probable	On the ground, on soil, a few on wood. At least some speices ectomycorrhizal (Cannon & Kirk 2007)	Cannon PF, Kirk PM. 2007. Fungal Families of the World. CAB International, Cambridge
ASV1996	0	0	0	0	3	0	0	0	0	0	0	0	0	0	0	0	0	0	0	0	0	0	0	0	0	0	0	0	0	0	k__Fungi; p__Basidiomycota; c__Agaricomycetes; o__Thelephorales; f__Thelephoraceae; g__unidentified; s__unidentified	Thelephoraceae	9	Saprotroph-Symbiotroph	Ectomycorrhizal-Undefined Saprotroph	Clavarioid	NULL	Probable	On the ground, on soil, a few on wood. At least some speices ectomycorrhizal (Cannon & Kirk 2007)	Cannon PF, Kirk PM. 2007. Fungal Families of the World. CAB International, Cambridge
ASV2410	0	0	0	13	0	0	57	9	0	0	530	849	0	0	0	0	763	471	0	9	16	0	0	0	0	0	0	0	0	0	k__Fungi; p__Basidiomycota; c__Agaricomycetes; o__Thelephorales; f__Thelephoraceae; g__unclassified_Thelephoraceae; s__unclassified_Thelephoraceae	Thelephoraceae	9	Saprotroph-Symbiotroph	Ectomycorrhizal-Undefined Saprotroph	Clavarioid	NULL	Probable	On the ground, on soil, a few on wood. At least some speices ectomycorrhizal (Cannon & Kirk 2007)	Cannon PF, Kirk PM. 2007. Fungal Families of the World. CAB International, Cambridge
ASV2474	0	0	0	2	0	0	0	0	0	0	0	0	0	0	0	0	0	0	0	0	0	0	0	0	0	0	0	0	0	0	k__Fungi; p__Basidiomycota; c__Agaricomycetes; o__Thelephorales; f__Thelephoraceae; g__unidentified; s__unidentified	Thelephoraceae	9	Saprotroph-Symbiotroph	Ectomycorrhizal-Undefined Saprotroph	Clavarioid	NULL	Probable	On the ground, on soil, a few on wood. At least some speices ectomycorrhizal (Cannon & Kirk 2007)	Cannon PF, Kirk PM. 2007. Fungal Families of the World. CAB International, Cambridge
ASV295	0	0	0	0	0	0	0	0	0	0	0	0	0	0	0	0	0	0	0	0	0	0	0	0	0	0	0	0	0	0	k__Fungi; p__Basidiomycota; c__Agaricomycetes; o__Thelephorales; f__Thelephoraceae; g__unclassified_Thelephoraceae; s__unclassified_Thelephoraceae	Thelephoraceae	9	Saprotroph-Symbiotroph	Ectomycorrhizal-Undefined Saprotroph	Clavarioid	NULL	Probable	On the ground, on soil, a few on wood. At least some speices ectomycorrhizal (Cannon & Kirk 2007)	Cannon PF, Kirk PM. 2007. Fungal Families of the World. CAB International, Cambridge
ASV3118	0	0	0	0	0	0	0	0	0	0	0	0	0	0	0	0	0	0	0	0	0	0	0	0	0	0	0	0	0	0	k__Fungi; p__Basidiomycota; c__Agaricomycetes; o__Thelephorales; f__Thelephoraceae; g__unclassified_Thelephoraceae; s__unclassified_Thelephoraceae	Thelephoraceae	9	Saprotroph-Symbiotroph	Ectomycorrhizal-Undefined Saprotroph	Clavarioid	NULL	Probable	On the ground, on soil, a few on wood. At least some speices ectomycorrhizal (Cannon & Kirk 2007)	Cannon PF, Kirk PM. 2007. Fungal Families of the World. CAB International, Cambridge
ASV350	0	0	0	0	0	0	0	0	0	0	0	0	0	0	0	0	0	0	0	0	0	0	0	0	0	0	0	0	0	0	k__Fungi; p__Basidiomycota; c__Agaricomycetes; o__Thelephorales; f__Thelephoraceae; g__unclassified_Thelephoraceae; s__unclassified_Thelephoraceae	Thelephoraceae	9	Saprotroph-Symbiotroph	Ectomycorrhizal-Undefined Saprotroph	Clavarioid	NULL	Probable	On the ground, on soil, a few on wood. At least some speices ectomycorrhizal (Cannon & Kirk 2007)	Cannon PF, Kirk PM. 2007. Fungal Families of the World. CAB International, Cambridge
ASV4107	0	0	0	0	0	0	0	0	0	0	0	0	0	2	0	0	0	0	0	0	0	0	0	0	0	0	0	0	0	0	k__Fungi; p__Basidiomycota; c__Agaricomycetes; o__Thelephorales; f__Thelephoraceae; g__unclassified_Thelephoraceae; s__unclassified_Thelephoraceae	Thelephoraceae	9	Saprotroph-Symbiotroph	Ectomycorrhizal-Undefined Saprotroph	Clavarioid	NULL	Probable	On the ground, on soil, a few on wood. At least some speices ectomycorrhizal (Cannon & Kirk 2007)	Cannon PF, Kirk PM. 2007. Fungal Families of the World. CAB International, Cambridge
ASV4262	0	0	0	0	0	0	0	0	0	0	0	0	0	0	0	0	0	0	0	0	0	0	0	0	0	0	0	0	0	0	k__Fungi; p__Basidiomycota; c__Agaricomycetes; o__Thelephorales; f__Thelephoraceae; g__unidentified; s__unidentified	Thelephoraceae	9	Saprotroph-Symbiotroph	Ectomycorrhizal-Undefined Saprotroph	Clavarioid	NULL	Probable	On the ground, on soil, a few on wood. At least some speices ectomycorrhizal (Cannon & Kirk 2007)	Cannon PF, Kirk PM. 2007. Fungal Families of the World. CAB International, Cambridge
ASV4974	0	0	0	0	0	0	0	0	0	0	0	0	0	0	0	0	1	0	0	25	20	0	0	0	0	0	0	0	0	0	k__Fungi; p__Basidiomycota; c__Agaricomycetes; o__Thelephorales; f__Thelephoraceae; g__unclassified_Thelephoraceae; s__unclassified_Thelephoraceae	Thelephoraceae	9	Saprotroph-Symbiotroph	Ectomycorrhizal-Undefined Saprotroph	Clavarioid	NULL	Probable	On the ground, on soil, a few on wood. At least some speices ectomycorrhizal (Cannon & Kirk 2007)	Cannon PF, Kirk PM. 2007. Fungal Families of the World. CAB International, Cambridge
ASV5098	0	0	0	0	0	0	0	0	0	0	0	0	0	0	0	0	0	0	0	0	0	0	0	0	0	0	0	0	0	0	k__Fungi; p__Basidiomycota; c__Agaricomycetes; o__Thelephorales; f__Thelephoraceae; g__unidentified; s__unidentified	Thelephoraceae	9	Saprotroph-Symbiotroph	Ectomycorrhizal-Undefined Saprotroph	Clavarioid	NULL	Probable	On the ground, on soil, a few on wood. At least some speices ectomycorrhizal (Cannon & Kirk 2007)	Cannon PF, Kirk PM. 2007. Fungal Families of the World. CAB International, Cambridge
ASV5234	0	0	0	0	0	0	0	267	352	0	0	0	0	0	0	0	0	0	0	0	0	5164	3534	2893	37	0	0	0	0	0	k__Fungi; p__Basidiomycota; c__Agaricomycetes; o__Thelephorales; f__Thelephoraceae; g__unidentified; s__unidentified	Thelephoraceae	9	Saprotroph-Symbiotroph	Ectomycorrhizal-Undefined Saprotroph	Clavarioid	NULL	Probable	On the ground, on soil, a few on wood. At least some speices ectomycorrhizal (Cannon & Kirk 2007)	Cannon PF, Kirk PM. 2007. Fungal Families of the World. CAB International, Cambridge
ASV5236	0	0	0	0	0	0	0	213	242	0	0	0	0	0	0	0	0	0	0	0	0	0	0	0	0	0	0	0	0	0	k__Fungi; p__Basidiomycota; c__Agaricomycetes; o__Thelephorales; f__Thelephoraceae; g__unidentified; s__unidentified	Thelephoraceae	9	Saprotroph-Symbiotroph	Ectomycorrhizal-Undefined Saprotroph	Clavarioid	NULL	Probable	On the ground, on soil, a few on wood. At least some speices ectomycorrhizal (Cannon & Kirk 2007)	Cannon PF, Kirk PM. 2007. Fungal Families of the World. CAB International, Cambridge
ASV5261	0	0	0	0	0	0	0	37	0	0	0	0	0	0	0	0	0	0	0	0	0	0	0	0	0	0	0	0	0	0	k__Fungi; p__Basidiomycota; c__Agaricomycetes; o__Thelephorales; f__Thelephoraceae; g__unidentified; s__unidentified	Thelephoraceae	9	Saprotroph-Symbiotroph	Ectomycorrhizal-Undefined Saprotroph	Clavarioid	NULL	Probable	On the ground, on soil, a few on wood. At least some speices ectomycorrhizal (Cannon & Kirk 2007)	Cannon PF, Kirk PM. 2007. Fungal Families of the World. CAB International, Cambridge
ASV5682	0	0	0	0	0	0	0	0	0	0	342	358	0	0	0	0	0	0	0	0	0	0	0	0	0	0	0	0	0	0	k__Fungi; p__Basidiomycota; c__Agaricomycetes; o__Thelephorales; f__Thelephoraceae; g__unidentified; s__unidentified	Thelephoraceae	9	Saprotroph-Symbiotroph	Ectomycorrhizal-Undefined Saprotroph	Clavarioid	NULL	Probable	On the ground, on soil, a few on wood. At least some speices ectomycorrhizal (Cannon & Kirk 2007)	Cannon PF, Kirk PM. 2007. Fungal Families of the World. CAB International, Cambridge
ASV5696	0	0	0	0	0	0	0	0	0	0	13	0	0	0	0	0	0	0	0	0	0	0	0	0	0	0	0	0	0	0	k__Fungi; p__Basidiomycota; c__Agaricomycetes; o__Thelephorales; f__Thelephoraceae; g__unidentified; s__unidentified	Thelephoraceae	9	Saprotroph-Symbiotroph	Ectomycorrhizal-Undefined Saprotroph	Clavarioid	NULL	Probable	On the ground, on soil, a few on wood. At least some speices ectomycorrhizal (Cannon & Kirk 2007)	Cannon PF, Kirk PM. 2007. Fungal Families of the World. CAB International, Cambridge
ASV5746	0	0	0	0	0	0	0	0	0	0	3	0	0	0	0	0	0	0	0	0	0	0	0	0	0	0	0	0	0	0	k__Fungi; p__Basidiomycota; c__Agaricomycetes; o__Thelephorales; f__Thelephoraceae; g__unidentified; s__unidentified	Thelephoraceae	9	Saprotroph-Symbiotroph	Ectomycorrhizal-Undefined Saprotroph	Clavarioid	NULL	Probable	On the ground, on soil, a few on wood. At least some speices ectomycorrhizal (Cannon & Kirk 2007)	Cannon PF, Kirk PM. 2007. Fungal Families of the World. CAB International, Cambridge
ASV5764	0	0	0	0	0	0	0	0	0	0	2	0	0	0	0	0	0	0	0	0	0	0	0	0	0	0	0	0	0	0	k__Fungi; p__Basidiomycota; c__Agaricomycetes; o__Thelephorales; f__Thelephoraceae; g__unidentified; s__unidentified	Thelephoraceae	9	Saprotroph-Symbiotroph	Ectomycorrhizal-Undefined Saprotroph	Clavarioid	NULL	Probable	On the ground, on soil, a few on wood. At least some speices ectomycorrhizal (Cannon & Kirk 2007)	Cannon PF, Kirk PM. 2007. Fungal Families of the World. CAB International, Cambridge
ASV5870	0	0	0	0	0	0	0	0	0	0	0	6	0	0	0	0	0	0	0	0	0	0	0	0	0	0	0	0	0	0	k__Fungi; p__Basidiomycota; c__Agaricomycetes; o__Thelephorales; f__Thelephoraceae; g__unidentified; s__unidentified	Thelephoraceae	9	Saprotroph-Symbiotroph	Ectomycorrhizal-Undefined Saprotroph	Clavarioid	NULL	Probable	On the ground, on soil, a few on wood. At least some speices ectomycorrhizal (Cannon & Kirk 2007)	Cannon PF, Kirk PM. 2007. Fungal Families of the World. CAB International, Cambridge
ASV5936	0	0	0	0	0	0	0	0	0	0	0	2	0	0	0	0	0	0	0	0	0	0	0	0	0	0	0	0	0	0	k__Fungi; p__Basidiomycota; c__Agaricomycetes; o__Thelephorales; f__Thelephoraceae; g__unidentified; s__unidentified	Thelephoraceae	9	Saprotroph-Symbiotroph	Ectomycorrhizal-Undefined Saprotroph	Clavarioid	NULL	Probable	On the ground, on soil, a few on wood. At least some speices ectomycorrhizal (Cannon & Kirk 2007)	Cannon PF, Kirk PM. 2007. Fungal Families of the World. CAB International, Cambridge
ASV5993	0	0	0	0	0	0	0	0	0	122	0	0	0	0	0	0	0	0	0	0	0	0	0	0	0	0	0	0	0	0	k__Fungi; p__Basidiomycota; c__Agaricomycetes; o__Thelephorales; f__Thelephoraceae; g__unidentified; s__unidentified	Thelephoraceae	9	Saprotroph-Symbiotroph	Ectomycorrhizal-Undefined Saprotroph	Clavarioid	NULL	Probable	On the ground, on soil, a few on wood. At least some speices ectomycorrhizal (Cannon & Kirk 2007)	Cannon PF, Kirk PM. 2007. Fungal Families of the World. CAB International, Cambridge
ASV6041	0	0	0	0	0	0	0	0	0	11	0	0	0	0	0	0	0	0	0	0	0	0	0	0	0	0	0	0	0	0	k__Fungi; p__Basidiomycota; c__Agaricomycetes; o__Thelephorales; f__Thelephoraceae; g__unidentified; s__unidentified	Thelephoraceae	9	Saprotroph-Symbiotroph	Ectomycorrhizal-Undefined Saprotroph	Clavarioid	NULL	Probable	On the ground, on soil, a few on wood. At least some speices ectomycorrhizal (Cannon & Kirk 2007)	Cannon PF, Kirk PM. 2007. Fungal Families of the World. CAB International, Cambridge
ASV6057	0	0	0	0	0	0	0	0	0	5	0	0	0	0	0	0	0	0	0	0	0	0	0	0	0	0	0	0	0	0	k__Fungi; p__Basidiomycota; c__Agaricomycetes; o__Thelephorales; f__Thelephoraceae; g__unclassified_Thelephoraceae; s__unclassified_Thelephoraceae	Thelephoraceae	9	Saprotroph-Symbiotroph	Ectomycorrhizal-Undefined Saprotroph	Clavarioid	NULL	Probable	On the ground, on soil, a few on wood. At least some speices ectomycorrhizal (Cannon & Kirk 2007)	Cannon PF, Kirk PM. 2007. Fungal Families of the World. CAB International, Cambridge
ASV6231	0	0	0	0	0	0	0	0	0	0	0	0	0	0	0	0	0	0	0	0	0	0	0	0	0	0	0	0	0	0	k__Fungi; p__Basidiomycota; c__Agaricomycetes; o__Thelephorales; f__Thelephoraceae; g__unclassified_Thelephoraceae; s__unclassified_Thelephoraceae	Thelephoraceae	9	Saprotroph-Symbiotroph	Ectomycorrhizal-Undefined Saprotroph	Clavarioid	NULL	Probable	On the ground, on soil, a few on wood. At least some speices ectomycorrhizal (Cannon & Kirk 2007)	Cannon PF, Kirk PM. 2007. Fungal Families of the World. CAB International, Cambridge
ASV7469	0	0	0	0	0	0	0	0	0	0	0	0	0	6	0	0	0	0	0	0	0	0	0	0	0	0	0	0	0	0	k__Fungi; p__Basidiomycota; c__Agaricomycetes; o__Thelephorales; f__Thelephoraceae; g__unidentified; s__unidentified	Thelephoraceae	9	Saprotroph-Symbiotroph	Ectomycorrhizal-Undefined Saprotroph	Clavarioid	NULL	Probable	On the ground, on soil, a few on wood. At least some speices ectomycorrhizal (Cannon & Kirk 2007)	Cannon PF, Kirk PM. 2007. Fungal Families of the World. CAB International, Cambridge
ASV7472	0	0	0	0	0	0	0	0	0	0	0	0	0	5	0	0	0	0	0	0	0	0	0	0	0	0	0	0	0	0	k__Fungi; p__Basidiomycota; c__Agaricomycetes; o__Thelephorales; f__Thelephoraceae; g__unclassified_Thelephoraceae; s__unclassified_Thelephoraceae	Thelephoraceae	9	Saprotroph-Symbiotroph	Ectomycorrhizal-Undefined Saprotroph	Clavarioid	NULL	Probable	On the ground, on soil, a few on wood. At least some speices ectomycorrhizal (Cannon & Kirk 2007)	Cannon PF, Kirk PM. 2007. Fungal Families of the World. CAB International, Cambridge
ASV7641	0	0	0	0	0	0	0	0	0	0	0	0	0	0	7	0	0	0	0	0	0	0	0	0	0	0	0	0	0	0	k__Fungi; p__Basidiomycota; c__Agaricomycetes; o__Thelephorales; f__Thelephoraceae; g__unclassified_Thelephoraceae; s__unclassified_Thelephoraceae	Thelephoraceae	9	Saprotroph-Symbiotroph	Ectomycorrhizal-Undefined Saprotroph	Clavarioid	NULL	Probable	On the ground, on soil, a few on wood. At least some speices ectomycorrhizal (Cannon & Kirk 2007)	Cannon PF, Kirk PM. 2007. Fungal Families of the World. CAB International, Cambridge
ASV7675	0	0	0	0	0	0	0	0	0	0	0	0	0	0	3	0	0	0	0	0	0	0	0	0	0	0	0	0	0	0	k__Fungi; p__Basidiomycota; c__Agaricomycetes; o__Thelephorales; f__Thelephoraceae; g__unidentified; s__unidentified	Thelephoraceae	9	Saprotroph-Symbiotroph	Ectomycorrhizal-Undefined Saprotroph	Clavarioid	NULL	Probable	On the ground, on soil, a few on wood. At least some speices ectomycorrhizal (Cannon & Kirk 2007)	Cannon PF, Kirk PM. 2007. Fungal Families of the World. CAB International, Cambridge
ASV7947	0	0	0	0	0	0	0	0	0	0	0	0	0	0	0	0	18	0	0	0	0	0	0	0	0	0	0	0	0	0	k__Fungi; p__Basidiomycota; c__Agaricomycetes; o__Thelephorales; f__Thelephoraceae; g__unclassified_Thelephoraceae; s__unclassified_Thelephoraceae	Thelephoraceae	9	Saprotroph-Symbiotroph	Ectomycorrhizal-Undefined Saprotroph	Clavarioid	NULL	Probable	On the ground, on soil, a few on wood. At least some speices ectomycorrhizal (Cannon & Kirk 2007)	Cannon PF, Kirk PM. 2007. Fungal Families of the World. CAB International, Cambridge
ASV8391	0	0	0	0	0	0	0	0	0	0	0	0	0	0	0	0	0	0	0	0	0	0	0	0	0	0	0	0	0	0	k__Fungi; p__Basidiomycota; c__Agaricomycetes; o__Thelephorales; f__Thelephoraceae; g__unclassified_Thelephoraceae; s__unclassified_Thelephoraceae	Thelephoraceae	9	Saprotroph-Symbiotroph	Ectomycorrhizal-Undefined Saprotroph	Clavarioid	NULL	Probable	On the ground, on soil, a few on wood. At least some speices ectomycorrhizal (Cannon & Kirk 2007)	Cannon PF, Kirk PM. 2007. Fungal Families of the World. CAB International, Cambridge
ASV9608	0	0	0	0	0	0	0	0	0	0	0	0	0	0	0	0	0	0	50	0	0	0	0	0	0	0	0	0	0	0	k__Fungi; p__Basidiomycota; c__Agaricomycetes; o__Thelephorales; f__Thelephoraceae; g__unidentified; s__unidentified	Thelephoraceae	9	Saprotroph-Symbiotroph	Ectomycorrhizal-Undefined Saprotroph	Clavarioid	NULL	Probable	On the ground, on soil, a few on wood. At least some speices ectomycorrhizal (Cannon & Kirk 2007)	Cannon PF, Kirk PM. 2007. Fungal Families of the World. CAB International, Cambridge
ASV9665	0	0	0	0	0	0	0	0	0	0	0	0	0	0	0	0	0	0	37	0	0	0	0	0	0	0	0	0	0	0	k__Fungi; p__Basidiomycota; c__Agaricomycetes; o__Thelephorales; f__Thelephoraceae; g__unidentified; s__unidentified	Thelephoraceae	9	Saprotroph-Symbiotroph	Ectomycorrhizal-Undefined Saprotroph	Clavarioid	NULL	Probable	On the ground, on soil, a few on wood. At least some speices ectomycorrhizal (Cannon & Kirk 2007)	Cannon PF, Kirk PM. 2007. Fungal Families of the World. CAB International, Cambridge
ASV9717	0	0	0	0	0	0	0	0	0	0	0	0	0	0	0	0	0	0	25	0	0	0	0	0	0	0	0	0	0	0	k__Fungi; p__Basidiomycota; c__Agaricomycetes; o__Thelephorales; f__Thelephoraceae; g__unclassified_Thelephoraceae; s__unclassified_Thelephoraceae	Thelephoraceae	9	Saprotroph-Symbiotroph	Ectomycorrhizal-Undefined Saprotroph	Clavarioid	NULL	Probable	On the ground, on soil, a few on wood. At least some speices ectomycorrhizal (Cannon & Kirk 2007)	Cannon PF, Kirk PM. 2007. Fungal Families of the World. CAB International, Cambridge
ASV9884	0	0	0	0	0	0	0	0	0	0	0	0	0	0	0	0	0	0	0	0	0	0	2	0	0	0	0	0	0	0	k__Fungi; p__Basidiomycota; c__Agaricomycetes; o__Thelephorales; f__Thelephoraceae; g__unidentified; s__unidentified	Thelephoraceae	9	Saprotroph-Symbiotroph	Ectomycorrhizal-Undefined Saprotroph	Clavarioid	NULL	Probable	On the ground, on soil, a few on wood. At least some speices ectomycorrhizal (Cannon & Kirk 2007)	Cannon PF, Kirk PM. 2007. Fungal Families of the World. CAB International, Cambridge
ASV9965	0	0	0	0	0	0	0	0	0	0	0	0	0	0	0	0	0	0	0	0	0	0	0	5	0	0	0	0	0	0	k__Fungi; p__Basidiomycota; c__Agaricomycetes; o__Thelephorales; f__Thelephoraceae; g__unidentified; s__unidentified	Thelephoraceae	9	Saprotroph-Symbiotroph	Ectomycorrhizal-Undefined Saprotroph	Clavarioid	NULL	Probable	On the ground, on soil, a few on wood. At least some speices ectomycorrhizal (Cannon & Kirk 2007)	Cannon PF, Kirk PM. 2007. Fungal Families of the World. CAB International, Cambridge
ASV9158	0	0	0	0	0	0	0	0	0	0	0	0	0	0	0	0	0	0	0	0	0	0	0	0	0	0	0	0	0	0	k__Fungi; p__Ascomycota; c__Leotiomycetes; o__Helotiales; f__Myxotrichaceae; g__unidentified; s__unidentified	Myxotrichaceae	9	Saprotroph-Symbiotroph	Ectomycorrhizal-Undefined Saprotroph	Microfungus	NULL	Probable	Many species are cellulolytic, occurring on paper, straw etc. Others are mycorrhizal associated with roots of Ericaceae and Epacridaceae (Cannon & Kirk 2007)	Cannon PF, Kirk PM. 2007. Fungal Families of the World. CAB International, Cambridge
ASV11637	0	0	0	0	0	0	0	0	0	0	0	0	0	0	0	0	0	0	0	0	0	0	0	0	64	0	0	0	0	0	k__Fungi; p__Ascomycota; c__Pezizomycetes; o__Pezizales; f__Morchellaceae; g__Morchella; s__Morchella_sextelata	Morchellaceae	9	Saprotroph-Symbiotroph	Ectomycorrhizal-Undefined Saprotroph-Wood Saprotroph	NULL	NULL	Probable	Saprobic on soil, rotten wood and leaf mould primarily in broadleaved forests, also forming ectomycorrhizal associations (Cannon & Kirk 2007)	Cannon PF, Kirk PM. 2007. Fungal Families of the World. CAB International, Cambridge
ASV1	0	477	570	0	0	0	0	0	0	0	0	0	0	0	0	0	0	0	0	0	0	0	0	0	0	0	0	0	0	0	k__Fungi; p__Mortierellomycota; c__Mortierellomycetes; o__Mortierellales; f__Mortierellaceae; g__Mortierella; s__Mortierella_stylospora	Mortierellaceae	9	Saprotroph-Symbiotroph	Endophyte-Litter Saprotroph-Soil Saprotroph-Undefined Saprotroph	Microfungus	NULL	Possible	Saprobic in soil and thus frequenctly isolated from soil and material contaminated with soil such as hay or rotten silage and spoil tips (Cannon & Kirk 2007)	Cannon PF, Kirk PM. 2007. Fungal Families of the World. CAB International, Cambridge; Purahong W, et al. 2016. Molecular Ecology 25:4059-4074
ASV10062	0	0	0	0	0	0	0	0	0	0	0	0	0	0	0	0	0	0	0	0	0	44	0	0	0	0	0	0	0	0	k__Fungi; p__Mortierellomycota; c__Mortierellomycetes; o__Mortierellales; f__Mortierellaceae; g__Mortierella; s__Mortierella_gamsii	Mortierellaceae	9	Saprotroph-Symbiotroph	Endophyte-Litter Saprotroph-Soil Saprotroph-Undefined Saprotroph	Microfungus	NULL	Possible	Saprobic in soil and thus frequenctly isolated from soil and material contaminated with soil such as hay or rotten silage and spoil tips (Cannon & Kirk 2007)	Cannon PF, Kirk PM. 2007. Fungal Families of the World. CAB International, Cambridge; Purahong W, et al. 2016. Molecular Ecology 25:4059-4074
ASV10071	0	0	0	0	0	0	0	0	0	0	0	0	0	0	0	0	0	0	0	0	0	22	0	0	0	0	0	0	0	0	k__Fungi; p__Mortierellomycota; c__Mortierellomycetes; o__Mortierellales; f__Mortierellaceae; g__Mortierella; s__Mortierella_gamsii	Mortierellaceae	9	Saprotroph-Symbiotroph	Endophyte-Litter Saprotroph-Soil Saprotroph-Undefined Saprotroph	Microfungus	NULL	Possible	Saprobic in soil and thus frequenctly isolated from soil and material contaminated with soil such as hay or rotten silage and spoil tips (Cannon & Kirk 2007)	Cannon PF, Kirk PM. 2007. Fungal Families of the World. CAB International, Cambridge; Purahong W, et al. 2016. Molecular Ecology 25:4059-4074
ASV10113	0	0	0	0	0	0	0	0	0	0	0	0	0	0	0	0	0	0	0	0	0	9	0	0	0	0	0	0	0	0	k__Fungi; p__Mortierellomycota; c__Mortierellomycetes; o__Mortierellales; f__Mortierellaceae; g__Mortierella; s__unidentified	Mortierellaceae	9	Saprotroph-Symbiotroph	Endophyte-Litter Saprotroph-Soil Saprotroph-Undefined Saprotroph	Microfungus	NULL	Possible	Saprobic in soil and thus frequenctly isolated from soil and material contaminated with soil such as hay or rotten silage and spoil tips (Cannon & Kirk 2007)	Cannon PF, Kirk PM. 2007. Fungal Families of the World. CAB International, Cambridge; Purahong W, et al. 2016. Molecular Ecology 25:4059-4074
ASV10180	0	0	0	0	0	0	0	0	0	0	0	0	0	0	0	0	0	0	0	0	0	2	0	0	0	0	0	0	0	0	k__Fungi; p__Mortierellomycota; c__Mortierellomycetes; o__Mortierellales; f__Mortierellaceae; g__Mortierella; s__Mortierella_basiparvispora	Mortierellaceae	9	Saprotroph-Symbiotroph	Endophyte-Litter Saprotroph-Soil Saprotroph-Undefined Saprotroph	Microfungus	NULL	Possible	Saprobic in soil and thus frequenctly isolated from soil and material contaminated with soil such as hay or rotten silage and spoil tips (Cannon & Kirk 2007)	Cannon PF, Kirk PM. 2007. Fungal Families of the World. CAB International, Cambridge; Purahong W, et al. 2016. Molecular Ecology 25:4059-4074
ASV10229	0	0	0	0	0	0	0	0	0	0	0	0	0	0	0	0	0	0	0	0	0	0	0	0	0	0	0	0	0	0	k__Fungi; p__Mortierellomycota; c__Mortierellomycetes; o__Mortierellales; f__Mortierellaceae; g__Mortierella; s__Mortierella_elongata	Mortierellaceae	9	Saprotroph-Symbiotroph	Endophyte-Litter Saprotroph-Soil Saprotroph-Undefined Saprotroph	Microfungus	NULL	Possible	Saprobic in soil and thus frequenctly isolated from soil and material contaminated with soil such as hay or rotten silage and spoil tips (Cannon & Kirk 2007)	Cannon PF, Kirk PM. 2007. Fungal Families of the World. CAB International, Cambridge; Purahong W, et al. 2016. Molecular Ecology 25:4059-4074
ASV10260	0	0	0	0	0	0	0	0	0	0	0	0	0	0	0	0	0	0	0	0	0	0	0	0	0	0	0	0	0	0	k__Fungi; p__Mortierellomycota; c__Mortierellomycetes; o__Mortierellales; f__Mortierellaceae; g__Mortierella; s__Mortierella_globalpina	Mortierellaceae	9	Saprotroph-Symbiotroph	Endophyte-Litter Saprotroph-Soil Saprotroph-Undefined Saprotroph	Microfungus	NULL	Possible	Saprobic in soil and thus frequenctly isolated from soil and material contaminated with soil such as hay or rotten silage and spoil tips (Cannon & Kirk 2007)	Cannon PF, Kirk PM. 2007. Fungal Families of the World. CAB International, Cambridge; Purahong W, et al. 2016. Molecular Ecology 25:4059-4074
ASV10268	0	0	0	0	0	0	0	0	0	0	0	0	0	0	0	0	0	0	0	0	0	0	0	0	0	0	0	0	0	0	k__Fungi; p__Mortierellomycota; c__Mortierellomycetes; o__Mortierellales; f__Mortierellaceae; g__Mortierella; s__unclassified_Mortierella	Mortierellaceae	9	Saprotroph-Symbiotroph	Endophyte-Litter Saprotroph-Soil Saprotroph-Undefined Saprotroph	Microfungus	NULL	Possible	Saprobic in soil and thus frequenctly isolated from soil and material contaminated with soil such as hay or rotten silage and spoil tips (Cannon & Kirk 2007)	Cannon PF, Kirk PM. 2007. Fungal Families of the World. CAB International, Cambridge; Purahong W, et al. 2016. Molecular Ecology 25:4059-4074
ASV10299	0	0	0	0	0	0	0	0	0	0	0	0	0	0	0	0	0	0	0	0	0	0	0	0	0	0	0	0	0	0	k__Fungi; p__Mortierellomycota; c__Mortierellomycetes; o__Mortierellales; f__Mortierellaceae; g__Mortierella; s__Mortierella_gamsii	Mortierellaceae	9	Saprotroph-Symbiotroph	Endophyte-Litter Saprotroph-Soil Saprotroph-Undefined Saprotroph	Microfungus	NULL	Possible	Saprobic in soil and thus frequenctly isolated from soil and material contaminated with soil such as hay or rotten silage and spoil tips (Cannon & Kirk 2007)	Cannon PF, Kirk PM. 2007. Fungal Families of the World. CAB International, Cambridge; Purahong W, et al. 2016. Molecular Ecology 25:4059-4074
ASV10315	0	0	0	0	0	0	0	0	0	0	0	0	0	0	0	0	0	0	0	0	0	0	0	0	0	0	0	0	1	0	k__Fungi; p__Mortierellomycota; c__Mortierellomycetes; o__Mortierellales; f__Mortierellaceae; g__Mortierella; s__Mortierella_ambigua	Mortierellaceae	9	Saprotroph-Symbiotroph	Endophyte-Litter Saprotroph-Soil Saprotroph-Undefined Saprotroph	Microfungus	NULL	Possible	Saprobic in soil and thus frequenctly isolated from soil and material contaminated with soil such as hay or rotten silage and spoil tips (Cannon & Kirk 2007)	Cannon PF, Kirk PM. 2007. Fungal Families of the World. CAB International, Cambridge; Purahong W, et al. 2016. Molecular Ecology 25:4059-4074
ASV10351	0	0	0	0	0	0	0	0	0	0	0	0	0	0	0	0	0	0	0	0	0	0	0	0	0	0	0	0	0	0	k__Fungi; p__Mortierellomycota; c__Mortierellomycetes; o__Mortierellales; f__Mortierellaceae; g__Mortierella; s__unidentified	Mortierellaceae	9	Saprotroph-Symbiotroph	Endophyte-Litter Saprotroph-Soil Saprotroph-Undefined Saprotroph	Microfungus	NULL	Possible	Saprobic in soil and thus frequenctly isolated from soil and material contaminated with soil such as hay or rotten silage and spoil tips (Cannon & Kirk 2007)	Cannon PF, Kirk PM. 2007. Fungal Families of the World. CAB International, Cambridge; Purahong W, et al. 2016. Molecular Ecology 25:4059-4074
ASV10363	0	0	0	0	0	0	0	0	0	0	0	0	0	0	0	0	0	0	0	0	0	0	0	0	0	0	0	0	0	0	k__Fungi; p__Mortierellomycota; c__Mortierellomycetes; o__Mortierellales; f__Mortierellaceae; g__Mortierella; s__Mortierella_cystojenkinii	Mortierellaceae	9	Saprotroph-Symbiotroph	Endophyte-Litter Saprotroph-Soil Saprotroph-Undefined Saprotroph	Microfungus	NULL	Possible	Saprobic in soil and thus frequenctly isolated from soil and material contaminated with soil such as hay or rotten silage and spoil tips (Cannon & Kirk 2007)	Cannon PF, Kirk PM. 2007. Fungal Families of the World. CAB International, Cambridge; Purahong W, et al. 2016. Molecular Ecology 25:4059-4074
ASV10491	0	0	0	0	0	0	0	0	0	0	0	0	0	0	0	0	0	0	0	0	0	0	0	0	0	0	0	0	0	0	k__Fungi; p__Mortierellomycota; c__Mortierellomycetes; o__Mortierellales; f__Mortierellaceae; g__Mortierella; s__unclassified_Mortierella	Mortierellaceae	9	Saprotroph-Symbiotroph	Endophyte-Litter Saprotroph-Soil Saprotroph-Undefined Saprotroph	Microfungus	NULL	Possible	Saprobic in soil and thus frequenctly isolated from soil and material contaminated with soil such as hay or rotten silage and spoil tips (Cannon & Kirk 2007)	Cannon PF, Kirk PM. 2007. Fungal Families of the World. CAB International, Cambridge; Purahong W, et al. 2016. Molecular Ecology 25:4059-4074
ASV10619	0	0	0	0	0	0	0	0	0	0	0	0	0	0	0	0	0	0	0	0	0	0	0	0	0	0	0	0	0	0	k__Fungi; p__Mortierellomycota; c__Mortierellomycetes; o__Mortierellales; f__Mortierellaceae; g__Mortierella; s__Mortierella_elongata	Mortierellaceae	9	Saprotroph-Symbiotroph	Endophyte-Litter Saprotroph-Soil Saprotroph-Undefined Saprotroph	Microfungus	NULL	Possible	Saprobic in soil and thus frequenctly isolated from soil and material contaminated with soil such as hay or rotten silage and spoil tips (Cannon & Kirk 2007)	Cannon PF, Kirk PM. 2007. Fungal Families of the World. CAB International, Cambridge; Purahong W, et al. 2016. Molecular Ecology 25:4059-4074
ASV10747	0	0	0	0	0	0	0	0	0	0	0	0	0	0	0	0	0	0	0	0	0	0	0	0	0	0	0	0	0	0	k__Fungi; p__Mortierellomycota; c__Mortierellomycetes; o__Mortierellales; f__Mortierellaceae; g__Mortierella; s__unidentified	Mortierellaceae	9	Saprotroph-Symbiotroph	Endophyte-Litter Saprotroph-Soil Saprotroph-Undefined Saprotroph	Microfungus	NULL	Possible	Saprobic in soil and thus frequenctly isolated from soil and material contaminated with soil such as hay or rotten silage and spoil tips (Cannon & Kirk 2007)	Cannon PF, Kirk PM. 2007. Fungal Families of the World. CAB International, Cambridge; Purahong W, et al. 2016. Molecular Ecology 25:4059-4074
ASV10921	0	0	0	0	0	0	0	0	0	0	0	0	0	0	0	0	0	0	0	0	0	0	0	0	0	0	0	0	0	0	k__Fungi; p__Mortierellomycota; c__Mortierellomycetes; o__Mortierellales; f__Mortierellaceae; g__Mortierella; s__Mortierella_elongata	Mortierellaceae	9	Saprotroph-Symbiotroph	Endophyte-Litter Saprotroph-Soil Saprotroph-Undefined Saprotroph	Microfungus	NULL	Possible	Saprobic in soil and thus frequenctly isolated from soil and material contaminated with soil such as hay or rotten silage and spoil tips (Cannon & Kirk 2007)	Cannon PF, Kirk PM. 2007. Fungal Families of the World. CAB International, Cambridge; Purahong W, et al. 2016. Molecular Ecology 25:4059-4074
ASV11044	0	0	0	0	0	0	0	0	0	0	0	0	0	0	0	0	0	0	0	0	0	0	0	0	0	0	0	0	0	0	k__Fungi; p__Mortierellomycota; c__Mortierellomycetes; o__Mortierellales; f__Mortierellaceae; g__Mortierella; s__unclassified_Mortierella	Mortierellaceae	9	Saprotroph-Symbiotroph	Endophyte-Litter Saprotroph-Soil Saprotroph-Undefined Saprotroph	Microfungus	NULL	Possible	Saprobic in soil and thus frequenctly isolated from soil and material contaminated with soil such as hay or rotten silage and spoil tips (Cannon & Kirk 2007)	Cannon PF, Kirk PM. 2007. Fungal Families of the World. CAB International, Cambridge; Purahong W, et al. 2016. Molecular Ecology 25:4059-4074
ASV11047	0	0	0	0	0	0	0	0	0	0	0	0	0	0	0	0	0	0	0	0	0	0	0	0	0	0	0	0	0	0	k__Fungi; p__Mortierellomycota; c__Mortierellomycetes; o__Mortierellales; f__Mortierellaceae; g__Mortierella; s__unclassified_Mortierella	Mortierellaceae	9	Saprotroph-Symbiotroph	Endophyte-Litter Saprotroph-Soil Saprotroph-Undefined Saprotroph	Microfungus	NULL	Possible	Saprobic in soil and thus frequenctly isolated from soil and material contaminated with soil such as hay or rotten silage and spoil tips (Cannon & Kirk 2007)	Cannon PF, Kirk PM. 2007. Fungal Families of the World. CAB International, Cambridge; Purahong W, et al. 2016. Molecular Ecology 25:4059-4074
ASV11082	0	0	0	0	0	0	0	0	0	0	0	0	0	0	0	0	0	0	0	0	0	0	0	0	0	0	0	0	0	0	k__Fungi; p__Mortierellomycota; c__Mortierellomycetes; o__Mortierellales; f__Mortierellaceae; g__Mortierella; s__unidentified	Mortierellaceae	9	Saprotroph-Symbiotroph	Endophyte-Litter Saprotroph-Soil Saprotroph-Undefined Saprotroph	Microfungus	NULL	Possible	Saprobic in soil and thus frequenctly isolated from soil and material contaminated with soil such as hay or rotten silage and spoil tips (Cannon & Kirk 2007)	Cannon PF, Kirk PM. 2007. Fungal Families of the World. CAB International, Cambridge; Purahong W, et al. 2016. Molecular Ecology 25:4059-4074
ASV11133	0	0	0	0	0	0	0	0	0	0	0	0	0	0	0	0	0	0	0	0	0	0	0	0	0	0	0	0	0	0	k__Fungi; p__Mortierellomycota; c__Mortierellomycetes; o__Mortierellales; f__Mortierellaceae; g__Mortierella; s__unidentified	Mortierellaceae	9	Saprotroph-Symbiotroph	Endophyte-Litter Saprotroph-Soil Saprotroph-Undefined Saprotroph	Microfungus	NULL	Possible	Saprobic in soil and thus frequenctly isolated from soil and material contaminated with soil such as hay or rotten silage and spoil tips (Cannon & Kirk 2007)	Cannon PF, Kirk PM. 2007. Fungal Families of the World. CAB International, Cambridge; Purahong W, et al. 2016. Molecular Ecology 25:4059-4074
ASV11137	0	0	0	0	0	0	0	0	0	0	0	0	0	0	0	0	0	0	0	0	0	0	0	0	0	0	0	0	0	0	k__Fungi; p__Mortierellomycota; c__Mortierellomycetes; o__Mortierellales; f__Mortierellaceae; g__Mortierella; s__unidentified	Mortierellaceae	9	Saprotroph-Symbiotroph	Endophyte-Litter Saprotroph-Soil Saprotroph-Undefined Saprotroph	Microfungus	NULL	Possible	Saprobic in soil and thus frequenctly isolated from soil and material contaminated with soil such as hay or rotten silage and spoil tips (Cannon & Kirk 2007)	Cannon PF, Kirk PM. 2007. Fungal Families of the World. CAB International, Cambridge; Purahong W, et al. 2016. Molecular Ecology 25:4059-4074
ASV11206	0	0	0	0	0	0	0	0	0	0	0	0	0	0	0	0	0	0	0	0	0	0	0	0	0	0	0	0	0	0	k__Fungi; p__Mortierellomycota; c__Mortierellomycetes; o__Mortierellales; f__Mortierellaceae; g__Mortierella; s__unclassified_Mortierella	Mortierellaceae	9	Saprotroph-Symbiotroph	Endophyte-Litter Saprotroph-Soil Saprotroph-Undefined Saprotroph	Microfungus	NULL	Possible	Saprobic in soil and thus frequenctly isolated from soil and material contaminated with soil such as hay or rotten silage and spoil tips (Cannon & Kirk 2007)	Cannon PF, Kirk PM. 2007. Fungal Families of the World. CAB International, Cambridge; Purahong W, et al. 2016. Molecular Ecology 25:4059-4074
ASV11271	0	0	0	0	0	0	0	0	0	0	0	0	0	0	0	0	0	0	0	0	0	0	0	0	0	0	0	0	0	0	k__Fungi; p__Mortierellomycota; c__Mortierellomycetes; o__Mortierellales; f__Mortierellaceae; g__Mortierella; s__unidentified	Mortierellaceae	9	Saprotroph-Symbiotroph	Endophyte-Litter Saprotroph-Soil Saprotroph-Undefined Saprotroph	Microfungus	NULL	Possible	Saprobic in soil and thus frequenctly isolated from soil and material contaminated with soil such as hay or rotten silage and spoil tips (Cannon & Kirk 2007)	Cannon PF, Kirk PM. 2007. Fungal Families of the World. CAB International, Cambridge; Purahong W, et al. 2016. Molecular Ecology 25:4059-4074
ASV11320	0	0	0	0	0	0	0	0	0	0	0	0	0	0	0	0	0	0	0	0	0	0	0	0	0	148	0	0	0	0	k__Fungi; p__Mortierellomycota; c__Mortierellomycetes; o__Mortierellales; f__Mortierellaceae; g__Mortierella; s__Mortierella_elongata	Mortierellaceae	9	Saprotroph-Symbiotroph	Endophyte-Litter Saprotroph-Soil Saprotroph-Undefined Saprotroph	Microfungus	NULL	Possible	Saprobic in soil and thus frequenctly isolated from soil and material contaminated with soil such as hay or rotten silage and spoil tips (Cannon & Kirk 2007)	Cannon PF, Kirk PM. 2007. Fungal Families of the World. CAB International, Cambridge; Purahong W, et al. 2016. Molecular Ecology 25:4059-4074
ASV1136	0	0	0	0	0	0	0	0	0	0	102	0	0	0	0	0	0	0	0	0	0	0	0	0	0	0	0	0	0	0	k__Fungi; p__Mortierellomycota; c__Mortierellomycetes; o__Mortierellales; f__Mortierellaceae; g__Mortierella; s__unclassified_Mortierella	Mortierellaceae	9	Saprotroph-Symbiotroph	Endophyte-Litter Saprotroph-Soil Saprotroph-Undefined Saprotroph	Microfungus	NULL	Possible	Saprobic in soil and thus frequenctly isolated from soil and material contaminated with soil such as hay or rotten silage and spoil tips (Cannon & Kirk 2007)	Cannon PF, Kirk PM. 2007. Fungal Families of the World. CAB International, Cambridge; Purahong W, et al. 2016. Molecular Ecology 25:4059-4074
ASV11361	0	0	0	0	0	0	0	0	0	0	0	0	0	0	0	0	0	0	0	0	0	0	0	0	0	7	0	0	0	0	k__Fungi; p__Mortierellomycota; c__Mortierellomycetes; o__Mortierellales; f__Mortierellaceae; g__Mortierella; s__unclassified_Mortierella	Mortierellaceae	9	Saprotroph-Symbiotroph	Endophyte-Litter Saprotroph-Soil Saprotroph-Undefined Saprotroph	Microfungus	NULL	Possible	Saprobic in soil and thus frequenctly isolated from soil and material contaminated with soil such as hay or rotten silage and spoil tips (Cannon & Kirk 2007)	Cannon PF, Kirk PM. 2007. Fungal Families of the World. CAB International, Cambridge; Purahong W, et al. 2016. Molecular Ecology 25:4059-4074
ASV1137	0	0	0	0	0	0	0	0	0	0	0	0	0	0	0	0	0	0	0	0	0	0	0	0	0	0	0	0	0	0	k__Fungi; p__Mortierellomycota; c__Mortierellomycetes; o__Mortierellales; f__Mortierellaceae; g__Mortierella; s__Mortierella_stylospora	Mortierellaceae	9	Saprotroph-Symbiotroph	Endophyte-Litter Saprotroph-Soil Saprotroph-Undefined Saprotroph	Microfungus	NULL	Possible	Saprobic in soil and thus frequenctly isolated from soil and material contaminated with soil such as hay or rotten silage and spoil tips (Cannon & Kirk 2007)	Cannon PF, Kirk PM. 2007. Fungal Families of the World. CAB International, Cambridge; Purahong W, et al. 2016. Molecular Ecology 25:4059-4074
ASV1140	129	0	0	0	0	0	63	0	0	0	0	0	0	0	0	0	0	0	0	0	0	0	0	0	0	0	0	0	0	0	k__Fungi; p__Mortierellomycota; c__Mortierellomycetes; o__Mortierellales; f__Mortierellaceae; g__Mortierella; s__Mortierella_alpina	Mortierellaceae	9	Saprotroph-Symbiotroph	Endophyte-Litter Saprotroph-Soil Saprotroph-Undefined Saprotroph	Microfungus	NULL	Possible	Saprobic in soil and thus frequenctly isolated from soil and material contaminated with soil such as hay or rotten silage and spoil tips (Cannon & Kirk 2007)	Cannon PF, Kirk PM. 2007. Fungal Families of the World. CAB International, Cambridge; Purahong W, et al. 2016. Molecular Ecology 25:4059-4074
ASV11419	0	0	0	0	0	0	0	0	0	0	0	0	0	0	0	0	0	0	0	0	0	0	0	0	0	2	0	0	0	0	k__Fungi; p__Mortierellomycota; c__Mortierellomycetes; o__Mortierellales; f__Mortierellaceae; g__Mortierella; s__unidentified	Mortierellaceae	9	Saprotroph-Symbiotroph	Endophyte-Litter Saprotroph-Soil Saprotroph-Undefined Saprotroph	Microfungus	NULL	Possible	Saprobic in soil and thus frequenctly isolated from soil and material contaminated with soil such as hay or rotten silage and spoil tips (Cannon & Kirk 2007)	Cannon PF, Kirk PM. 2007. Fungal Families of the World. CAB International, Cambridge; Purahong W, et al. 2016. Molecular Ecology 25:4059-4074
ASV1143	0	0	0	0	0	0	0	0	0	0	0	0	181	0	0	0	0	0	0	0	0	0	0	0	0	0	0	0	0	0	k__Fungi; p__Mortierellomycota; c__Mortierellomycetes; o__Mortierellales; f__Mortierellaceae; g__Mortierella; s__Mortierella_elongata	Mortierellaceae	9	Saprotroph-Symbiotroph	Endophyte-Litter Saprotroph-Soil Saprotroph-Undefined Saprotroph	Microfungus	NULL	Possible	Saprobic in soil and thus frequenctly isolated from soil and material contaminated with soil such as hay or rotten silage and spoil tips (Cannon & Kirk 2007)	Cannon PF, Kirk PM. 2007. Fungal Families of the World. CAB International, Cambridge; Purahong W, et al. 2016. Molecular Ecology 25:4059-4074
ASV11484	0	0	0	0	0	0	0	0	0	0	0	0	0	0	0	0	0	0	0	0	0	0	0	0	0	0	128	0	0	0	k__Fungi; p__Mortierellomycota; c__Mortierellomycetes; o__Mortierellales; f__Mortierellaceae; g__Mortierella; s__Mortierella_elongata	Mortierellaceae	9	Saprotroph-Symbiotroph	Endophyte-Litter Saprotroph-Soil Saprotroph-Undefined Saprotroph	Microfungus	NULL	Possible	Saprobic in soil and thus frequenctly isolated from soil and material contaminated with soil such as hay or rotten silage and spoil tips (Cannon & Kirk 2007)	Cannon PF, Kirk PM. 2007. Fungal Families of the World. CAB International, Cambridge; Purahong W, et al. 2016. Molecular Ecology 25:4059-4074
ASV11515	0	0	0	0	0	0	0	0	0	0	0	0	0	0	0	0	0	0	0	0	0	0	0	0	0	0	5	0	0	0	k__Fungi; p__Mortierellomycota; c__Mortierellomycetes; o__Mortierellales; f__Mortierellaceae; g__Mortierella; s__unidentified	Mortierellaceae	9	Saprotroph-Symbiotroph	Endophyte-Litter Saprotroph-Soil Saprotroph-Undefined Saprotroph	Microfungus	NULL	Possible	Saprobic in soil and thus frequenctly isolated from soil and material contaminated with soil such as hay or rotten silage and spoil tips (Cannon & Kirk 2007)	Cannon PF, Kirk PM. 2007. Fungal Families of the World. CAB International, Cambridge; Purahong W, et al. 2016. Molecular Ecology 25:4059-4074
ASV11630	0	0	0	0	0	0	0	0	0	0	0	0	0	0	0	0	0	0	0	0	0	0	0	0	71	0	0	0	0	0	k__Fungi; p__Mortierellomycota; c__Mortierellomycetes; o__Mortierellales; f__Mortierellaceae; g__Mortierella; s__unclassified_Mortierella	Mortierellaceae	9	Saprotroph-Symbiotroph	Endophyte-Litter Saprotroph-Soil Saprotroph-Undefined Saprotroph	Microfungus	NULL	Possible	Saprobic in soil and thus frequenctly isolated from soil and material contaminated with soil such as hay or rotten silage and spoil tips (Cannon & Kirk 2007)	Cannon PF, Kirk PM. 2007. Fungal Families of the World. CAB International, Cambridge; Purahong W, et al. 2016. Molecular Ecology 25:4059-4074
ASV11645	0	0	0	0	0	0	0	0	0	0	0	0	0	0	0	0	0	0	0	0	0	0	0	0	54	0	0	0	0	0	k__Fungi; p__Mortierellomycota; c__Mortierellomycetes; o__Mortierellales; f__Mortierellaceae; g__Mortierella; s__Mortierella_stylospora	Mortierellaceae	9	Saprotroph-Symbiotroph	Endophyte-Litter Saprotroph-Soil Saprotroph-Undefined Saprotroph	Microfungus	NULL	Possible	Saprobic in soil and thus frequenctly isolated from soil and material contaminated with soil such as hay or rotten silage and spoil tips (Cannon & Kirk 2007)	Cannon PF, Kirk PM. 2007. Fungal Families of the World. CAB International, Cambridge; Purahong W, et al. 2016. Molecular Ecology 25:4059-4074
ASV1165	0	0	0	0	0	0	0	0	0	0	0	0	0	0	0	0	0	0	0	0	0	0	0	0	0	0	0	0	0	0	k__Fungi; p__Mortierellomycota; c__Mortierellomycetes; o__Mortierellales; f__Mortierellaceae; g__Mortierella; s__unclassified_Mortierella	Mortierellaceae	9	Saprotroph-Symbiotroph	Endophyte-Litter Saprotroph-Soil Saprotroph-Undefined Saprotroph	Microfungus	NULL	Possible	Saprobic in soil and thus frequenctly isolated from soil and material contaminated with soil such as hay or rotten silage and spoil tips (Cannon & Kirk 2007)	Cannon PF, Kirk PM. 2007. Fungal Families of the World. CAB International, Cambridge; Purahong W, et al. 2016. Molecular Ecology 25:4059-4074
ASV11679	0	0	0	0	0	0	0	0	0	0	0	0	0	0	0	0	0	0	0	0	0	0	0	0	33	0	0	0	0	10	k__Fungi; p__Mortierellomycota; c__Mortierellomycetes; o__Mortierellales; f__Mortierellaceae; g__Mortierella; s__unclassified_Mortierella	Mortierellaceae	9	Saprotroph-Symbiotroph	Endophyte-Litter Saprotroph-Soil Saprotroph-Undefined Saprotroph	Microfungus	NULL	Possible	Saprobic in soil and thus frequenctly isolated from soil and material contaminated with soil such as hay or rotten silage and spoil tips (Cannon & Kirk 2007)	Cannon PF, Kirk PM. 2007. Fungal Families of the World. CAB International, Cambridge; Purahong W, et al. 2016. Molecular Ecology 25:4059-4074
ASV11683	0	0	0	0	0	0	0	0	0	0	0	0	0	0	0	0	0	0	0	0	0	0	0	0	27	0	0	0	0	0	k__Fungi; p__Mortierellomycota; c__Mortierellomycetes; o__Mortierellales; f__Mortierellaceae; g__Mortierella; s__Mortierella_chlamydospora	Mortierellaceae	9	Saprotroph-Symbiotroph	Endophyte-Litter Saprotroph-Soil Saprotroph-Undefined Saprotroph	Microfungus	NULL	Possible	Saprobic in soil and thus frequenctly isolated from soil and material contaminated with soil such as hay or rotten silage and spoil tips (Cannon & Kirk 2007)	Cannon PF, Kirk PM. 2007. Fungal Families of the World. CAB International, Cambridge; Purahong W, et al. 2016. Molecular Ecology 25:4059-4074
ASV1173	0	0	0	0	0	0	0	0	0	0	0	0	0	0	0	0	0	0	0	0	0	0	0	0	0	0	0	0	0	0	k__Fungi; p__Mortierellomycota; c__Mortierellomycetes; o__Mortierellales; f__Mortierellaceae; g__Mortierella; s__unclassified_Mortierella	Mortierellaceae	9	Saprotroph-Symbiotroph	Endophyte-Litter Saprotroph-Soil Saprotroph-Undefined Saprotroph	Microfungus	NULL	Possible	Saprobic in soil and thus frequenctly isolated from soil and material contaminated with soil such as hay or rotten silage and spoil tips (Cannon & Kirk 2007)	Cannon PF, Kirk PM. 2007. Fungal Families of the World. CAB International, Cambridge; Purahong W, et al. 2016. Molecular Ecology 25:4059-4074
ASV11738	0	0	0	0	0	0	0	0	0	0	0	0	0	0	0	0	0	0	0	0	0	0	0	0	0	0	0	0	56	0	k__Fungi; p__Mortierellomycota; c__Mortierellomycetes; o__Mortierellales; f__Mortierellaceae; g__Mortierella; s__Mortierella_elongata	Mortierellaceae	9	Saprotroph-Symbiotroph	Endophyte-Litter Saprotroph-Soil Saprotroph-Undefined Saprotroph	Microfungus	NULL	Possible	Saprobic in soil and thus frequenctly isolated from soil and material contaminated with soil such as hay or rotten silage and spoil tips (Cannon & Kirk 2007)	Cannon PF, Kirk PM. 2007. Fungal Families of the World. CAB International, Cambridge; Purahong W, et al. 2016. Molecular Ecology 25:4059-4074
ASV11742	0	0	0	0	0	0	0	0	0	0	0	0	0	0	0	0	0	0	0	0	0	0	0	0	0	0	0	0	25	0	k__Fungi; p__Mortierellomycota; c__Mortierellomycetes; o__Mortierellales; f__Mortierellaceae; g__Mortierella; s__unclassified_Mortierella	Mortierellaceae	9	Saprotroph-Symbiotroph	Endophyte-Litter Saprotroph-Soil Saprotroph-Undefined Saprotroph	Microfungus	NULL	Possible	Saprobic in soil and thus frequenctly isolated from soil and material contaminated with soil such as hay or rotten silage and spoil tips (Cannon & Kirk 2007)	Cannon PF, Kirk PM. 2007. Fungal Families of the World. CAB International, Cambridge; Purahong W, et al. 2016. Molecular Ecology 25:4059-4074
ASV11753	0	0	0	0	0	0	0	0	0	0	0	0	0	0	0	0	0	0	0	0	0	0	0	0	0	0	0	0	11	0	k__Fungi; p__Mortierellomycota; c__Mortierellomycetes; o__Mortierellales; f__Mortierellaceae; g__Mortierella; s__unclassified_Mortierella	Mortierellaceae	9	Saprotroph-Symbiotroph	Endophyte-Litter Saprotroph-Soil Saprotroph-Undefined Saprotroph	Microfungus	NULL	Possible	Saprobic in soil and thus frequenctly isolated from soil and material contaminated with soil such as hay or rotten silage and spoil tips (Cannon & Kirk 2007)	Cannon PF, Kirk PM. 2007. Fungal Families of the World. CAB International, Cambridge; Purahong W, et al. 2016. Molecular Ecology 25:4059-4074
ASV1188	0	0	0	0	0	0	0	0	0	0	0	0	0	0	0	0	0	0	0	0	0	0	0	0	0	0	0	0	0	0	k__Fungi; p__Mortierellomycota; c__Mortierellomycetes; o__Mortierellales; f__Mortierellaceae; g__Mortierella; s__Mortierella_elongata	Mortierellaceae	9	Saprotroph-Symbiotroph	Endophyte-Litter Saprotroph-Soil Saprotroph-Undefined Saprotroph	Microfungus	NULL	Possible	Saprobic in soil and thus frequenctly isolated from soil and material contaminated with soil such as hay or rotten silage and spoil tips (Cannon & Kirk 2007)	Cannon PF, Kirk PM. 2007. Fungal Families of the World. CAB International, Cambridge; Purahong W, et al. 2016. Molecular Ecology 25:4059-4074
ASV11903	0	0	0	0	0	0	0	0	0	0	0	0	0	0	0	0	0	0	0	0	0	0	0	0	0	0	0	0	0	31	k__Fungi; p__Mortierellomycota; c__Mortierellomycetes; o__Mortierellales; f__Mortierellaceae; g__Mortierella; s__unclassified_Mortierella	Mortierellaceae	9	Saprotroph-Symbiotroph	Endophyte-Litter Saprotroph-Soil Saprotroph-Undefined Saprotroph	Microfungus	NULL	Possible	Saprobic in soil and thus frequenctly isolated from soil and material contaminated with soil such as hay or rotten silage and spoil tips (Cannon & Kirk 2007)	Cannon PF, Kirk PM. 2007. Fungal Families of the World. CAB International, Cambridge; Purahong W, et al. 2016. Molecular Ecology 25:4059-4074
ASV11919	0	0	0	0	0	0	0	0	0	0	0	0	0	0	0	0	0	0	0	0	0	0	0	0	0	0	0	0	0	4	k__Fungi; p__Mortierellomycota; c__Mortierellomycetes; o__Mortierellales; f__Mortierellaceae; g__Mortierella; s__unidentified	Mortierellaceae	9	Saprotroph-Symbiotroph	Endophyte-Litter Saprotroph-Soil Saprotroph-Undefined Saprotroph	Microfungus	NULL	Possible	Saprobic in soil and thus frequenctly isolated from soil and material contaminated with soil such as hay or rotten silage and spoil tips (Cannon & Kirk 2007)	Cannon PF, Kirk PM. 2007. Fungal Families of the World. CAB International, Cambridge; Purahong W, et al. 2016. Molecular Ecology 25:4059-4074
ASV12059	0	0	0	0	0	0	0	0	0	0	0	0	0	0	0	0	0	0	0	0	0	0	0	0	0	0	0	25	0	0	k__Fungi; p__Mortierellomycota; c__Mortierellomycetes; o__Mortierellales; f__Mortierellaceae; g__Mortierella; s__unclassified_Mortierella	Mortierellaceae	9	Saprotroph-Symbiotroph	Endophyte-Litter Saprotroph-Soil Saprotroph-Undefined Saprotroph	Microfungus	NULL	Possible	Saprobic in soil and thus frequenctly isolated from soil and material contaminated with soil such as hay or rotten silage and spoil tips (Cannon & Kirk 2007)	Cannon PF, Kirk PM. 2007. Fungal Families of the World. CAB International, Cambridge; Purahong W, et al. 2016. Molecular Ecology 25:4059-4074
ASV12070	0	0	0	0	0	0	0	0	0	0	0	0	0	0	0	0	0	0	0	0	0	0	0	0	0	0	0	16	0	0	k__Fungi; p__Mortierellomycota; c__Mortierellomycetes; o__Mortierellales; f__Mortierellaceae; g__Mortierella; s__Mortierella_gamsii	Mortierellaceae	9	Saprotroph-Symbiotroph	Endophyte-Litter Saprotroph-Soil Saprotroph-Undefined Saprotroph	Microfungus	NULL	Possible	Saprobic in soil and thus frequenctly isolated from soil and material contaminated with soil such as hay or rotten silage and spoil tips (Cannon & Kirk 2007)	Cannon PF, Kirk PM. 2007. Fungal Families of the World. CAB International, Cambridge; Purahong W, et al. 2016. Molecular Ecology 25:4059-4074
ASV12075	0	0	0	0	0	0	0	0	0	0	0	0	0	0	0	0	0	0	0	0	0	0	0	0	0	0	0	13	0	0	k__Fungi; p__Mortierellomycota; c__Mortierellomycetes; o__Mortierellales; f__Mortierellaceae; g__Mortierella; s__Mortierella_alpina	Mortierellaceae	9	Saprotroph-Symbiotroph	Endophyte-Litter Saprotroph-Soil Saprotroph-Undefined Saprotroph	Microfungus	NULL	Possible	Saprobic in soil and thus frequenctly isolated from soil and material contaminated with soil such as hay or rotten silage and spoil tips (Cannon & Kirk 2007)	Cannon PF, Kirk PM. 2007. Fungal Families of the World. CAB International, Cambridge; Purahong W, et al. 2016. Molecular Ecology 25:4059-4074
ASV12081	0	0	0	0	0	0	0	0	0	0	0	0	0	0	0	0	0	0	0	0	0	0	0	0	0	0	0	9	0	0	k__Fungi; p__Mortierellomycota; c__Mortierellomycetes; o__Mortierellales; f__Mortierellaceae; g__Mortierella; s__unclassified_Mortierella	Mortierellaceae	9	Saprotroph-Symbiotroph	Endophyte-Litter Saprotroph-Soil Saprotroph-Undefined Saprotroph	Microfungus	NULL	Possible	Saprobic in soil and thus frequenctly isolated from soil and material contaminated with soil such as hay or rotten silage and spoil tips (Cannon & Kirk 2007)	Cannon PF, Kirk PM. 2007. Fungal Families of the World. CAB International, Cambridge; Purahong W, et al. 2016. Molecular Ecology 25:4059-4074
ASV12092	0	0	0	0	0	0	0	0	0	0	0	0	0	0	0	0	0	0	0	0	0	0	0	0	0	0	0	6	0	0	k__Fungi; p__Mortierellomycota; c__Mortierellomycetes; o__Mortierellales; f__Mortierellaceae; g__Mortierella; s__unclassified_Mortierella	Mortierellaceae	9	Saprotroph-Symbiotroph	Endophyte-Litter Saprotroph-Soil Saprotroph-Undefined Saprotroph	Microfungus	NULL	Possible	Saprobic in soil and thus frequenctly isolated from soil and material contaminated with soil such as hay or rotten silage and spoil tips (Cannon & Kirk 2007)	Cannon PF, Kirk PM. 2007. Fungal Families of the World. CAB International, Cambridge; Purahong W, et al. 2016. Molecular Ecology 25:4059-4074
ASV1232	0	0	0	0	0	0	0	0	0	0	0	0	0	0	0	0	0	0	0	0	0	0	0	0	0	0	0	0	0	0	k__Fungi; p__Mortierellomycota; c__Mortierellomycetes; o__Mortierellales; f__Mortierellaceae; g__Mortierella; s__Mortierella_gamsii	Mortierellaceae	9	Saprotroph-Symbiotroph	Endophyte-Litter Saprotroph-Soil Saprotroph-Undefined Saprotroph	Microfungus	NULL	Possible	Saprobic in soil and thus frequenctly isolated from soil and material contaminated with soil such as hay or rotten silage and spoil tips (Cannon & Kirk 2007)	Cannon PF, Kirk PM. 2007. Fungal Families of the World. CAB International, Cambridge; Purahong W, et al. 2016. Molecular Ecology 25:4059-4074
ASV1233	0	0	0	0	13	17	0	0	0	0	0	0	95	0	0	0	0	0	0	0	0	0	0	0	0	0	0	0	0	2	k__Fungi; p__Mortierellomycota; c__Mortierellomycetes; o__Mortierellales; f__Mortierellaceae; g__Mortierella; s__Mortierella_polygonia	Mortierellaceae	9	Saprotroph-Symbiotroph	Endophyte-Litter Saprotroph-Soil Saprotroph-Undefined Saprotroph	Microfungus	NULL	Possible	Saprobic in soil and thus frequenctly isolated from soil and material contaminated with soil such as hay or rotten silage and spoil tips (Cannon & Kirk 2007)	Cannon PF, Kirk PM. 2007. Fungal Families of the World. CAB International, Cambridge; Purahong W, et al. 2016. Molecular Ecology 25:4059-4074
ASV1234	0	0	0	0	0	0	0	0	0	0	0	0	0	0	0	0	0	0	0	0	0	0	0	0	0	0	0	0	0	0	k__Fungi; p__Mortierellomycota; c__Mortierellomycetes; o__Mortierellales; f__Mortierellaceae; g__Mortierella; s__unclassified_Mortierella	Mortierellaceae	9	Saprotroph-Symbiotroph	Endophyte-Litter Saprotroph-Soil Saprotroph-Undefined Saprotroph	Microfungus	NULL	Possible	Saprobic in soil and thus frequenctly isolated from soil and material contaminated with soil such as hay or rotten silage and spoil tips (Cannon & Kirk 2007)	Cannon PF, Kirk PM. 2007. Fungal Families of the World. CAB International, Cambridge; Purahong W, et al. 2016. Molecular Ecology 25:4059-4074
ASV1238	0	0	0	0	0	0	0	0	0	0	0	0	0	0	0	0	0	0	0	0	0	0	0	0	0	0	0	0	0	0	k__Fungi; p__Mortierellomycota; c__Mortierellomycetes; o__Mortierellales; f__Mortierellaceae; g__Mortierella; s__unclassified_Mortierella	Mortierellaceae	9	Saprotroph-Symbiotroph	Endophyte-Litter Saprotroph-Soil Saprotroph-Undefined Saprotroph	Microfungus	NULL	Possible	Saprobic in soil and thus frequenctly isolated from soil and material contaminated with soil such as hay or rotten silage and spoil tips (Cannon & Kirk 2007)	Cannon PF, Kirk PM. 2007. Fungal Families of the World. CAB International, Cambridge; Purahong W, et al. 2016. Molecular Ecology 25:4059-4074
ASV1240	0	0	0	0	0	0	0	0	0	0	0	0	0	0	0	0	0	0	0	0	0	0	0	0	0	0	0	0	0	0	k__Fungi; p__Mortierellomycota; c__Mortierellomycetes; o__Mortierellales; f__Mortierellaceae; g__Mortierella; s__unclassified_Mortierella	Mortierellaceae	9	Saprotroph-Symbiotroph	Endophyte-Litter Saprotroph-Soil Saprotroph-Undefined Saprotroph	Microfungus	NULL	Possible	Saprobic in soil and thus frequenctly isolated from soil and material contaminated with soil such as hay or rotten silage and spoil tips (Cannon & Kirk 2007)	Cannon PF, Kirk PM. 2007. Fungal Families of the World. CAB International, Cambridge; Purahong W, et al. 2016. Molecular Ecology 25:4059-4074
ASV1245	0	0	0	0	0	0	0	0	0	0	0	0	0	0	0	0	0	0	0	0	0	0	0	0	0	0	0	0	0	0	k__Fungi; p__Mortierellomycota; c__Mortierellomycetes; o__Mortierellales; f__Mortierellaceae; g__Mortierella; s__Mortierella_globalpina	Mortierellaceae	9	Saprotroph-Symbiotroph	Endophyte-Litter Saprotroph-Soil Saprotroph-Undefined Saprotroph	Microfungus	NULL	Possible	Saprobic in soil and thus frequenctly isolated from soil and material contaminated with soil such as hay or rotten silage and spoil tips (Cannon & Kirk 2007)	Cannon PF, Kirk PM. 2007. Fungal Families of the World. CAB International, Cambridge; Purahong W, et al. 2016. Molecular Ecology 25:4059-4074
ASV1263	0	0	0	0	0	0	0	0	0	0	0	0	0	0	0	0	0	0	0	0	0	0	0	0	0	0	0	0	0	0	k__Fungi; p__Mortierellomycota; c__Mortierellomycetes; o__Mortierellales; f__Mortierellaceae; g__Mortierella; s__unidentified	Mortierellaceae	9	Saprotroph-Symbiotroph	Endophyte-Litter Saprotroph-Soil Saprotroph-Undefined Saprotroph	Microfungus	NULL	Possible	Saprobic in soil and thus frequenctly isolated from soil and material contaminated with soil such as hay or rotten silage and spoil tips (Cannon & Kirk 2007)	Cannon PF, Kirk PM. 2007. Fungal Families of the World. CAB International, Cambridge; Purahong W, et al. 2016. Molecular Ecology 25:4059-4074
ASV1302	0	0	0	0	0	0	0	0	0	0	0	0	0	0	0	0	0	0	0	0	0	0	0	0	0	0	0	0	0	0	k__Fungi; p__Mortierellomycota; c__Mortierellomycetes; o__Mortierellales; f__Mortierellaceae; g__Mortierella; s__Mortierella_globalpina	Mortierellaceae	9	Saprotroph-Symbiotroph	Endophyte-Litter Saprotroph-Soil Saprotroph-Undefined Saprotroph	Microfungus	NULL	Possible	Saprobic in soil and thus frequenctly isolated from soil and material contaminated with soil such as hay or rotten silage and spoil tips (Cannon & Kirk 2007)	Cannon PF, Kirk PM. 2007. Fungal Families of the World. CAB International, Cambridge; Purahong W, et al. 2016. Molecular Ecology 25:4059-4074
ASV1306	0	0	0	0	0	0	0	0	0	0	0	0	0	0	0	0	0	0	0	0	0	0	0	0	0	0	0	0	0	0	k__Fungi; p__Mortierellomycota; c__Mortierellomycetes; o__Mortierellales; f__Mortierellaceae; g__Mortierella; s__unclassified_Mortierella	Mortierellaceae	9	Saprotroph-Symbiotroph	Endophyte-Litter Saprotroph-Soil Saprotroph-Undefined Saprotroph	Microfungus	NULL	Possible	Saprobic in soil and thus frequenctly isolated from soil and material contaminated with soil such as hay or rotten silage and spoil tips (Cannon & Kirk 2007)	Cannon PF, Kirk PM. 2007. Fungal Families of the World. CAB International, Cambridge; Purahong W, et al. 2016. Molecular Ecology 25:4059-4074
ASV1319	0	0	0	0	0	0	0	0	0	0	0	0	0	0	0	0	0	0	0	0	0	0	0	0	0	0	0	0	0	0	k__Fungi; p__Mortierellomycota; c__Mortierellomycetes; o__Mortierellales; f__Mortierellaceae; g__Mortierella; s__Mortierella_elongata	Mortierellaceae	9	Saprotroph-Symbiotroph	Endophyte-Litter Saprotroph-Soil Saprotroph-Undefined Saprotroph	Microfungus	NULL	Possible	Saprobic in soil and thus frequenctly isolated from soil and material contaminated with soil such as hay or rotten silage and spoil tips (Cannon & Kirk 2007)	Cannon PF, Kirk PM. 2007. Fungal Families of the World. CAB International, Cambridge; Purahong W, et al. 2016. Molecular Ecology 25:4059-4074
ASV1356	0	0	0	0	0	0	0	0	0	0	0	0	0	0	0	0	0	0	0	0	0	0	0	0	0	0	0	0	0	0	k__Fungi; p__Mortierellomycota; c__Mortierellomycetes; o__Mortierellales; f__Mortierellaceae; g__Mortierella; s__Mortierella_pseudozygospora	Mortierellaceae	9	Saprotroph-Symbiotroph	Endophyte-Litter Saprotroph-Soil Saprotroph-Undefined Saprotroph	Microfungus	NULL	Possible	Saprobic in soil and thus frequenctly isolated from soil and material contaminated with soil such as hay or rotten silage and spoil tips (Cannon & Kirk 2007)	Cannon PF, Kirk PM. 2007. Fungal Families of the World. CAB International, Cambridge; Purahong W, et al. 2016. Molecular Ecology 25:4059-4074
ASV1364	0	0	0	0	0	0	0	0	0	0	0	0	0	0	0	0	0	0	0	0	0	0	0	0	17	0	0	0	0	0	k__Fungi; p__Mortierellomycota; c__Mortierellomycetes; o__Mortierellales; f__Mortierellaceae; g__Mortierella; s__Mortierella_elongata	Mortierellaceae	9	Saprotroph-Symbiotroph	Endophyte-Litter Saprotroph-Soil Saprotroph-Undefined Saprotroph	Microfungus	NULL	Possible	Saprobic in soil and thus frequenctly isolated from soil and material contaminated with soil such as hay or rotten silage and spoil tips (Cannon & Kirk 2007)	Cannon PF, Kirk PM. 2007. Fungal Families of the World. CAB International, Cambridge; Purahong W, et al. 2016. Molecular Ecology 25:4059-4074
ASV1396	0	205	0	0	0	0	0	0	68	0	0	0	0	0	0	0	0	0	0	0	0	0	0	0	0	0	0	0	0	0	k__Fungi; p__Mortierellomycota; c__Mortierellomycetes; o__Mortierellales; f__Mortierellaceae; g__Mortierella; s__unclassified_Mortierella	Mortierellaceae	9	Saprotroph-Symbiotroph	Endophyte-Litter Saprotroph-Soil Saprotroph-Undefined Saprotroph	Microfungus	NULL	Possible	Saprobic in soil and thus frequenctly isolated from soil and material contaminated with soil such as hay or rotten silage and spoil tips (Cannon & Kirk 2007)	Cannon PF, Kirk PM. 2007. Fungal Families of the World. CAB International, Cambridge; Purahong W, et al. 2016. Molecular Ecology 25:4059-4074
ASV1467	0	5	0	0	0	0	0	0	0	0	0	0	0	0	0	0	0	0	0	0	0	0	0	0	0	0	0	0	0	0	k__Fungi; p__Mortierellomycota; c__Mortierellomycetes; o__Mortierellales; f__Mortierellaceae; g__Mortierella; s__unidentified	Mortierellaceae	9	Saprotroph-Symbiotroph	Endophyte-Litter Saprotroph-Soil Saprotroph-Undefined Saprotroph	Microfungus	NULL	Possible	Saprobic in soil and thus frequenctly isolated from soil and material contaminated with soil such as hay or rotten silage and spoil tips (Cannon & Kirk 2007)	Cannon PF, Kirk PM. 2007. Fungal Families of the World. CAB International, Cambridge; Purahong W, et al. 2016. Molecular Ecology 25:4059-4074
ASV1480	0	4	0	0	0	0	0	0	0	0	0	0	0	0	0	0	0	0	0	0	0	0	0	0	0	0	0	0	0	0	k__Fungi; p__Mortierellomycota; c__Mortierellomycetes; o__Mortierellales; f__Mortierellaceae; g__Mortierella; s__unclassified_Mortierella	Mortierellaceae	9	Saprotroph-Symbiotroph	Endophyte-Litter Saprotroph-Soil Saprotroph-Undefined Saprotroph	Microfungus	NULL	Possible	Saprobic in soil and thus frequenctly isolated from soil and material contaminated with soil such as hay or rotten silage and spoil tips (Cannon & Kirk 2007)	Cannon PF, Kirk PM. 2007. Fungal Families of the World. CAB International, Cambridge; Purahong W, et al. 2016. Molecular Ecology 25:4059-4074
ASV153	0	0	0	0	0	0	30	0	0	0	0	0	0	0	0	0	0	0	0	0	0	0	0	0	0	0	0	0	0	0	k__Fungi; p__Mortierellomycota; c__Mortierellomycetes; o__Mortierellales; f__Mortierellaceae; g__Mortierella; s__unidentified	Mortierellaceae	9	Saprotroph-Symbiotroph	Endophyte-Litter Saprotroph-Soil Saprotroph-Undefined Saprotroph	Microfungus	NULL	Possible	Saprobic in soil and thus frequenctly isolated from soil and material contaminated with soil such as hay or rotten silage and spoil tips (Cannon & Kirk 2007)	Cannon PF, Kirk PM. 2007. Fungal Families of the World. CAB International, Cambridge; Purahong W, et al. 2016. Molecular Ecology 25:4059-4074
ASV1584	0	0	244	0	0	0	0	0	0	0	0	0	0	0	0	0	313	0	0	0	0	0	0	0	0	0	0	0	0	0	k__Fungi; p__Mortierellomycota; c__Mortierellomycetes; o__Mortierellales; f__Mortierellaceae; g__Mortierella; s__unclassified_Mortierella	Mortierellaceae	9	Saprotroph-Symbiotroph	Endophyte-Litter Saprotroph-Soil Saprotroph-Undefined Saprotroph	Microfungus	NULL	Possible	Saprobic in soil and thus frequenctly isolated from soil and material contaminated with soil such as hay or rotten silage and spoil tips (Cannon & Kirk 2007)	Cannon PF, Kirk PM. 2007. Fungal Families of the World. CAB International, Cambridge; Purahong W, et al. 2016. Molecular Ecology 25:4059-4074
ASV16	0	0	0	0	0	0	0	0	0	0	0	153	0	0	0	0	0	0	0	0	0	0	0	0	0	0	0	0	0	0	k__Fungi; p__Mortierellomycota; c__Mortierellomycetes; o__Mortierellales; f__Mortierellaceae; g__Mortierella; s__unclassified_Mortierella	Mortierellaceae	9	Saprotroph-Symbiotroph	Endophyte-Litter Saprotroph-Soil Saprotroph-Undefined Saprotroph	Microfungus	NULL	Possible	Saprobic in soil and thus frequenctly isolated from soil and material contaminated with soil such as hay or rotten silage and spoil tips (Cannon & Kirk 2007)	Cannon PF, Kirk PM. 2007. Fungal Families of the World. CAB International, Cambridge; Purahong W, et al. 2016. Molecular Ecology 25:4059-4074
ASV1616	0	0	7	0	0	0	0	0	0	0	0	0	0	0	0	0	0	0	0	0	0	0	0	0	0	0	0	0	0	0	k__Fungi; p__Mortierellomycota; c__Mortierellomycetes; o__Mortierellales; f__Mortierellaceae; g__Mortierella; s__unidentified	Mortierellaceae	9	Saprotroph-Symbiotroph	Endophyte-Litter Saprotroph-Soil Saprotroph-Undefined Saprotroph	Microfungus	NULL	Possible	Saprobic in soil and thus frequenctly isolated from soil and material contaminated with soil such as hay or rotten silage and spoil tips (Cannon & Kirk 2007)	Cannon PF, Kirk PM. 2007. Fungal Families of the World. CAB International, Cambridge; Purahong W, et al. 2016. Molecular Ecology 25:4059-4074
ASV1756	303	0	0	0	0	0	0	0	0	0	0	0	0	0	0	0	0	0	0	0	0	0	0	0	0	0	0	0	0	0	k__Fungi; p__Mortierellomycota; c__Mortierellomycetes; o__Mortierellales; f__Mortierellaceae; g__Mortierella; s__Mortierella_stylospora	Mortierellaceae	9	Saprotroph-Symbiotroph	Endophyte-Litter Saprotroph-Soil Saprotroph-Undefined Saprotroph	Microfungus	NULL	Possible	Saprobic in soil and thus frequenctly isolated from soil and material contaminated with soil such as hay or rotten silage and spoil tips (Cannon & Kirk 2007)	Cannon PF, Kirk PM. 2007. Fungal Families of the World. CAB International, Cambridge; Purahong W, et al. 2016. Molecular Ecology 25:4059-4074
ASV1778	104	0	0	0	0	0	0	0	0	0	0	0	0	0	0	0	0	0	0	0	0	0	0	0	0	0	0	0	0	0	k__Fungi; p__Mortierellomycota; c__Mortierellomycetes; o__Mortierellales; f__Mortierellaceae; g__Mortierella; s__unclassified_Mortierella	Mortierellaceae	9	Saprotroph-Symbiotroph	Endophyte-Litter Saprotroph-Soil Saprotroph-Undefined Saprotroph	Microfungus	NULL	Possible	Saprobic in soil and thus frequenctly isolated from soil and material contaminated with soil such as hay or rotten silage and spoil tips (Cannon & Kirk 2007)	Cannon PF, Kirk PM. 2007. Fungal Families of the World. CAB International, Cambridge; Purahong W, et al. 2016. Molecular Ecology 25:4059-4074
ASV178	0	0	0	0	0	5	0	0	0	0	0	0	0	0	0	0	13	0	0	46	54	0	0	0	0	0	0	0	0	0	k__Fungi; p__Mortierellomycota; c__Mortierellomycetes; o__Mortierellales; f__Mortierellaceae; g__Mortierella; s__Mortierella_globalpina	Mortierellaceae	9	Saprotroph-Symbiotroph	Endophyte-Litter Saprotroph-Soil Saprotroph-Undefined Saprotroph	Microfungus	NULL	Possible	Saprobic in soil and thus frequenctly isolated from soil and material contaminated with soil such as hay or rotten silage and spoil tips (Cannon & Kirk 2007)	Cannon PF, Kirk PM. 2007. Fungal Families of the World. CAB International, Cambridge; Purahong W, et al. 2016. Molecular Ecology 25:4059-4074
ASV1795	76	0	0	0	0	0	0	0	0	0	0	0	0	0	0	0	0	0	0	0	0	0	0	0	0	0	0	0	0	0	k__Fungi; p__Mortierellomycota; c__Mortierellomycetes; o__Mortierellales; f__Mortierellaceae; g__Mortierella; s__Mortierella_horticola	Mortierellaceae	9	Saprotroph-Symbiotroph	Endophyte-Litter Saprotroph-Soil Saprotroph-Undefined Saprotroph	Microfungus	NULL	Possible	Saprobic in soil and thus frequenctly isolated from soil and material contaminated with soil such as hay or rotten silage and spoil tips (Cannon & Kirk 2007)	Cannon PF, Kirk PM. 2007. Fungal Families of the World. CAB International, Cambridge; Purahong W, et al. 2016. Molecular Ecology 25:4059-4074
ASV1802	70	0	0	0	0	0	0	0	0	0	0	0	0	0	0	0	0	0	66	0	0	0	0	0	0	0	0	0	0	0	k__Fungi; p__Mortierellomycota; c__Mortierellomycetes; o__Mortierellales; f__Mortierellaceae; g__Mortierella; s__Mortierella_exigua	Mortierellaceae	9	Saprotroph-Symbiotroph	Endophyte-Litter Saprotroph-Soil Saprotroph-Undefined Saprotroph	Microfungus	NULL	Possible	Saprobic in soil and thus frequenctly isolated from soil and material contaminated with soil such as hay or rotten silage and spoil tips (Cannon & Kirk 2007)	Cannon PF, Kirk PM. 2007. Fungal Families of the World. CAB International, Cambridge; Purahong W, et al. 2016. Molecular Ecology 25:4059-4074
ASV1805	67	0	0	0	0	0	0	0	0	0	0	0	0	0	0	0	0	0	0	0	0	0	0	0	0	0	0	0	0	0	k__Fungi; p__Mortierellomycota; c__Mortierellomycetes; o__Mortierellales; f__Mortierellaceae; g__Mortierella; s__unclassified_Mortierella	Mortierellaceae	9	Saprotroph-Symbiotroph	Endophyte-Litter Saprotroph-Soil Saprotroph-Undefined Saprotroph	Microfungus	NULL	Possible	Saprobic in soil and thus frequenctly isolated from soil and material contaminated with soil such as hay or rotten silage and spoil tips (Cannon & Kirk 2007)	Cannon PF, Kirk PM. 2007. Fungal Families of the World. CAB International, Cambridge; Purahong W, et al. 2016. Molecular Ecology 25:4059-4074
ASV1885	0	0	0	0	521	0	0	0	0	0	0	0	0	0	0	0	0	0	0	0	0	0	0	0	0	0	0	0	0	0	k__Fungi; p__Mortierellomycota; c__Mortierellomycetes; o__Mortierellales; f__Mortierellaceae; g__Mortierella; s__Mortierella_stylospora	Mortierellaceae	9	Saprotroph-Symbiotroph	Endophyte-Litter Saprotroph-Soil Saprotroph-Undefined Saprotroph	Microfungus	NULL	Possible	Saprobic in soil and thus frequenctly isolated from soil and material contaminated with soil such as hay or rotten silage and spoil tips (Cannon & Kirk 2007)	Cannon PF, Kirk PM. 2007. Fungal Families of the World. CAB International, Cambridge; Purahong W, et al. 2016. Molecular Ecology 25:4059-4074
ASV1893	0	0	0	0	92	0	0	0	0	0	0	0	0	0	0	0	0	0	0	0	0	0	0	0	0	0	0	0	0	0	k__Fungi; p__Mortierellomycota; c__Mortierellomycetes; o__Mortierellales; f__Mortierellaceae; g__Mortierella; s__unclassified_Mortierella	Mortierellaceae	9	Saprotroph-Symbiotroph	Endophyte-Litter Saprotroph-Soil Saprotroph-Undefined Saprotroph	Microfungus	NULL	Possible	Saprobic in soil and thus frequenctly isolated from soil and material contaminated with soil such as hay or rotten silage and spoil tips (Cannon & Kirk 2007)	Cannon PF, Kirk PM. 2007. Fungal Families of the World. CAB International, Cambridge; Purahong W, et al. 2016. Molecular Ecology 25:4059-4074
ASV2046	0	0	0	0	2	0	0	0	0	0	0	0	0	0	0	0	0	0	0	0	0	0	0	0	0	0	2	0	0	0	k__Fungi; p__Mortierellomycota; c__Mortierellomycetes; o__Mortierellales; f__Mortierellaceae; g__Mortierella; s__unclassified_Mortierella	Mortierellaceae	9	Saprotroph-Symbiotroph	Endophyte-Litter Saprotroph-Soil Saprotroph-Undefined Saprotroph	Microfungus	NULL	Possible	Saprobic in soil and thus frequenctly isolated from soil and material contaminated with soil such as hay or rotten silage and spoil tips (Cannon & Kirk 2007)	Cannon PF, Kirk PM. 2007. Fungal Families of the World. CAB International, Cambridge; Purahong W, et al. 2016. Molecular Ecology 25:4059-4074
ASV2146	0	0	0	0	0	140	0	0	0	0	0	0	0	0	0	0	0	0	0	0	0	0	0	0	0	0	0	0	0	0	k__Fungi; p__Mortierellomycota; c__Mortierellomycetes; o__Mortierellales; f__Mortierellaceae; g__Mortierella; s__unclassified_Mortierella	Mortierellaceae	9	Saprotroph-Symbiotroph	Endophyte-Litter Saprotroph-Soil Saprotroph-Undefined Saprotroph	Microfungus	NULL	Possible	Saprobic in soil and thus frequenctly isolated from soil and material contaminated with soil such as hay or rotten silage and spoil tips (Cannon & Kirk 2007)	Cannon PF, Kirk PM. 2007. Fungal Families of the World. CAB International, Cambridge; Purahong W, et al. 2016. Molecular Ecology 25:4059-4074
ASV2176	0	0	0	0	0	7	0	0	0	0	0	0	0	0	0	0	0	0	0	0	0	0	0	0	0	0	0	0	0	0	k__Fungi; p__Mortierellomycota; c__Mortierellomycetes; o__Mortierellales; f__Mortierellaceae; g__Mortierella; s__unidentified	Mortierellaceae	9	Saprotroph-Symbiotroph	Endophyte-Litter Saprotroph-Soil Saprotroph-Undefined Saprotroph	Microfungus	NULL	Possible	Saprobic in soil and thus frequenctly isolated from soil and material contaminated with soil such as hay or rotten silage and spoil tips (Cannon & Kirk 2007)	Cannon PF, Kirk PM. 2007. Fungal Families of the World. CAB International, Cambridge; Purahong W, et al. 2016. Molecular Ecology 25:4059-4074
ASV2276	0	0	0	0	0	2	0	0	0	0	0	0	0	0	0	0	0	0	0	0	0	0	0	0	0	0	0	0	0	0	k__Fungi; p__Mortierellomycota; c__Mortierellomycetes; o__Mortierellales; f__Mortierellaceae; g__Mortierella; s__Mortierella_stylospora	Mortierellaceae	9	Saprotroph-Symbiotroph	Endophyte-Litter Saprotroph-Soil Saprotroph-Undefined Saprotroph	Microfungus	NULL	Possible	Saprobic in soil and thus frequenctly isolated from soil and material contaminated with soil such as hay or rotten silage and spoil tips (Cannon & Kirk 2007)	Cannon PF, Kirk PM. 2007. Fungal Families of the World. CAB International, Cambridge; Purahong W, et al. 2016. Molecular Ecology 25:4059-4074
ASV230	0	0	0	0	0	0	0	0	0	0	0	0	0	0	0	0	0	0	0	0	0	0	0	0	0	0	0	0	0	0	k__Fungi; p__Mortierellomycota; c__Mortierellomycetes; o__Mortierellales; f__Mortierellaceae; g__Mortierella; s__Mortierella_gamsii	Mortierellaceae	9	Saprotroph-Symbiotroph	Endophyte-Litter Saprotroph-Soil Saprotroph-Undefined Saprotroph	Microfungus	NULL	Possible	Saprobic in soil and thus frequenctly isolated from soil and material contaminated with soil such as hay or rotten silage and spoil tips (Cannon & Kirk 2007)	Cannon PF, Kirk PM. 2007. Fungal Families of the World. CAB International, Cambridge; Purahong W, et al. 2016. Molecular Ecology 25:4059-4074
ASV2370	0	0	0	62	0	0	0	0	0	0	0	0	0	0	0	0	0	0	0	0	0	0	0	0	0	0	0	0	0	0	k__Fungi; p__Mortierellomycota; c__Mortierellomycetes; o__Mortierellales; f__Mortierellaceae; g__Mortierella; s__Mortierella_stylospora	Mortierellaceae	9	Saprotroph-Symbiotroph	Endophyte-Litter Saprotroph-Soil Saprotroph-Undefined Saprotroph	Microfungus	NULL	Possible	Saprobic in soil and thus frequenctly isolated from soil and material contaminated with soil such as hay or rotten silage and spoil tips (Cannon & Kirk 2007)	Cannon PF, Kirk PM. 2007. Fungal Families of the World. CAB International, Cambridge; Purahong W, et al. 2016. Molecular Ecology 25:4059-4074
ASV2395	0	0	0	19	0	0	0	0	0	0	0	0	0	0	0	0	0	0	0	0	0	0	0	0	0	0	0	0	0	0	k__Fungi; p__Mortierellomycota; c__Mortierellomycetes; o__Mortierellales; f__Mortierellaceae; g__Mortierella; s__Mortierella_hyalina	Mortierellaceae	9	Saprotroph-Symbiotroph	Endophyte-Litter Saprotroph-Soil Saprotroph-Undefined Saprotroph	Microfungus	NULL	Possible	Saprobic in soil and thus frequenctly isolated from soil and material contaminated with soil such as hay or rotten silage and spoil tips (Cannon & Kirk 2007)	Cannon PF, Kirk PM. 2007. Fungal Families of the World. CAB International, Cambridge; Purahong W, et al. 2016. Molecular Ecology 25:4059-4074
ASV24	0	0	0	0	0	0	0	0	0	0	0	0	0	0	0	0	0	0	0	0	0	0	0	0	0	0	0	0	0	0	k__Fungi; p__Mortierellomycota; c__Mortierellomycetes; o__Mortierellales; f__Mortierellaceae; g__Mortierella; s__unclassified_Mortierella	Mortierellaceae	9	Saprotroph-Symbiotroph	Endophyte-Litter Saprotroph-Soil Saprotroph-Undefined Saprotroph	Microfungus	NULL	Possible	Saprobic in soil and thus frequenctly isolated from soil and material contaminated with soil such as hay or rotten silage and spoil tips (Cannon & Kirk 2007)	Cannon PF, Kirk PM. 2007. Fungal Families of the World. CAB International, Cambridge; Purahong W, et al. 2016. Molecular Ecology 25:4059-4074
ASV2401	0	0	0	17	0	0	0	0	0	0	0	0	0	0	0	0	0	0	0	0	0	0	0	0	0	0	0	0	0	0	k__Fungi; p__Mortierellomycota; c__Mortierellomycetes; o__Mortierellales; f__Mortierellaceae; g__Mortierella; s__Mortierella_globalpina	Mortierellaceae	9	Saprotroph-Symbiotroph	Endophyte-Litter Saprotroph-Soil Saprotroph-Undefined Saprotroph	Microfungus	NULL	Possible	Saprobic in soil and thus frequenctly isolated from soil and material contaminated with soil such as hay or rotten silage and spoil tips (Cannon & Kirk 2007)	Cannon PF, Kirk PM. 2007. Fungal Families of the World. CAB International, Cambridge; Purahong W, et al. 2016. Molecular Ecology 25:4059-4074
ASV2433	0	0	0	9	0	0	0	0	0	0	0	0	0	0	0	0	0	0	0	0	0	0	0	0	0	0	0	0	0	0	k__Fungi; p__Mortierellomycota; c__Mortierellomycetes; o__Mortierellales; f__Mortierellaceae; g__Mortierella; s__unclassified_Mortierella	Mortierellaceae	9	Saprotroph-Symbiotroph	Endophyte-Litter Saprotroph-Soil Saprotroph-Undefined Saprotroph	Microfungus	NULL	Possible	Saprobic in soil and thus frequenctly isolated from soil and material contaminated with soil such as hay or rotten silage and spoil tips (Cannon & Kirk 2007)	Cannon PF, Kirk PM. 2007. Fungal Families of the World. CAB International, Cambridge; Purahong W, et al. 2016. Molecular Ecology 25:4059-4074
ASV2459	0	0	0	4	0	0	0	0	0	0	0	0	0	0	0	0	0	0	0	0	0	0	0	0	0	0	0	0	0	0	k__Fungi; p__Mortierellomycota; c__Mortierellomycetes; o__Mortierellales; f__Mortierellaceae; g__Mortierella; s__unidentified	Mortierellaceae	9	Saprotroph-Symbiotroph	Endophyte-Litter Saprotroph-Soil Saprotroph-Undefined Saprotroph	Microfungus	NULL	Possible	Saprobic in soil and thus frequenctly isolated from soil and material contaminated with soil such as hay or rotten silage and spoil tips (Cannon & Kirk 2007)	Cannon PF, Kirk PM. 2007. Fungal Families of the World. CAB International, Cambridge; Purahong W, et al. 2016. Molecular Ecology 25:4059-4074
ASV2493	0	0	0	0	0	0	0	0	0	0	0	0	0	0	0	0	0	0	0	0	0	0	0	0	0	0	0	0	0	0	k__Fungi; p__Mortierellomycota; c__Mortierellomycetes; o__Mortierellales; f__Mortierellaceae; g__Mortierella; s__Mortierella_hyalina	Mortierellaceae	9	Saprotroph-Symbiotroph	Endophyte-Litter Saprotroph-Soil Saprotroph-Undefined Saprotroph	Microfungus	NULL	Possible	Saprobic in soil and thus frequenctly isolated from soil and material contaminated with soil such as hay or rotten silage and spoil tips (Cannon & Kirk 2007)	Cannon PF, Kirk PM. 2007. Fungal Families of the World. CAB International, Cambridge; Purahong W, et al. 2016. Molecular Ecology 25:4059-4074
ASV2507	0	0	0	0	0	0	0	0	0	0	0	0	0	0	0	0	0	0	0	0	0	0	0	0	0	0	0	0	0	0	k__Fungi; p__Mortierellomycota; c__Mortierellomycetes; o__Mortierellales; f__Mortierellaceae; g__Mortierella; s__unclassified_Mortierella	Mortierellaceae	9	Saprotroph-Symbiotroph	Endophyte-Litter Saprotroph-Soil Saprotroph-Undefined Saprotroph	Microfungus	NULL	Possible	Saprobic in soil and thus frequenctly isolated from soil and material contaminated with soil such as hay or rotten silage and spoil tips (Cannon & Kirk 2007)	Cannon PF, Kirk PM. 2007. Fungal Families of the World. CAB International, Cambridge; Purahong W, et al. 2016. Molecular Ecology 25:4059-4074
ASV2513	0	0	0	0	0	0	0	0	0	0	0	0	0	0	0	0	0	0	0	0	0	0	0	0	0	0	0	0	0	0	k__Fungi; p__Mortierellomycota; c__Mortierellomycetes; o__Mortierellales; f__Mortierellaceae; g__Mortierella; s__Mortierella_angusta	Mortierellaceae	9	Saprotroph-Symbiotroph	Endophyte-Litter Saprotroph-Soil Saprotroph-Undefined Saprotroph	Microfungus	NULL	Possible	Saprobic in soil and thus frequenctly isolated from soil and material contaminated with soil such as hay or rotten silage and spoil tips (Cannon & Kirk 2007)	Cannon PF, Kirk PM. 2007. Fungal Families of the World. CAB International, Cambridge; Purahong W, et al. 2016. Molecular Ecology 25:4059-4074
ASV2519	0	0	0	0	0	0	0	0	0	0	0	0	0	0	0	0	0	0	0	0	0	0	0	0	0	0	0	0	0	0	k__Fungi; p__Mortierellomycota; c__Mortierellomycetes; o__Mortierellales; f__Mortierellaceae; g__Mortierella; s__Mortierella_angusta	Mortierellaceae	9	Saprotroph-Symbiotroph	Endophyte-Litter Saprotroph-Soil Saprotroph-Undefined Saprotroph	Microfungus	NULL	Possible	Saprobic in soil and thus frequenctly isolated from soil and material contaminated with soil such as hay or rotten silage and spoil tips (Cannon & Kirk 2007)	Cannon PF, Kirk PM. 2007. Fungal Families of the World. CAB International, Cambridge; Purahong W, et al. 2016. Molecular Ecology 25:4059-4074
ASV2533	0	0	0	0	0	0	0	0	0	0	0	0	0	0	0	0	0	0	0	0	0	0	0	0	0	0	0	0	0	0	k__Fungi; p__Mortierellomycota; c__Mortierellomycetes; o__Mortierellales; f__Mortierellaceae; g__Mortierella; s__unclassified_Mortierella	Mortierellaceae	9	Saprotroph-Symbiotroph	Endophyte-Litter Saprotroph-Soil Saprotroph-Undefined Saprotroph	Microfungus	NULL	Possible	Saprobic in soil and thus frequenctly isolated from soil and material contaminated with soil such as hay or rotten silage and spoil tips (Cannon & Kirk 2007)	Cannon PF, Kirk PM. 2007. Fungal Families of the World. CAB International, Cambridge; Purahong W, et al. 2016. Molecular Ecology 25:4059-4074
ASV2535	0	0	0	0	0	0	0	0	0	0	0	0	0	0	0	0	0	0	0	0	0	0	0	0	0	0	0	0	0	0	k__Fungi; p__Mortierellomycota; c__Mortierellomycetes; o__Mortierellales; f__Mortierellaceae; g__Mortierella; s__unclassified_Mortierella	Mortierellaceae	9	Saprotroph-Symbiotroph	Endophyte-Litter Saprotroph-Soil Saprotroph-Undefined Saprotroph	Microfungus	NULL	Possible	Saprobic in soil and thus frequenctly isolated from soil and material contaminated with soil such as hay or rotten silage and spoil tips (Cannon & Kirk 2007)	Cannon PF, Kirk PM. 2007. Fungal Families of the World. CAB International, Cambridge; Purahong W, et al. 2016. Molecular Ecology 25:4059-4074
ASV2570	0	0	0	0	0	0	0	0	0	0	0	0	0	0	0	0	0	0	115	0	0	0	0	0	0	0	0	0	0	0	k__Fungi; p__Mortierellomycota; c__Mortierellomycetes; o__Mortierellales; f__Mortierellaceae; g__Mortierella; s__Mortierella_globalpina	Mortierellaceae	9	Saprotroph-Symbiotroph	Endophyte-Litter Saprotroph-Soil Saprotroph-Undefined Saprotroph	Microfungus	NULL	Possible	Saprobic in soil and thus frequenctly isolated from soil and material contaminated with soil such as hay or rotten silage and spoil tips (Cannon & Kirk 2007)	Cannon PF, Kirk PM. 2007. Fungal Families of the World. CAB International, Cambridge; Purahong W, et al. 2016. Molecular Ecology 25:4059-4074
ASV2594	0	0	0	0	0	0	0	0	0	0	0	0	0	0	0	0	0	0	0	0	0	0	0	0	0	0	0	0	0	0	k__Fungi; p__Mortierellomycota; c__Mortierellomycetes; o__Mortierellales; f__Mortierellaceae; g__Mortierella; s__unclassified_Mortierella	Mortierellaceae	9	Saprotroph-Symbiotroph	Endophyte-Litter Saprotroph-Soil Saprotroph-Undefined Saprotroph	Microfungus	NULL	Possible	Saprobic in soil and thus frequenctly isolated from soil and material contaminated with soil such as hay or rotten silage and spoil tips (Cannon & Kirk 2007)	Cannon PF, Kirk PM. 2007. Fungal Families of the World. CAB International, Cambridge; Purahong W, et al. 2016. Molecular Ecology 25:4059-4074
ASV2595	0	0	0	0	0	0	0	0	0	0	0	0	0	0	0	0	0	0	0	0	0	0	0	0	0	0	0	0	0	0	k__Fungi; p__Mortierellomycota; c__Mortierellomycetes; o__Mortierellales; f__Mortierellaceae; g__Mortierella; s__Mortierella_hyalina	Mortierellaceae	9	Saprotroph-Symbiotroph	Endophyte-Litter Saprotroph-Soil Saprotroph-Undefined Saprotroph	Microfungus	NULL	Possible	Saprobic in soil and thus frequenctly isolated from soil and material contaminated with soil such as hay or rotten silage and spoil tips (Cannon & Kirk 2007)	Cannon PF, Kirk PM. 2007. Fungal Families of the World. CAB International, Cambridge; Purahong W, et al. 2016. Molecular Ecology 25:4059-4074
ASV2630	0	0	0	0	0	0	0	0	0	0	0	5	0	0	0	0	0	0	0	0	0	0	0	0	0	0	0	0	0	0	k__Fungi; p__Mortierellomycota; c__Mortierellomycetes; o__Mortierellales; f__Mortierellaceae; g__Mortierella; s__Mortierella_hyalina	Mortierellaceae	9	Saprotroph-Symbiotroph	Endophyte-Litter Saprotroph-Soil Saprotroph-Undefined Saprotroph	Microfungus	NULL	Possible	Saprobic in soil and thus frequenctly isolated from soil and material contaminated with soil such as hay or rotten silage and spoil tips (Cannon & Kirk 2007)	Cannon PF, Kirk PM. 2007. Fungal Families of the World. CAB International, Cambridge; Purahong W, et al. 2016. Molecular Ecology 25:4059-4074
ASV2643	0	0	0	0	0	0	0	0	0	0	0	0	0	0	0	0	0	0	0	0	0	0	0	0	0	0	0	0	0	0	k__Fungi; p__Mortierellomycota; c__Mortierellomycetes; o__Mortierellales; f__Mortierellaceae; g__Mortierella; s__Mortierella_hyalina	Mortierellaceae	9	Saprotroph-Symbiotroph	Endophyte-Litter Saprotroph-Soil Saprotroph-Undefined Saprotroph	Microfungus	NULL	Possible	Saprobic in soil and thus frequenctly isolated from soil and material contaminated with soil such as hay or rotten silage and spoil tips (Cannon & Kirk 2007)	Cannon PF, Kirk PM. 2007. Fungal Families of the World. CAB International, Cambridge; Purahong W, et al. 2016. Molecular Ecology 25:4059-4074
ASV2680	0	0	0	0	0	0	0	0	0	0	0	0	0	0	0	0	0	0	0	0	0	0	0	0	0	0	0	0	0	0	k__Fungi; p__Mortierellomycota; c__Mortierellomycetes; o__Mortierellales; f__Mortierellaceae; g__Mortierella; s__Mortierella_humilis	Mortierellaceae	9	Saprotroph-Symbiotroph	Endophyte-Litter Saprotroph-Soil Saprotroph-Undefined Saprotroph	Microfungus	NULL	Possible	Saprobic in soil and thus frequenctly isolated from soil and material contaminated with soil such as hay or rotten silage and spoil tips (Cannon & Kirk 2007)	Cannon PF, Kirk PM. 2007. Fungal Families of the World. CAB International, Cambridge; Purahong W, et al. 2016. Molecular Ecology 25:4059-4074
ASV2686	0	0	0	0	0	0	0	0	0	0	0	0	0	0	0	0	0	0	0	0	0	0	0	0	0	0	0	0	0	0	k__Fungi; p__Mortierellomycota; c__Mortierellomycetes; o__Mortierellales; f__Mortierellaceae; g__Mortierella; s__Mortierella_globalpina	Mortierellaceae	9	Saprotroph-Symbiotroph	Endophyte-Litter Saprotroph-Soil Saprotroph-Undefined Saprotroph	Microfungus	NULL	Possible	Saprobic in soil and thus frequenctly isolated from soil and material contaminated with soil such as hay or rotten silage and spoil tips (Cannon & Kirk 2007)	Cannon PF, Kirk PM. 2007. Fungal Families of the World. CAB International, Cambridge; Purahong W, et al. 2016. Molecular Ecology 25:4059-4074
ASV2713	0	0	0	0	0	0	0	0	0	0	0	0	0	0	0	0	0	0	0	0	0	0	0	0	0	0	0	0	0	0	k__Fungi; p__Mortierellomycota; c__Mortierellomycetes; o__Mortierellales; f__Mortierellaceae; g__Mortierella; s__Mortierella_sarnyensis	Mortierellaceae	9	Saprotroph-Symbiotroph	Endophyte-Litter Saprotroph-Soil Saprotroph-Undefined Saprotroph	Microfungus	NULL	Possible	Saprobic in soil and thus frequenctly isolated from soil and material contaminated with soil such as hay or rotten silage and spoil tips (Cannon & Kirk 2007)	Cannon PF, Kirk PM. 2007. Fungal Families of the World. CAB International, Cambridge; Purahong W, et al. 2016. Molecular Ecology 25:4059-4074
ASV2714	0	0	0	0	0	0	0	0	0	0	0	0	0	0	0	0	0	0	0	0	0	0	0	0	0	0	0	0	0	0	k__Fungi; p__Mortierellomycota; c__Mortierellomycetes; o__Mortierellales; f__Mortierellaceae; g__Mortierella; s__Mortierella_gamsii	Mortierellaceae	9	Saprotroph-Symbiotroph	Endophyte-Litter Saprotroph-Soil Saprotroph-Undefined Saprotroph	Microfungus	NULL	Possible	Saprobic in soil and thus frequenctly isolated from soil and material contaminated with soil such as hay or rotten silage and spoil tips (Cannon & Kirk 2007)	Cannon PF, Kirk PM. 2007. Fungal Families of the World. CAB International, Cambridge; Purahong W, et al. 2016. Molecular Ecology 25:4059-4074
ASV2763	0	0	0	0	0	0	0	0	0	0	0	0	0	0	0	0	0	0	0	0	0	0	0	0	0	0	0	0	0	0	k__Fungi; p__Mortierellomycota; c__Mortierellomycetes; o__Mortierellales; f__Mortierellaceae; g__Mortierella; s__Mortierella_alpina	Mortierellaceae	9	Saprotroph-Symbiotroph	Endophyte-Litter Saprotroph-Soil Saprotroph-Undefined Saprotroph	Microfungus	NULL	Possible	Saprobic in soil and thus frequenctly isolated from soil and material contaminated with soil such as hay or rotten silage and spoil tips (Cannon & Kirk 2007)	Cannon PF, Kirk PM. 2007. Fungal Families of the World. CAB International, Cambridge; Purahong W, et al. 2016. Molecular Ecology 25:4059-4074
ASV2767	0	0	0	0	0	0	0	0	0	0	0	0	0	0	0	0	0	0	0	0	0	0	0	0	0	0	0	0	0	0	k__Fungi; p__Mortierellomycota; c__Mortierellomycetes; o__Mortierellales; f__Mortierellaceae; g__Mortierella; s__Mortierella_basiparvispora	Mortierellaceae	9	Saprotroph-Symbiotroph	Endophyte-Litter Saprotroph-Soil Saprotroph-Undefined Saprotroph	Microfungus	NULL	Possible	Saprobic in soil and thus frequenctly isolated from soil and material contaminated with soil such as hay or rotten silage and spoil tips (Cannon & Kirk 2007)	Cannon PF, Kirk PM. 2007. Fungal Families of the World. CAB International, Cambridge; Purahong W, et al. 2016. Molecular Ecology 25:4059-4074
ASV2883	0	0	0	0	0	0	0	0	0	0	0	0	0	0	0	0	0	0	0	0	0	0	0	0	0	0	0	0	0	0	k__Fungi; p__Mortierellomycota; c__Mortierellomycetes; o__Mortierellales; f__Mortierellaceae; g__Mortierella; s__unidentified	Mortierellaceae	9	Saprotroph-Symbiotroph	Endophyte-Litter Saprotroph-Soil Saprotroph-Undefined Saprotroph	Microfungus	NULL	Possible	Saprobic in soil and thus frequenctly isolated from soil and material contaminated with soil such as hay or rotten silage and spoil tips (Cannon & Kirk 2007)	Cannon PF, Kirk PM. 2007. Fungal Families of the World. CAB International, Cambridge; Purahong W, et al. 2016. Molecular Ecology 25:4059-4074
ASV2923	0	0	0	0	0	0	0	0	0	0	0	0	0	0	2	4	0	0	0	0	0	0	0	0	0	0	0	0	0	0	k__Fungi; p__Mortierellomycota; c__Mortierellomycetes; o__Mortierellales; f__Mortierellaceae; g__Mortierella; s__unidentified	Mortierellaceae	9	Saprotroph-Symbiotroph	Endophyte-Litter Saprotroph-Soil Saprotroph-Undefined Saprotroph	Microfungus	NULL	Possible	Saprobic in soil and thus frequenctly isolated from soil and material contaminated with soil such as hay or rotten silage and spoil tips (Cannon & Kirk 2007)	Cannon PF, Kirk PM. 2007. Fungal Families of the World. CAB International, Cambridge; Purahong W, et al. 2016. Molecular Ecology 25:4059-4074
ASV2942	0	0	0	0	0	0	0	0	0	0	0	0	0	0	0	0	0	0	0	0	0	0	0	0	0	0	0	0	0	0	k__Fungi; p__Mortierellomycota; c__Mortierellomycetes; o__Mortierellales; f__Mortierellaceae; g__Mortierella; s__Mortierella_kuhlmanii	Mortierellaceae	9	Saprotroph-Symbiotroph	Endophyte-Litter Saprotroph-Soil Saprotroph-Undefined Saprotroph	Microfungus	NULL	Possible	Saprobic in soil and thus frequenctly isolated from soil and material contaminated with soil such as hay or rotten silage and spoil tips (Cannon & Kirk 2007)	Cannon PF, Kirk PM. 2007. Fungal Families of the World. CAB International, Cambridge; Purahong W, et al. 2016. Molecular Ecology 25:4059-4074
ASV3131	0	0	0	0	0	0	0	0	0	0	0	0	0	0	0	0	0	0	0	0	0	0	0	0	0	0	0	0	0	0	k__Fungi; p__Mortierellomycota; c__Mortierellomycetes; o__Mortierellales; f__Mortierellaceae; g__Mortierella; s__unidentified	Mortierellaceae	9	Saprotroph-Symbiotroph	Endophyte-Litter Saprotroph-Soil Saprotroph-Undefined Saprotroph	Microfungus	NULL	Possible	Saprobic in soil and thus frequenctly isolated from soil and material contaminated with soil such as hay or rotten silage and spoil tips (Cannon & Kirk 2007)	Cannon PF, Kirk PM. 2007. Fungal Families of the World. CAB International, Cambridge; Purahong W, et al. 2016. Molecular Ecology 25:4059-4074
ASV3352	0	0	0	0	0	0	0	0	0	0	0	0	0	0	0	0	0	0	0	0	0	0	0	0	0	0	0	0	0	0	k__Fungi; p__Mortierellomycota; c__Mortierellomycetes; o__Mortierellales; f__Mortierellaceae; g__Mortierella; s__unidentified	Mortierellaceae	9	Saprotroph-Symbiotroph	Endophyte-Litter Saprotroph-Soil Saprotroph-Undefined Saprotroph	Microfungus	NULL	Possible	Saprobic in soil and thus frequenctly isolated from soil and material contaminated with soil such as hay or rotten silage and spoil tips (Cannon & Kirk 2007)	Cannon PF, Kirk PM. 2007. Fungal Families of the World. CAB International, Cambridge; Purahong W, et al. 2016. Molecular Ecology 25:4059-4074
ASV3815	0	0	0	0	0	0	0	0	0	0	0	0	0	0	0	0	0	0	0	0	0	0	0	0	0	0	0	0	0	0	k__Fungi; p__Mortierellomycota; c__Mortierellomycetes; o__Mortierellales; f__Mortierellaceae; g__Mortierella; s__unclassified_Mortierella	Mortierellaceae	9	Saprotroph-Symbiotroph	Endophyte-Litter Saprotroph-Soil Saprotroph-Undefined Saprotroph	Microfungus	NULL	Possible	Saprobic in soil and thus frequenctly isolated from soil and material contaminated with soil such as hay or rotten silage and spoil tips (Cannon & Kirk 2007)	Cannon PF, Kirk PM. 2007. Fungal Families of the World. CAB International, Cambridge; Purahong W, et al. 2016. Molecular Ecology 25:4059-4074
ASV3817	0	0	0	0	0	0	0	0	0	0	0	0	0	0	0	0	0	0	0	0	0	0	0	0	0	0	0	0	0	0	k__Fungi; p__Mortierellomycota; c__Mortierellomycetes; o__Mortierellales; f__Mortierellaceae; g__Mortierella; s__Mortierella_hyalina	Mortierellaceae	9	Saprotroph-Symbiotroph	Endophyte-Litter Saprotroph-Soil Saprotroph-Undefined Saprotroph	Microfungus	NULL	Possible	Saprobic in soil and thus frequenctly isolated from soil and material contaminated with soil such as hay or rotten silage and spoil tips (Cannon & Kirk 2007)	Cannon PF, Kirk PM. 2007. Fungal Families of the World. CAB International, Cambridge; Purahong W, et al. 2016. Molecular Ecology 25:4059-4074
ASV3823	0	0	0	0	0	0	0	0	0	0	0	0	0	0	0	0	0	0	0	0	0	0	0	0	0	0	0	0	0	0	k__Fungi; p__Mortierellomycota; c__Mortierellomycetes; o__Mortierellales; f__Mortierellaceae; g__Mortierella; s__unclassified_Mortierella	Mortierellaceae	9	Saprotroph-Symbiotroph	Endophyte-Litter Saprotroph-Soil Saprotroph-Undefined Saprotroph	Microfungus	NULL	Possible	Saprobic in soil and thus frequenctly isolated from soil and material contaminated with soil such as hay or rotten silage and spoil tips (Cannon & Kirk 2007)	Cannon PF, Kirk PM. 2007. Fungal Families of the World. CAB International, Cambridge; Purahong W, et al. 2016. Molecular Ecology 25:4059-4074
ASV3832	0	0	0	0	0	0	0	0	0	0	0	0	0	0	0	0	0	0	0	0	0	0	0	0	0	0	0	0	0	0	k__Fungi; p__Mortierellomycota; c__Mortierellomycetes; o__Mortierellales; f__Mortierellaceae; g__Mortierella; s__Mortierella_fatshederae	Mortierellaceae	9	Saprotroph-Symbiotroph	Endophyte-Litter Saprotroph-Soil Saprotroph-Undefined Saprotroph	Microfungus	NULL	Possible	Saprobic in soil and thus frequenctly isolated from soil and material contaminated with soil such as hay or rotten silage and spoil tips (Cannon & Kirk 2007)	Cannon PF, Kirk PM. 2007. Fungal Families of the World. CAB International, Cambridge; Purahong W, et al. 2016. Molecular Ecology 25:4059-4074
ASV3846	0	0	0	0	0	0	0	0	0	0	0	0	0	0	0	0	0	0	0	0	0	0	0	0	0	0	0	0	0	0	k__Fungi; p__Mortierellomycota; c__Mortierellomycetes; o__Mortierellales; f__Mortierellaceae; g__Mortierella; s__Mortierella_hyalina	Mortierellaceae	9	Saprotroph-Symbiotroph	Endophyte-Litter Saprotroph-Soil Saprotroph-Undefined Saprotroph	Microfungus	NULL	Possible	Saprobic in soil and thus frequenctly isolated from soil and material contaminated with soil such as hay or rotten silage and spoil tips (Cannon & Kirk 2007)	Cannon PF, Kirk PM. 2007. Fungal Families of the World. CAB International, Cambridge; Purahong W, et al. 2016. Molecular Ecology 25:4059-4074
ASV3904	0	0	0	0	0	0	0	0	0	0	0	0	0	0	0	0	0	0	0	0	0	0	0	0	0	0	0	0	0	0	k__Fungi; p__Mortierellomycota; c__Mortierellomycetes; o__Mortierellales; f__Mortierellaceae; g__Mortierella; s__unidentified	Mortierellaceae	9	Saprotroph-Symbiotroph	Endophyte-Litter Saprotroph-Soil Saprotroph-Undefined Saprotroph	Microfungus	NULL	Possible	Saprobic in soil and thus frequenctly isolated from soil and material contaminated with soil such as hay or rotten silage and spoil tips (Cannon & Kirk 2007)	Cannon PF, Kirk PM. 2007. Fungal Families of the World. CAB International, Cambridge; Purahong W, et al. 2016. Molecular Ecology 25:4059-4074
ASV3918	0	0	0	0	0	0	0	0	0	0	0	0	0	0	0	0	0	0	0	0	0	0	0	0	0	0	0	0	0	0	k__Fungi; p__Mortierellomycota; c__Mortierellomycetes; o__Mortierellales; f__Mortierellaceae; g__Mortierella; s__unclassified_Mortierella	Mortierellaceae	9	Saprotroph-Symbiotroph	Endophyte-Litter Saprotroph-Soil Saprotroph-Undefined Saprotroph	Microfungus	NULL	Possible	Saprobic in soil and thus frequenctly isolated from soil and material contaminated with soil such as hay or rotten silage and spoil tips (Cannon & Kirk 2007)	Cannon PF, Kirk PM. 2007. Fungal Families of the World. CAB International, Cambridge; Purahong W, et al. 2016. Molecular Ecology 25:4059-4074
ASV3929	0	0	0	0	0	0	0	0	0	0	0	0	0	0	0	0	0	0	0	0	0	0	0	0	0	0	0	0	0	0	k__Fungi; p__Mortierellomycota; c__Mortierellomycetes; o__Mortierellales; f__Mortierellaceae; g__Mortierella; s__Mortierella_humilis	Mortierellaceae	9	Saprotroph-Symbiotroph	Endophyte-Litter Saprotroph-Soil Saprotroph-Undefined Saprotroph	Microfungus	NULL	Possible	Saprobic in soil and thus frequenctly isolated from soil and material contaminated with soil such as hay or rotten silage and spoil tips (Cannon & Kirk 2007)	Cannon PF, Kirk PM. 2007. Fungal Families of the World. CAB International, Cambridge; Purahong W, et al. 2016. Molecular Ecology 25:4059-4074
ASV3930	0	0	0	0	0	0	0	0	0	0	0	0	0	0	0	0	0	0	0	0	0	0	0	0	0	0	0	0	0	0	k__Fungi; p__Mortierellomycota; c__Mortierellomycetes; o__Mortierellales; f__Mortierellaceae; g__Mortierella; s__Mortierella_basiparvispora	Mortierellaceae	9	Saprotroph-Symbiotroph	Endophyte-Litter Saprotroph-Soil Saprotroph-Undefined Saprotroph	Microfungus	NULL	Possible	Saprobic in soil and thus frequenctly isolated from soil and material contaminated with soil such as hay or rotten silage and spoil tips (Cannon & Kirk 2007)	Cannon PF, Kirk PM. 2007. Fungal Families of the World. CAB International, Cambridge; Purahong W, et al. 2016. Molecular Ecology 25:4059-4074
ASV3931	0	0	0	0	0	0	0	0	0	0	0	2	0	0	0	0	0	0	0	0	0	0	0	0	0	0	0	0	0	0	k__Fungi; p__Mortierellomycota; c__Mortierellomycetes; o__Mortierellales; f__Mortierellaceae; g__Mortierella; s__Mortierella_basiparvispora	Mortierellaceae	9	Saprotroph-Symbiotroph	Endophyte-Litter Saprotroph-Soil Saprotroph-Undefined Saprotroph	Microfungus	NULL	Possible	Saprobic in soil and thus frequenctly isolated from soil and material contaminated with soil such as hay or rotten silage and spoil tips (Cannon & Kirk 2007)	Cannon PF, Kirk PM. 2007. Fungal Families of the World. CAB International, Cambridge; Purahong W, et al. 2016. Molecular Ecology 25:4059-4074
ASV3965	0	0	0	0	0	0	0	0	0	0	0	0	0	0	0	0	0	0	0	0	0	0	0	0	0	0	0	0	0	0	k__Fungi; p__Mortierellomycota; c__Mortierellomycetes; o__Mortierellales; f__Mortierellaceae; g__Mortierella; s__unclassified_Mortierella	Mortierellaceae	9	Saprotroph-Symbiotroph	Endophyte-Litter Saprotroph-Soil Saprotroph-Undefined Saprotroph	Microfungus	NULL	Possible	Saprobic in soil and thus frequenctly isolated from soil and material contaminated with soil such as hay or rotten silage and spoil tips (Cannon & Kirk 2007)	Cannon PF, Kirk PM. 2007. Fungal Families of the World. CAB International, Cambridge; Purahong W, et al. 2016. Molecular Ecology 25:4059-4074
ASV3968	0	0	0	0	0	0	0	0	0	0	0	0	0	0	0	0	0	0	0	0	0	0	0	0	0	0	0	0	0	0	k__Fungi; p__Mortierellomycota; c__Mortierellomycetes; o__Mortierellales; f__Mortierellaceae; g__Mortierella; s__Mortierella_basiparvispora	Mortierellaceae	9	Saprotroph-Symbiotroph	Endophyte-Litter Saprotroph-Soil Saprotroph-Undefined Saprotroph	Microfungus	NULL	Possible	Saprobic in soil and thus frequenctly isolated from soil and material contaminated with soil such as hay or rotten silage and spoil tips (Cannon & Kirk 2007)	Cannon PF, Kirk PM. 2007. Fungal Families of the World. CAB International, Cambridge; Purahong W, et al. 2016. Molecular Ecology 25:4059-4074
ASV3982	0	0	0	0	0	0	0	0	0	0	0	0	0	0	0	0	0	0	0	0	0	0	0	0	0	0	0	0	0	0	k__Fungi; p__Mortierellomycota; c__Mortierellomycetes; o__Mortierellales; f__Mortierellaceae; g__Mortierella; s__unidentified	Mortierellaceae	9	Saprotroph-Symbiotroph	Endophyte-Litter Saprotroph-Soil Saprotroph-Undefined Saprotroph	Microfungus	NULL	Possible	Saprobic in soil and thus frequenctly isolated from soil and material contaminated with soil such as hay or rotten silage and spoil tips (Cannon & Kirk 2007)	Cannon PF, Kirk PM. 2007. Fungal Families of the World. CAB International, Cambridge; Purahong W, et al. 2016. Molecular Ecology 25:4059-4074
ASV4062	0	0	0	0	0	0	0	0	0	0	0	0	0	0	0	0	0	0	0	0	0	0	0	0	0	0	0	0	0	0	k__Fungi; p__Mortierellomycota; c__Mortierellomycetes; o__Mortierellales; f__Mortierellaceae; g__Mortierella; s__unidentified	Mortierellaceae	9	Saprotroph-Symbiotroph	Endophyte-Litter Saprotroph-Soil Saprotroph-Undefined Saprotroph	Microfungus	NULL	Possible	Saprobic in soil and thus frequenctly isolated from soil and material contaminated with soil such as hay or rotten silage and spoil tips (Cannon & Kirk 2007)	Cannon PF, Kirk PM. 2007. Fungal Families of the World. CAB International, Cambridge; Purahong W, et al. 2016. Molecular Ecology 25:4059-4074
ASV4077	0	0	0	0	0	0	0	0	0	0	0	0	0	0	0	0	0	0	0	0	0	0	0	0	0	0	129	0	0	0	k__Fungi; p__Mortierellomycota; c__Mortierellomycetes; o__Mortierellales; f__Mortierellaceae; g__Mortierella; s__unclassified_Mortierella	Mortierellaceae	9	Saprotroph-Symbiotroph	Endophyte-Litter Saprotroph-Soil Saprotroph-Undefined Saprotroph	Microfungus	NULL	Possible	Saprobic in soil and thus frequenctly isolated from soil and material contaminated with soil such as hay or rotten silage and spoil tips (Cannon & Kirk 2007)	Cannon PF, Kirk PM. 2007. Fungal Families of the World. CAB International, Cambridge; Purahong W, et al. 2016. Molecular Ecology 25:4059-4074
ASV4113	0	0	0	0	0	0	0	0	0	0	0	0	0	0	0	0	0	0	0	0	0	0	0	0	0	0	0	0	0	0	k__Fungi; p__Mortierellomycota; c__Mortierellomycetes; o__Mortierellales; f__Mortierellaceae; g__Mortierella; s__Mortierella_wolfii	Mortierellaceae	9	Saprotroph-Symbiotroph	Endophyte-Litter Saprotroph-Soil Saprotroph-Undefined Saprotroph	Microfungus	NULL	Possible	Saprobic in soil and thus frequenctly isolated from soil and material contaminated with soil such as hay or rotten silage and spoil tips (Cannon & Kirk 2007)	Cannon PF, Kirk PM. 2007. Fungal Families of the World. CAB International, Cambridge; Purahong W, et al. 2016. Molecular Ecology 25:4059-4074
ASV4168	0	0	0	0	0	0	0	0	0	0	0	0	0	0	0	0	0	0	0	0	0	0	0	0	0	0	0	0	0	0	k__Fungi; p__Mortierellomycota; c__Mortierellomycetes; o__Mortierellales; f__Mortierellaceae; g__Mortierella; s__unclassified_Mortierella	Mortierellaceae	9	Saprotroph-Symbiotroph	Endophyte-Litter Saprotroph-Soil Saprotroph-Undefined Saprotroph	Microfungus	NULL	Possible	Saprobic in soil and thus frequenctly isolated from soil and material contaminated with soil such as hay or rotten silage and spoil tips (Cannon & Kirk 2007)	Cannon PF, Kirk PM. 2007. Fungal Families of the World. CAB International, Cambridge; Purahong W, et al. 2016. Molecular Ecology 25:4059-4074
ASV4272	0	0	0	0	0	0	0	0	0	0	0	0	0	0	0	0	0	0	0	0	0	0	0	0	0	0	0	0	0	0	k__Fungi; p__Mortierellomycota; c__Mortierellomycetes; o__Mortierellales; f__Mortierellaceae; g__Mortierella; s__unclassified_Mortierella	Mortierellaceae	9	Saprotroph-Symbiotroph	Endophyte-Litter Saprotroph-Soil Saprotroph-Undefined Saprotroph	Microfungus	NULL	Possible	Saprobic in soil and thus frequenctly isolated from soil and material contaminated with soil such as hay or rotten silage and spoil tips (Cannon & Kirk 2007)	Cannon PF, Kirk PM. 2007. Fungal Families of the World. CAB International, Cambridge; Purahong W, et al. 2016. Molecular Ecology 25:4059-4074
ASV439	0	0	0	0	0	0	0	0	0	0	0	0	0	0	0	0	6	5	0	0	0	0	0	0	0	0	0	0	0	0	k__Fungi; p__Mortierellomycota; c__Mortierellomycetes; o__Mortierellales; f__Mortierellaceae; g__Mortierella; s__unclassified_Mortierella	Mortierellaceae	9	Saprotroph-Symbiotroph	Endophyte-Litter Saprotroph-Soil Saprotroph-Undefined Saprotroph	Microfungus	NULL	Possible	Saprobic in soil and thus frequenctly isolated from soil and material contaminated with soil such as hay or rotten silage and spoil tips (Cannon & Kirk 2007)	Cannon PF, Kirk PM. 2007. Fungal Families of the World. CAB International, Cambridge; Purahong W, et al. 2016. Molecular Ecology 25:4059-4074
ASV4468	0	0	0	0	0	0	0	0	0	0	0	0	0	0	0	0	0	0	0	0	0	0	0	0	0	0	0	0	0	0	k__Fungi; p__Mortierellomycota; c__Mortierellomycetes; o__Mortierellales; f__Mortierellaceae; g__Mortierella; s__unidentified	Mortierellaceae	9	Saprotroph-Symbiotroph	Endophyte-Litter Saprotroph-Soil Saprotroph-Undefined Saprotroph	Microfungus	NULL	Possible	Saprobic in soil and thus frequenctly isolated from soil and material contaminated with soil such as hay or rotten silage and spoil tips (Cannon & Kirk 2007)	Cannon PF, Kirk PM. 2007. Fungal Families of the World. CAB International, Cambridge; Purahong W, et al. 2016. Molecular Ecology 25:4059-4074
ASV4807	0	0	0	0	0	0	0	0	0	0	0	0	0	0	0	0	0	0	0	0	0	0	0	0	0	0	0	0	0	0	k__Fungi; p__Mortierellomycota; c__Mortierellomycetes; o__Mortierellales; f__Mortierellaceae; g__Mortierella; s__unidentified	Mortierellaceae	9	Saprotroph-Symbiotroph	Endophyte-Litter Saprotroph-Soil Saprotroph-Undefined Saprotroph	Microfungus	NULL	Possible	Saprobic in soil and thus frequenctly isolated from soil and material contaminated with soil such as hay or rotten silage and spoil tips (Cannon & Kirk 2007)	Cannon PF, Kirk PM. 2007. Fungal Families of the World. CAB International, Cambridge; Purahong W, et al. 2016. Molecular Ecology 25:4059-4074
ASV4970	0	0	0	0	0	0	0	0	0	0	0	0	0	0	0	0	0	0	0	0	0	0	0	0	0	0	0	0	0	0	k__Fungi; p__Mortierellomycota; c__Mortierellomycetes; o__Mortierellales; f__Mortierellaceae; g__Mortierella; s__unclassified_Mortierella	Mortierellaceae	9	Saprotroph-Symbiotroph	Endophyte-Litter Saprotroph-Soil Saprotroph-Undefined Saprotroph	Microfungus	NULL	Possible	Saprobic in soil and thus frequenctly isolated from soil and material contaminated with soil such as hay or rotten silage and spoil tips (Cannon & Kirk 2007)	Cannon PF, Kirk PM. 2007. Fungal Families of the World. CAB International, Cambridge; Purahong W, et al. 2016. Molecular Ecology 25:4059-4074
ASV4982	0	0	0	0	0	0	0	0	0	0	0	0	0	0	0	0	0	0	0	0	0	0	0	0	0	0	0	0	0	0	k__Fungi; p__Mortierellomycota; c__Mortierellomycetes; o__Mortierellales; f__Mortierellaceae; g__Mortierella; s__Mortierella_fatshederae	Mortierellaceae	9	Saprotroph-Symbiotroph	Endophyte-Litter Saprotroph-Soil Saprotroph-Undefined Saprotroph	Microfungus	NULL	Possible	Saprobic in soil and thus frequenctly isolated from soil and material contaminated with soil such as hay or rotten silage and spoil tips (Cannon & Kirk 2007)	Cannon PF, Kirk PM. 2007. Fungal Families of the World. CAB International, Cambridge; Purahong W, et al. 2016. Molecular Ecology 25:4059-4074
ASV4984	0	0	0	0	0	0	0	0	0	0	0	0	0	0	0	0	0	0	0	0	0	0	0	0	0	0	0	0	0	0	k__Fungi; p__Mortierellomycota; c__Mortierellomycetes; o__Mortierellales; f__Mortierellaceae; g__Mortierella; s__unclassified_Mortierella	Mortierellaceae	9	Saprotroph-Symbiotroph	Endophyte-Litter Saprotroph-Soil Saprotroph-Undefined Saprotroph	Microfungus	NULL	Possible	Saprobic in soil and thus frequenctly isolated from soil and material contaminated with soil such as hay or rotten silage and spoil tips (Cannon & Kirk 2007)	Cannon PF, Kirk PM. 2007. Fungal Families of the World. CAB International, Cambridge; Purahong W, et al. 2016. Molecular Ecology 25:4059-4074
ASV4985	0	0	0	0	0	0	0	0	0	0	0	0	0	0	0	0	0	0	0	0	0	0	0	0	0	0	0	0	0	0	k__Fungi; p__Mortierellomycota; c__Mortierellomycetes; o__Mortierellales; f__Mortierellaceae; g__Mortierella; s__unclassified_Mortierella	Mortierellaceae	9	Saprotroph-Symbiotroph	Endophyte-Litter Saprotroph-Soil Saprotroph-Undefined Saprotroph	Microfungus	NULL	Possible	Saprobic in soil and thus frequenctly isolated from soil and material contaminated with soil such as hay or rotten silage and spoil tips (Cannon & Kirk 2007)	Cannon PF, Kirk PM. 2007. Fungal Families of the World. CAB International, Cambridge; Purahong W, et al. 2016. Molecular Ecology 25:4059-4074
ASV4994	0	0	0	0	0	0	0	0	0	0	0	0	0	0	0	0	0	0	0	0	0	0	0	0	0	0	0	0	0	0	k__Fungi; p__Mortierellomycota; c__Mortierellomycetes; o__Mortierellales; f__Mortierellaceae; g__Mortierella; s__Mortierella_hyalina	Mortierellaceae	9	Saprotroph-Symbiotroph	Endophyte-Litter Saprotroph-Soil Saprotroph-Undefined Saprotroph	Microfungus	NULL	Possible	Saprobic in soil and thus frequenctly isolated from soil and material contaminated with soil such as hay or rotten silage and spoil tips (Cannon & Kirk 2007)	Cannon PF, Kirk PM. 2007. Fungal Families of the World. CAB International, Cambridge; Purahong W, et al. 2016. Molecular Ecology 25:4059-4074
ASV5002	0	0	0	0	0	0	0	0	0	0	0	0	0	0	0	0	0	0	0	0	0	0	0	0	0	0	0	0	0	0	k__Fungi; p__Mortierellomycota; c__Mortierellomycetes; o__Mortierellales; f__Mortierellaceae; g__Mortierella; s__Mortierella_basiparvispora	Mortierellaceae	9	Saprotroph-Symbiotroph	Endophyte-Litter Saprotroph-Soil Saprotroph-Undefined Saprotroph	Microfungus	NULL	Possible	Saprobic in soil and thus frequenctly isolated from soil and material contaminated with soil such as hay or rotten silage and spoil tips (Cannon & Kirk 2007)	Cannon PF, Kirk PM. 2007. Fungal Families of the World. CAB International, Cambridge; Purahong W, et al. 2016. Molecular Ecology 25:4059-4074
ASV5005	0	0	0	0	0	0	0	0	0	0	0	0	0	0	0	0	0	0	0	0	0	0	0	0	0	0	0	0	0	0	k__Fungi; p__Mortierellomycota; c__Mortierellomycetes; o__Mortierellales; f__Mortierellaceae; g__Mortierella; s__unclassified_Mortierella	Mortierellaceae	9	Saprotroph-Symbiotroph	Endophyte-Litter Saprotroph-Soil Saprotroph-Undefined Saprotroph	Microfungus	NULL	Possible	Saprobic in soil and thus frequenctly isolated from soil and material contaminated with soil such as hay or rotten silage and spoil tips (Cannon & Kirk 2007)	Cannon PF, Kirk PM. 2007. Fungal Families of the World. CAB International, Cambridge; Purahong W, et al. 2016. Molecular Ecology 25:4059-4074
ASV5016	0	0	0	0	0	0	0	0	0	0	0	0	0	0	0	0	0	0	0	0	0	0	0	0	0	0	0	0	0	0	k__Fungi; p__Mortierellomycota; c__Mortierellomycetes; o__Mortierellales; f__Mortierellaceae; g__Mortierella; s__unclassified_Mortierella	Mortierellaceae	9	Saprotroph-Symbiotroph	Endophyte-Litter Saprotroph-Soil Saprotroph-Undefined Saprotroph	Microfungus	NULL	Possible	Saprobic in soil and thus frequenctly isolated from soil and material contaminated with soil such as hay or rotten silage and spoil tips (Cannon & Kirk 2007)	Cannon PF, Kirk PM. 2007. Fungal Families of the World. CAB International, Cambridge; Purahong W, et al. 2016. Molecular Ecology 25:4059-4074
ASV5033	0	0	0	0	0	0	0	0	0	0	0	0	0	0	0	0	0	0	0	0	0	0	0	0	0	0	0	0	0	0	k__Fungi; p__Mortierellomycota; c__Mortierellomycetes; o__Mortierellales; f__Mortierellaceae; g__Mortierella; s__unclassified_Mortierella	Mortierellaceae	9	Saprotroph-Symbiotroph	Endophyte-Litter Saprotroph-Soil Saprotroph-Undefined Saprotroph	Microfungus	NULL	Possible	Saprobic in soil and thus frequenctly isolated from soil and material contaminated with soil such as hay or rotten silage and spoil tips (Cannon & Kirk 2007)	Cannon PF, Kirk PM. 2007. Fungal Families of the World. CAB International, Cambridge; Purahong W, et al. 2016. Molecular Ecology 25:4059-4074
ASV5035	0	0	0	0	0	0	0	0	0	0	0	0	0	0	0	0	0	0	0	0	0	0	0	0	0	0	0	0	0	0	k__Fungi; p__Mortierellomycota; c__Mortierellomycetes; o__Mortierellales; f__Mortierellaceae; g__Mortierella; s__Mortierella_angusta	Mortierellaceae	9	Saprotroph-Symbiotroph	Endophyte-Litter Saprotroph-Soil Saprotroph-Undefined Saprotroph	Microfungus	NULL	Possible	Saprobic in soil and thus frequenctly isolated from soil and material contaminated with soil such as hay or rotten silage and spoil tips (Cannon & Kirk 2007)	Cannon PF, Kirk PM. 2007. Fungal Families of the World. CAB International, Cambridge; Purahong W, et al. 2016. Molecular Ecology 25:4059-4074
ASV5038	0	0	0	0	0	0	0	0	0	0	0	0	0	0	0	0	0	0	0	0	0	0	0	0	0	0	0	0	0	0	k__Fungi; p__Mortierellomycota; c__Mortierellomycetes; o__Mortierellales; f__Mortierellaceae; g__Mortierella; s__Mortierella_cystojenkinii	Mortierellaceae	9	Saprotroph-Symbiotroph	Endophyte-Litter Saprotroph-Soil Saprotroph-Undefined Saprotroph	Microfungus	NULL	Possible	Saprobic in soil and thus frequenctly isolated from soil and material contaminated with soil such as hay or rotten silage and spoil tips (Cannon & Kirk 2007)	Cannon PF, Kirk PM. 2007. Fungal Families of the World. CAB International, Cambridge; Purahong W, et al. 2016. Molecular Ecology 25:4059-4074
ASV5075	0	0	0	0	0	0	0	0	0	0	0	0	0	0	0	0	0	0	0	0	0	0	0	0	0	0	0	0	0	0	k__Fungi; p__Mortierellomycota; c__Mortierellomycetes; o__Mortierellales; f__Mortierellaceae; g__Mortierella; s__unclassified_Mortierella	Mortierellaceae	9	Saprotroph-Symbiotroph	Endophyte-Litter Saprotroph-Soil Saprotroph-Undefined Saprotroph	Microfungus	NULL	Possible	Saprobic in soil and thus frequenctly isolated from soil and material contaminated with soil such as hay or rotten silage and spoil tips (Cannon & Kirk 2007)	Cannon PF, Kirk PM. 2007. Fungal Families of the World. CAB International, Cambridge; Purahong W, et al. 2016. Molecular Ecology 25:4059-4074
ASV5080	0	0	0	0	0	0	0	0	0	0	0	0	0	0	0	0	0	0	0	0	0	0	0	0	0	0	0	0	0	0	k__Fungi; p__Mortierellomycota; c__Mortierellomycetes; o__Mortierellales; f__Mortierellaceae; g__Mortierella; s__Mortierella_fatshederae	Mortierellaceae	9	Saprotroph-Symbiotroph	Endophyte-Litter Saprotroph-Soil Saprotroph-Undefined Saprotroph	Microfungus	NULL	Possible	Saprobic in soil and thus frequenctly isolated from soil and material contaminated with soil such as hay or rotten silage and spoil tips (Cannon & Kirk 2007)	Cannon PF, Kirk PM. 2007. Fungal Families of the World. CAB International, Cambridge; Purahong W, et al. 2016. Molecular Ecology 25:4059-4074
ASV5084	0	0	0	0	0	0	0	0	0	0	0	0	0	0	0	0	0	0	0	0	0	0	0	0	0	0	0	0	0	0	k__Fungi; p__Mortierellomycota; c__Mortierellomycetes; o__Mortierellales; f__Mortierellaceae; g__Mortierella; s__unidentified	Mortierellaceae	9	Saprotroph-Symbiotroph	Endophyte-Litter Saprotroph-Soil Saprotroph-Undefined Saprotroph	Microfungus	NULL	Possible	Saprobic in soil and thus frequenctly isolated from soil and material contaminated with soil such as hay or rotten silage and spoil tips (Cannon & Kirk 2007)	Cannon PF, Kirk PM. 2007. Fungal Families of the World. CAB International, Cambridge; Purahong W, et al. 2016. Molecular Ecology 25:4059-4074
ASV5108	0	0	0	0	0	0	0	0	0	0	0	0	0	0	0	0	0	0	0	0	0	0	0	0	0	0	0	58	0	0	k__Fungi; p__Mortierellomycota; c__Mortierellomycetes; o__Mortierellales; f__Mortierellaceae; g__Mortierella; s__Mortierella_oligospora	Mortierellaceae	9	Saprotroph-Symbiotroph	Endophyte-Litter Saprotroph-Soil Saprotroph-Undefined Saprotroph	Microfungus	NULL	Possible	Saprobic in soil and thus frequenctly isolated from soil and material contaminated with soil such as hay or rotten silage and spoil tips (Cannon & Kirk 2007)	Cannon PF, Kirk PM. 2007. Fungal Families of the World. CAB International, Cambridge; Purahong W, et al. 2016. Molecular Ecology 25:4059-4074
ASV5255	0	0	0	0	0	0	0	56	0	0	0	0	0	0	0	0	0	0	0	0	0	0	0	0	0	0	0	0	0	0	k__Fungi; p__Mortierellomycota; c__Mortierellomycetes; o__Mortierellales; f__Mortierellaceae; g__Mortierella; s__unclassified_Mortierella	Mortierellaceae	9	Saprotroph-Symbiotroph	Endophyte-Litter Saprotroph-Soil Saprotroph-Undefined Saprotroph	Microfungus	NULL	Possible	Saprobic in soil and thus frequenctly isolated from soil and material contaminated with soil such as hay or rotten silage and spoil tips (Cannon & Kirk 2007)	Cannon PF, Kirk PM. 2007. Fungal Families of the World. CAB International, Cambridge; Purahong W, et al. 2016. Molecular Ecology 25:4059-4074
ASV5323	0	0	0	0	0	0	0	4	0	0	0	0	0	0	0	0	0	0	0	0	0	0	0	0	0	0	0	0	0	0	k__Fungi; p__Mortierellomycota; c__Mortierellomycetes; o__Mortierellales; f__Mortierellaceae; g__Mortierella; s__Mortierella_angusta	Mortierellaceae	9	Saprotroph-Symbiotroph	Endophyte-Litter Saprotroph-Soil Saprotroph-Undefined Saprotroph	Microfungus	NULL	Possible	Saprobic in soil and thus frequenctly isolated from soil and material contaminated with soil such as hay or rotten silage and spoil tips (Cannon & Kirk 2007)	Cannon PF, Kirk PM. 2007. Fungal Families of the World. CAB International, Cambridge; Purahong W, et al. 2016. Molecular Ecology 25:4059-4074
ASV5330	0	0	0	0	0	0	0	3	0	0	0	0	0	0	0	0	0	0	0	0	0	0	0	0	0	0	0	0	0	0	k__Fungi; p__Mortierellomycota; c__Mortierellomycetes; o__Mortierellales; f__Mortierellaceae; g__Mortierella; s__unidentified	Mortierellaceae	9	Saprotroph-Symbiotroph	Endophyte-Litter Saprotroph-Soil Saprotroph-Undefined Saprotroph	Microfungus	NULL	Possible	Saprobic in soil and thus frequenctly isolated from soil and material contaminated with soil such as hay or rotten silage and spoil tips (Cannon & Kirk 2007)	Cannon PF, Kirk PM. 2007. Fungal Families of the World. CAB International, Cambridge; Purahong W, et al. 2016. Molecular Ecology 25:4059-4074
ASV5498	0	0	0	0	0	0	0	0	4	0	0	0	0	0	0	0	0	0	0	0	0	0	0	0	0	0	0	0	0	0	k__Fungi; p__Mortierellomycota; c__Mortierellomycetes; o__Mortierellales; f__Mortierellaceae; g__Mortierella; s__unidentified	Mortierellaceae	9	Saprotroph-Symbiotroph	Endophyte-Litter Saprotroph-Soil Saprotroph-Undefined Saprotroph	Microfungus	NULL	Possible	Saprobic in soil and thus frequenctly isolated from soil and material contaminated with soil such as hay or rotten silage and spoil tips (Cannon & Kirk 2007)	Cannon PF, Kirk PM. 2007. Fungal Families of the World. CAB International, Cambridge; Purahong W, et al. 2016. Molecular Ecology 25:4059-4074
ASV5502	0	0	0	0	0	0	0	0	4	0	0	0	0	0	0	0	0	0	0	0	0	0	0	0	0	0	0	0	0	0	k__Fungi; p__Mortierellomycota; c__Mortierellomycetes; o__Mortierellales; f__Mortierellaceae; g__Mortierella; s__Mortierella_basiparvispora	Mortierellaceae	9	Saprotroph-Symbiotroph	Endophyte-Litter Saprotroph-Soil Saprotroph-Undefined Saprotroph	Microfungus	NULL	Possible	Saprobic in soil and thus frequenctly isolated from soil and material contaminated with soil such as hay or rotten silage and spoil tips (Cannon & Kirk 2007)	Cannon PF, Kirk PM. 2007. Fungal Families of the World. CAB International, Cambridge; Purahong W, et al. 2016. Molecular Ecology 25:4059-4074
ASV5592	0	0	0	0	0	0	122	0	0	0	0	0	0	0	0	0	0	0	0	0	0	0	0	0	0	0	0	0	0	0	k__Fungi; p__Mortierellomycota; c__Mortierellomycetes; o__Mortierellales; f__Mortierellaceae; g__Mortierella; s__unclassified_Mortierella	Mortierellaceae	9	Saprotroph-Symbiotroph	Endophyte-Litter Saprotroph-Soil Saprotroph-Undefined Saprotroph	Microfungus	NULL	Possible	Saprobic in soil and thus frequenctly isolated from soil and material contaminated with soil such as hay or rotten silage and spoil tips (Cannon & Kirk 2007)	Cannon PF, Kirk PM. 2007. Fungal Families of the World. CAB International, Cambridge; Purahong W, et al. 2016. Molecular Ecology 25:4059-4074
ASV5602	0	0	0	0	0	0	50	0	0	0	0	0	0	0	0	0	0	0	0	0	0	0	0	0	0	0	0	0	0	0	k__Fungi; p__Mortierellomycota; c__Mortierellomycetes; o__Mortierellales; f__Mortierellaceae; g__Mortierella; s__unclassified_Mortierella	Mortierellaceae	9	Saprotroph-Symbiotroph	Endophyte-Litter Saprotroph-Soil Saprotroph-Undefined Saprotroph	Microfungus	NULL	Possible	Saprobic in soil and thus frequenctly isolated from soil and material contaminated with soil such as hay or rotten silage and spoil tips (Cannon & Kirk 2007)	Cannon PF, Kirk PM. 2007. Fungal Families of the World. CAB International, Cambridge; Purahong W, et al. 2016. Molecular Ecology 25:4059-4074
ASV5623	0	0	0	0	0	0	27	0	0	0	0	0	0	0	0	0	0	0	0	0	0	0	0	0	0	0	0	0	0	0	k__Fungi; p__Mortierellomycota; c__Mortierellomycetes; o__Mortierellales; f__Mortierellaceae; g__Mortierella; s__unidentified	Mortierellaceae	9	Saprotroph-Symbiotroph	Endophyte-Litter Saprotroph-Soil Saprotroph-Undefined Saprotroph	Microfungus	NULL	Possible	Saprobic in soil and thus frequenctly isolated from soil and material contaminated with soil such as hay or rotten silage and spoil tips (Cannon & Kirk 2007)	Cannon PF, Kirk PM. 2007. Fungal Families of the World. CAB International, Cambridge; Purahong W, et al. 2016. Molecular Ecology 25:4059-4074
ASV5664	0	0	0	0	0	0	4	0	0	0	0	0	0	0	0	0	0	0	0	0	0	0	0	0	0	0	0	0	0	0	k__Fungi; p__Mortierellomycota; c__Mortierellomycetes; o__Mortierellales; f__Mortierellaceae; g__Mortierella; s__unclassified_Mortierella	Mortierellaceae	9	Saprotroph-Symbiotroph	Endophyte-Litter Saprotroph-Soil Saprotroph-Undefined Saprotroph	Microfungus	NULL	Possible	Saprobic in soil and thus frequenctly isolated from soil and material contaminated with soil such as hay or rotten silage and spoil tips (Cannon & Kirk 2007)	Cannon PF, Kirk PM. 2007. Fungal Families of the World. CAB International, Cambridge; Purahong W, et al. 2016. Molecular Ecology 25:4059-4074
ASV5702	0	0	0	0	0	0	0	0	0	0	9	0	0	0	0	0	0	0	0	0	0	0	0	0	0	0	0	0	0	0	k__Fungi; p__Mortierellomycota; c__Mortierellomycetes; o__Mortierellales; f__Mortierellaceae; g__Mortierella; s__Mortierella_globalpina	Mortierellaceae	9	Saprotroph-Symbiotroph	Endophyte-Litter Saprotroph-Soil Saprotroph-Undefined Saprotroph	Microfungus	NULL	Possible	Saprobic in soil and thus frequenctly isolated from soil and material contaminated with soil such as hay or rotten silage and spoil tips (Cannon & Kirk 2007)	Cannon PF, Kirk PM. 2007. Fungal Families of the World. CAB International, Cambridge; Purahong W, et al. 2016. Molecular Ecology 25:4059-4074
ASV5718	0	0	0	0	0	0	0	0	0	0	6	0	0	0	0	0	0	0	0	0	0	0	0	0	0	0	0	0	0	0	k__Fungi; p__Mortierellomycota; c__Mortierellomycetes; o__Mortierellales; f__Mortierellaceae; g__Mortierella; s__unidentified	Mortierellaceae	9	Saprotroph-Symbiotroph	Endophyte-Litter Saprotroph-Soil Saprotroph-Undefined Saprotroph	Microfungus	NULL	Possible	Saprobic in soil and thus frequenctly isolated from soil and material contaminated with soil such as hay or rotten silage and spoil tips (Cannon & Kirk 2007)	Cannon PF, Kirk PM. 2007. Fungal Families of the World. CAB International, Cambridge; Purahong W, et al. 2016. Molecular Ecology 25:4059-4074
ASV5843	0	0	0	0	0	0	0	0	0	0	0	15	0	0	0	0	0	0	0	0	0	0	0	0	0	0	0	0	0	0	k__Fungi; p__Mortierellomycota; c__Mortierellomycetes; o__Mortierellales; f__Mortierellaceae; g__Mortierella; s__unidentified	Mortierellaceae	9	Saprotroph-Symbiotroph	Endophyte-Litter Saprotroph-Soil Saprotroph-Undefined Saprotroph	Microfungus	NULL	Possible	Saprobic in soil and thus frequenctly isolated from soil and material contaminated with soil such as hay or rotten silage and spoil tips (Cannon & Kirk 2007)	Cannon PF, Kirk PM. 2007. Fungal Families of the World. CAB International, Cambridge; Purahong W, et al. 2016. Molecular Ecology 25:4059-4074
ASV5999	0	0	0	0	0	0	0	0	0	46	0	0	0	0	0	0	0	0	0	0	0	0	0	0	0	0	0	0	0	0	k__Fungi; p__Mortierellomycota; c__Mortierellomycetes; o__Mortierellales; f__Mortierellaceae; g__Mortierella; s__unclassified_Mortierella	Mortierellaceae	9	Saprotroph-Symbiotroph	Endophyte-Litter Saprotroph-Soil Saprotroph-Undefined Saprotroph	Microfungus	NULL	Possible	Saprobic in soil and thus frequenctly isolated from soil and material contaminated with soil such as hay or rotten silage and spoil tips (Cannon & Kirk 2007)	Cannon PF, Kirk PM. 2007. Fungal Families of the World. CAB International, Cambridge; Purahong W, et al. 2016. Molecular Ecology 25:4059-4074
ASV6024	0	0	0	0	0	0	0	0	0	18	0	0	0	0	0	0	0	0	0	0	0	0	0	0	0	0	0	0	0	0	k__Fungi; p__Mortierellomycota; c__Mortierellomycetes; o__Mortierellales; f__Mortierellaceae; g__Mortierella; s__unidentified	Mortierellaceae	9	Saprotroph-Symbiotroph	Endophyte-Litter Saprotroph-Soil Saprotroph-Undefined Saprotroph	Microfungus	NULL	Possible	Saprobic in soil and thus frequenctly isolated from soil and material contaminated with soil such as hay or rotten silage and spoil tips (Cannon & Kirk 2007)	Cannon PF, Kirk PM. 2007. Fungal Families of the World. CAB International, Cambridge; Purahong W, et al. 2016. Molecular Ecology 25:4059-4074
ASV6033	0	0	0	0	0	0	0	0	0	15	0	0	0	0	0	0	0	0	0	0	0	0	0	0	0	0	0	0	0	0	k__Fungi; p__Mortierellomycota; c__Mortierellomycetes; o__Mortierellales; f__Mortierellaceae; g__Mortierella; s__unidentified	Mortierellaceae	9	Saprotroph-Symbiotroph	Endophyte-Litter Saprotroph-Soil Saprotroph-Undefined Saprotroph	Microfungus	NULL	Possible	Saprobic in soil and thus frequenctly isolated from soil and material contaminated with soil such as hay or rotten silage and spoil tips (Cannon & Kirk 2007)	Cannon PF, Kirk PM. 2007. Fungal Families of the World. CAB International, Cambridge; Purahong W, et al. 2016. Molecular Ecology 25:4059-4074
ASV6054	0	0	0	0	0	0	0	0	0	7	0	0	0	0	0	0	0	0	0	0	0	0	0	0	0	0	0	0	0	0	k__Fungi; p__Mortierellomycota; c__Mortierellomycetes; o__Mortierellales; f__Mortierellaceae; g__Mortierella; s__Mortierella_chlamydospora	Mortierellaceae	9	Saprotroph-Symbiotroph	Endophyte-Litter Saprotroph-Soil Saprotroph-Undefined Saprotroph	Microfungus	NULL	Possible	Saprobic in soil and thus frequenctly isolated from soil and material contaminated with soil such as hay or rotten silage and spoil tips (Cannon & Kirk 2007)	Cannon PF, Kirk PM. 2007. Fungal Families of the World. CAB International, Cambridge; Purahong W, et al. 2016. Molecular Ecology 25:4059-4074
ASV6069	0	0	0	0	0	0	0	0	0	3	0	0	0	0	0	0	0	0	0	0	0	0	0	0	0	0	0	0	0	0	k__Fungi; p__Mortierellomycota; c__Mortierellomycetes; o__Mortierellales; f__Mortierellaceae; g__Mortierella; s__Mortierella_globalpina	Mortierellaceae	9	Saprotroph-Symbiotroph	Endophyte-Litter Saprotroph-Soil Saprotroph-Undefined Saprotroph	Microfungus	NULL	Possible	Saprobic in soil and thus frequenctly isolated from soil and material contaminated with soil such as hay or rotten silage and spoil tips (Cannon & Kirk 2007)	Cannon PF, Kirk PM. 2007. Fungal Families of the World. CAB International, Cambridge; Purahong W, et al. 2016. Molecular Ecology 25:4059-4074
ASV6097	0	0	0	0	0	0	0	0	0	0	0	0	0	0	168	0	0	0	0	0	0	0	0	0	0	0	0	0	0	0	k__Fungi; p__Mortierellomycota; c__Mortierellomycetes; o__Mortierellales; f__Mortierellaceae; g__Mortierella; s__unclassified_Mortierella	Mortierellaceae	9	Saprotroph-Symbiotroph	Endophyte-Litter Saprotroph-Soil Saprotroph-Undefined Saprotroph	Microfungus	NULL	Possible	Saprobic in soil and thus frequenctly isolated from soil and material contaminated with soil such as hay or rotten silage and spoil tips (Cannon & Kirk 2007)	Cannon PF, Kirk PM. 2007. Fungal Families of the World. CAB International, Cambridge; Purahong W, et al. 2016. Molecular Ecology 25:4059-4074
ASV6099	0	0	0	0	0	0	0	0	0	0	0	0	0	0	0	0	0	0	0	0	0	0	0	0	0	0	0	0	0	0	k__Fungi; p__Mortierellomycota; c__Mortierellomycetes; o__Mortierellales; f__Mortierellaceae; g__Mortierella; s__unclassified_Mortierella	Mortierellaceae	9	Saprotroph-Symbiotroph	Endophyte-Litter Saprotroph-Soil Saprotroph-Undefined Saprotroph	Microfungus	NULL	Possible	Saprobic in soil and thus frequenctly isolated from soil and material contaminated with soil such as hay or rotten silage and spoil tips (Cannon & Kirk 2007)	Cannon PF, Kirk PM. 2007. Fungal Families of the World. CAB International, Cambridge; Purahong W, et al. 2016. Molecular Ecology 25:4059-4074
ASV6104	0	0	0	0	0	0	0	0	0	0	0	0	0	0	0	0	0	0	0	0	0	0	0	0	0	0	0	0	0	0	k__Fungi; p__Mortierellomycota; c__Mortierellomycetes; o__Mortierellales; f__Mortierellaceae; g__Mortierella; s__Mortierella_stylospora	Mortierellaceae	9	Saprotroph-Symbiotroph	Endophyte-Litter Saprotroph-Soil Saprotroph-Undefined Saprotroph	Microfungus	NULL	Possible	Saprobic in soil and thus frequenctly isolated from soil and material contaminated with soil such as hay or rotten silage and spoil tips (Cannon & Kirk 2007)	Cannon PF, Kirk PM. 2007. Fungal Families of the World. CAB International, Cambridge; Purahong W, et al. 2016. Molecular Ecology 25:4059-4074
ASV6108	0	0	0	0	0	0	0	0	0	0	0	0	0	0	0	0	0	0	0	0	0	0	0	0	0	0	0	0	0	0	k__Fungi; p__Mortierellomycota; c__Mortierellomycetes; o__Mortierellales; f__Mortierellaceae; g__Mortierella; s__unclassified_Mortierella	Mortierellaceae	9	Saprotroph-Symbiotroph	Endophyte-Litter Saprotroph-Soil Saprotroph-Undefined Saprotroph	Microfungus	NULL	Possible	Saprobic in soil and thus frequenctly isolated from soil and material contaminated with soil such as hay or rotten silage and spoil tips (Cannon & Kirk 2007)	Cannon PF, Kirk PM. 2007. Fungal Families of the World. CAB International, Cambridge; Purahong W, et al. 2016. Molecular Ecology 25:4059-4074
ASV6113	0	0	0	0	0	0	0	0	0	0	0	0	0	0	0	0	0	0	0	0	0	0	0	0	0	0	0	0	0	0	k__Fungi; p__Mortierellomycota; c__Mortierellomycetes; o__Mortierellales; f__Mortierellaceae; g__Mortierella; s__unclassified_Mortierella	Mortierellaceae	9	Saprotroph-Symbiotroph	Endophyte-Litter Saprotroph-Soil Saprotroph-Undefined Saprotroph	Microfungus	NULL	Possible	Saprobic in soil and thus frequenctly isolated from soil and material contaminated with soil such as hay or rotten silage and spoil tips (Cannon & Kirk 2007)	Cannon PF, Kirk PM. 2007. Fungal Families of the World. CAB International, Cambridge; Purahong W, et al. 2016. Molecular Ecology 25:4059-4074
ASV6124	0	0	0	0	0	0	0	0	0	0	0	0	0	0	0	0	0	0	0	0	0	0	0	0	0	0	0	0	0	0	k__Fungi; p__Mortierellomycota; c__Mortierellomycetes; o__Mortierellales; f__Mortierellaceae; g__Mortierella; s__Mortierella_gamsii	Mortierellaceae	9	Saprotroph-Symbiotroph	Endophyte-Litter Saprotroph-Soil Saprotroph-Undefined Saprotroph	Microfungus	NULL	Possible	Saprobic in soil and thus frequenctly isolated from soil and material contaminated with soil such as hay or rotten silage and spoil tips (Cannon & Kirk 2007)	Cannon PF, Kirk PM. 2007. Fungal Families of the World. CAB International, Cambridge; Purahong W, et al. 2016. Molecular Ecology 25:4059-4074
ASV64	0	0	0	0	0	0	33	34	53	0	71	139	0	0	0	0	0	0	78	0	0	0	0	0	0	0	0	0	0	0	k__Fungi; p__Mortierellomycota; c__Mortierellomycetes; o__Mortierellales; f__Mortierellaceae; g__Mortierella; s__Mortierella_hyalina	Mortierellaceae	9	Saprotroph-Symbiotroph	Endophyte-Litter Saprotroph-Soil Saprotroph-Undefined Saprotroph	Microfungus	NULL	Possible	Saprobic in soil and thus frequenctly isolated from soil and material contaminated with soil such as hay or rotten silage and spoil tips (Cannon & Kirk 2007)	Cannon PF, Kirk PM. 2007. Fungal Families of the World. CAB International, Cambridge; Purahong W, et al. 2016. Molecular Ecology 25:4059-4074
ASV6715	0	0	0	0	0	0	0	0	0	0	0	0	0	0	0	0	0	0	0	0	58	0	0	0	0	0	0	0	0	0	k__Fungi; p__Mortierellomycota; c__Mortierellomycetes; o__Mortierellales; f__Mortierellaceae; g__Mortierella; s__unclassified_Mortierella	Mortierellaceae	9	Saprotroph-Symbiotroph	Endophyte-Litter Saprotroph-Soil Saprotroph-Undefined Saprotroph	Microfungus	NULL	Possible	Saprobic in soil and thus frequenctly isolated from soil and material contaminated with soil such as hay or rotten silage and spoil tips (Cannon & Kirk 2007)	Cannon PF, Kirk PM. 2007. Fungal Families of the World. CAB International, Cambridge; Purahong W, et al. 2016. Molecular Ecology 25:4059-4074
ASV6719	0	0	0	0	0	0	0	0	0	0	0	0	0	0	0	0	0	0	0	0	0	0	0	0	0	0	0	0	0	0	k__Fungi; p__Mortierellomycota; c__Mortierellomycetes; o__Mortierellales; f__Mortierellaceae; g__Mortierella; s__Mortierella_stylospora	Mortierellaceae	9	Saprotroph-Symbiotroph	Endophyte-Litter Saprotroph-Soil Saprotroph-Undefined Saprotroph	Microfungus	NULL	Possible	Saprobic in soil and thus frequenctly isolated from soil and material contaminated with soil such as hay or rotten silage and spoil tips (Cannon & Kirk 2007)	Cannon PF, Kirk PM. 2007. Fungal Families of the World. CAB International, Cambridge; Purahong W, et al. 2016. Molecular Ecology 25:4059-4074
ASV6722	0	0	0	0	0	0	0	0	0	0	0	0	0	0	0	0	0	0	0	0	0	0	0	0	0	0	0	0	0	0	k__Fungi; p__Mortierellomycota; c__Mortierellomycetes; o__Mortierellales; f__Mortierellaceae; g__Mortierella; s__unclassified_Mortierella	Mortierellaceae	9	Saprotroph-Symbiotroph	Endophyte-Litter Saprotroph-Soil Saprotroph-Undefined Saprotroph	Microfungus	NULL	Possible	Saprobic in soil and thus frequenctly isolated from soil and material contaminated with soil such as hay or rotten silage and spoil tips (Cannon & Kirk 2007)	Cannon PF, Kirk PM. 2007. Fungal Families of the World. CAB International, Cambridge; Purahong W, et al. 2016. Molecular Ecology 25:4059-4074
ASV6726	0	0	0	0	0	0	0	0	0	0	0	0	0	0	0	0	0	0	0	0	0	0	0	0	0	0	0	0	0	0	k__Fungi; p__Mortierellomycota; c__Mortierellomycetes; o__Mortierellales; f__Mortierellaceae; g__Mortierella; s__unclassified_Mortierella	Mortierellaceae	9	Saprotroph-Symbiotroph	Endophyte-Litter Saprotroph-Soil Saprotroph-Undefined Saprotroph	Microfungus	NULL	Possible	Saprobic in soil and thus frequenctly isolated from soil and material contaminated with soil such as hay or rotten silage and spoil tips (Cannon & Kirk 2007)	Cannon PF, Kirk PM. 2007. Fungal Families of the World. CAB International, Cambridge; Purahong W, et al. 2016. Molecular Ecology 25:4059-4074
ASV6730	0	0	0	0	0	0	0	0	0	0	0	0	0	0	0	0	0	0	0	0	0	0	0	0	0	0	0	0	0	0	k__Fungi; p__Mortierellomycota; c__Mortierellomycetes; o__Mortierellales; f__Mortierellaceae; g__Mortierella; s__Mortierella_gamsii	Mortierellaceae	9	Saprotroph-Symbiotroph	Endophyte-Litter Saprotroph-Soil Saprotroph-Undefined Saprotroph	Microfungus	NULL	Possible	Saprobic in soil and thus frequenctly isolated from soil and material contaminated with soil such as hay or rotten silage and spoil tips (Cannon & Kirk 2007)	Cannon PF, Kirk PM. 2007. Fungal Families of the World. CAB International, Cambridge; Purahong W, et al. 2016. Molecular Ecology 25:4059-4074
ASV6836	0	0	0	0	0	0	0	0	0	0	0	0	0	0	0	0	0	0	0	0	0	0	0	0	0	0	0	0	0	0	k__Fungi; p__Mortierellomycota; c__Mortierellomycetes; o__Mortierellales; f__Mortierellaceae; g__Mortierella; s__unidentified	Mortierellaceae	9	Saprotroph-Symbiotroph	Endophyte-Litter Saprotroph-Soil Saprotroph-Undefined Saprotroph	Microfungus	NULL	Possible	Saprobic in soil and thus frequenctly isolated from soil and material contaminated with soil such as hay or rotten silage and spoil tips (Cannon & Kirk 2007)	Cannon PF, Kirk PM. 2007. Fungal Families of the World. CAB International, Cambridge; Purahong W, et al. 2016. Molecular Ecology 25:4059-4074
ASV692	0	0	0	0	0	617	0	0	0	0	0	0	0	0	0	0	0	0	0	0	0	0	0	0	0	0	0	0	0	0	k__Fungi; p__Mortierellomycota; c__Mortierellomycetes; o__Mortierellales; f__Mortierellaceae; g__Mortierella; s__Mortierella_stylospora	Mortierellaceae	9	Saprotroph-Symbiotroph	Endophyte-Litter Saprotroph-Soil Saprotroph-Undefined Saprotroph	Microfungus	NULL	Possible	Saprobic in soil and thus frequenctly isolated from soil and material contaminated with soil such as hay or rotten silage and spoil tips (Cannon & Kirk 2007)	Cannon PF, Kirk PM. 2007. Fungal Families of the World. CAB International, Cambridge; Purahong W, et al. 2016. Molecular Ecology 25:4059-4074
ASV6941	0	0	0	0	0	0	0	0	0	0	0	0	0	0	0	0	0	0	0	0	0	0	0	0	0	0	0	0	0	0	k__Fungi; p__Mortierellomycota; c__Mortierellomycetes; o__Mortierellales; f__Mortierellaceae; g__Mortierella; s__Mortierella_stylospora	Mortierellaceae	9	Saprotroph-Symbiotroph	Endophyte-Litter Saprotroph-Soil Saprotroph-Undefined Saprotroph	Microfungus	NULL	Possible	Saprobic in soil and thus frequenctly isolated from soil and material contaminated with soil such as hay or rotten silage and spoil tips (Cannon & Kirk 2007)	Cannon PF, Kirk PM. 2007. Fungal Families of the World. CAB International, Cambridge; Purahong W, et al. 2016. Molecular Ecology 25:4059-4074
ASV698	0	0	0	0	0	0	0	0	0	0	0	0	0	0	0	0	0	0	0	0	0	0	0	0	0	0	0	0	0	0	k__Fungi; p__Mortierellomycota; c__Mortierellomycetes; o__Mortierellales; f__Mortierellaceae; g__Mortierella; s__unclassified_Mortierella	Mortierellaceae	9	Saprotroph-Symbiotroph	Endophyte-Litter Saprotroph-Soil Saprotroph-Undefined Saprotroph	Microfungus	NULL	Possible	Saprobic in soil and thus frequenctly isolated from soil and material contaminated with soil such as hay or rotten silage and spoil tips (Cannon & Kirk 2007)	Cannon PF, Kirk PM. 2007. Fungal Families of the World. CAB International, Cambridge; Purahong W, et al. 2016. Molecular Ecology 25:4059-4074
ASV702	0	0	0	0	0	0	0	0	0	0	0	0	0	0	0	0	0	0	0	0	0	0	0	0	0	0	0	0	0	0	k__Fungi; p__Mortierellomycota; c__Mortierellomycetes; o__Mortierellales; f__Mortierellaceae; g__Mortierella; s__unclassified_Mortierella	Mortierellaceae	9	Saprotroph-Symbiotroph	Endophyte-Litter Saprotroph-Soil Saprotroph-Undefined Saprotroph	Microfungus	NULL	Possible	Saprobic in soil and thus frequenctly isolated from soil and material contaminated with soil such as hay or rotten silage and spoil tips (Cannon & Kirk 2007)	Cannon PF, Kirk PM. 2007. Fungal Families of the World. CAB International, Cambridge; Purahong W, et al. 2016. Molecular Ecology 25:4059-4074
ASV709	62	0	0	0	0	0	0	0	0	0	0	0	132	8	5	0	0	0	0	0	0	0	0	0	0	0	0	0	0	0	k__Fungi; p__Mortierellomycota; c__Mortierellomycetes; o__Mortierellales; f__Mortierellaceae; g__Mortierella; s__Mortierella_hyalina	Mortierellaceae	9	Saprotroph-Symbiotroph	Endophyte-Litter Saprotroph-Soil Saprotroph-Undefined Saprotroph	Microfungus	NULL	Possible	Saprobic in soil and thus frequenctly isolated from soil and material contaminated with soil such as hay or rotten silage and spoil tips (Cannon & Kirk 2007)	Cannon PF, Kirk PM. 2007. Fungal Families of the World. CAB International, Cambridge; Purahong W, et al. 2016. Molecular Ecology 25:4059-4074
ASV712	0	0	0	0	0	0	0	0	0	0	0	0	0	0	0	0	0	0	0	0	0	0	0	0	0	0	0	0	0	0	k__Fungi; p__Mortierellomycota; c__Mortierellomycetes; o__Mortierellales; f__Mortierellaceae; g__Mortierella; s__Mortierella_stylospora	Mortierellaceae	9	Saprotroph-Symbiotroph	Endophyte-Litter Saprotroph-Soil Saprotroph-Undefined Saprotroph	Microfungus	NULL	Possible	Saprobic in soil and thus frequenctly isolated from soil and material contaminated with soil such as hay or rotten silage and spoil tips (Cannon & Kirk 2007)	Cannon PF, Kirk PM. 2007. Fungal Families of the World. CAB International, Cambridge; Purahong W, et al. 2016. Molecular Ecology 25:4059-4074
ASV714	0	0	0	0	0	0	0	0	0	0	0	0	0	0	0	0	0	0	0	0	0	0	0	0	0	0	0	0	0	0	k__Fungi; p__Mortierellomycota; c__Mortierellomycetes; o__Mortierellales; f__Mortierellaceae; g__Mortierella; s__unclassified_Mortierella	Mortierellaceae	9	Saprotroph-Symbiotroph	Endophyte-Litter Saprotroph-Soil Saprotroph-Undefined Saprotroph	Microfungus	NULL	Possible	Saprobic in soil and thus frequenctly isolated from soil and material contaminated with soil such as hay or rotten silage and spoil tips (Cannon & Kirk 2007)	Cannon PF, Kirk PM. 2007. Fungal Families of the World. CAB International, Cambridge; Purahong W, et al. 2016. Molecular Ecology 25:4059-4074
ASV72	0	0	0	0	0	0	0	0	0	0	0	0	0	0	0	0	0	0	0	0	0	0	0	0	0	0	0	0	0	0	k__Fungi; p__Mortierellomycota; c__Mortierellomycetes; o__Mortierellales; f__Mortierellaceae; g__Mortierella; s__unclassified_Mortierella	Mortierellaceae	9	Saprotroph-Symbiotroph	Endophyte-Litter Saprotroph-Soil Saprotroph-Undefined Saprotroph	Microfungus	NULL	Possible	Saprobic in soil and thus frequenctly isolated from soil and material contaminated with soil such as hay or rotten silage and spoil tips (Cannon & Kirk 2007)	Cannon PF, Kirk PM. 2007. Fungal Families of the World. CAB International, Cambridge; Purahong W, et al. 2016. Molecular Ecology 25:4059-4074
ASV7201	0	0	0	0	0	0	0	0	0	0	0	0	0	0	0	0	0	0	0	0	0	0	0	0	0	0	0	0	0	0	k__Fungi; p__Mortierellomycota; c__Mortierellomycetes; o__Mortierellales; f__Mortierellaceae; g__Mortierella; s__unclassified_Mortierella	Mortierellaceae	9	Saprotroph-Symbiotroph	Endophyte-Litter Saprotroph-Soil Saprotroph-Undefined Saprotroph	Microfungus	NULL	Possible	Saprobic in soil and thus frequenctly isolated from soil and material contaminated with soil such as hay or rotten silage and spoil tips (Cannon & Kirk 2007)	Cannon PF, Kirk PM. 2007. Fungal Families of the World. CAB International, Cambridge; Purahong W, et al. 2016. Molecular Ecology 25:4059-4074
ASV721	0	0	0	70	0	0	0	0	0	0	0	0	0	0	0	0	0	0	0	0	0	0	0	0	0	0	0	0	0	0	k__Fungi; p__Mortierellomycota; c__Mortierellomycetes; o__Mortierellales; f__Mortierellaceae; g__Mortierella; s__unclassified_Mortierella	Mortierellaceae	9	Saprotroph-Symbiotroph	Endophyte-Litter Saprotroph-Soil Saprotroph-Undefined Saprotroph	Microfungus	NULL	Possible	Saprobic in soil and thus frequenctly isolated from soil and material contaminated with soil such as hay or rotten silage and spoil tips (Cannon & Kirk 2007)	Cannon PF, Kirk PM. 2007. Fungal Families of the World. CAB International, Cambridge; Purahong W, et al. 2016. Molecular Ecology 25:4059-4074
ASV7226	0	0	0	0	0	0	0	0	0	0	0	0	0	0	0	0	0	0	0	0	0	0	0	0	0	0	0	0	0	0	k__Fungi; p__Mortierellomycota; c__Mortierellomycetes; o__Mortierellales; f__Mortierellaceae; g__Mortierella; s__Mortierella_elongata	Mortierellaceae	9	Saprotroph-Symbiotroph	Endophyte-Litter Saprotroph-Soil Saprotroph-Undefined Saprotroph	Microfungus	NULL	Possible	Saprobic in soil and thus frequenctly isolated from soil and material contaminated with soil such as hay or rotten silage and spoil tips (Cannon & Kirk 2007)	Cannon PF, Kirk PM. 2007. Fungal Families of the World. CAB International, Cambridge; Purahong W, et al. 2016. Molecular Ecology 25:4059-4074
ASV7266	0	0	0	0	0	0	0	0	0	0	0	0	0	0	0	0	0	0	0	0	0	0	0	0	0	0	0	0	0	0	k__Fungi; p__Mortierellomycota; c__Mortierellomycetes; o__Mortierellales; f__Mortierellaceae; g__Mortierella; s__Mortierella_elongata	Mortierellaceae	9	Saprotroph-Symbiotroph	Endophyte-Litter Saprotroph-Soil Saprotroph-Undefined Saprotroph	Microfungus	NULL	Possible	Saprobic in soil and thus frequenctly isolated from soil and material contaminated with soil such as hay or rotten silage and spoil tips (Cannon & Kirk 2007)	Cannon PF, Kirk PM. 2007. Fungal Families of the World. CAB International, Cambridge; Purahong W, et al. 2016. Molecular Ecology 25:4059-4074
ASV7273	0	0	0	0	0	0	0	0	0	0	0	0	0	0	0	0	0	0	0	0	0	0	0	0	0	0	0	0	0	0	k__Fungi; p__Mortierellomycota; c__Mortierellomycetes; o__Mortierellales; f__Mortierellaceae; g__Mortierella; s__Mortierella_globalpina	Mortierellaceae	9	Saprotroph-Symbiotroph	Endophyte-Litter Saprotroph-Soil Saprotroph-Undefined Saprotroph	Microfungus	NULL	Possible	Saprobic in soil and thus frequenctly isolated from soil and material contaminated with soil such as hay or rotten silage and spoil tips (Cannon & Kirk 2007)	Cannon PF, Kirk PM. 2007. Fungal Families of the World. CAB International, Cambridge; Purahong W, et al. 2016. Molecular Ecology 25:4059-4074
ASV7280	0	0	0	0	0	0	0	0	0	0	0	0	0	0	0	0	0	0	0	0	0	0	0	0	0	0	0	0	0	0	k__Fungi; p__Mortierellomycota; c__Mortierellomycetes; o__Mortierellales; f__Mortierellaceae; g__Mortierella; s__Mortierella_gamsii	Mortierellaceae	9	Saprotroph-Symbiotroph	Endophyte-Litter Saprotroph-Soil Saprotroph-Undefined Saprotroph	Microfungus	NULL	Possible	Saprobic in soil and thus frequenctly isolated from soil and material contaminated with soil such as hay or rotten silage and spoil tips (Cannon & Kirk 2007)	Cannon PF, Kirk PM. 2007. Fungal Families of the World. CAB International, Cambridge; Purahong W, et al. 2016. Molecular Ecology 25:4059-4074
ASV7291	0	0	0	0	0	0	0	0	0	0	0	0	0	0	0	0	0	0	0	0	0	0	0	0	0	0	0	0	0	0	k__Fungi; p__Mortierellomycota; c__Mortierellomycetes; o__Mortierellales; f__Mortierellaceae; g__Mortierella; s__Mortierella_gamsii	Mortierellaceae	9	Saprotroph-Symbiotroph	Endophyte-Litter Saprotroph-Soil Saprotroph-Undefined Saprotroph	Microfungus	NULL	Possible	Saprobic in soil and thus frequenctly isolated from soil and material contaminated with soil such as hay or rotten silage and spoil tips (Cannon & Kirk 2007)	Cannon PF, Kirk PM. 2007. Fungal Families of the World. CAB International, Cambridge; Purahong W, et al. 2016. Molecular Ecology 25:4059-4074
ASV7295	0	0	0	0	0	0	0	0	0	0	0	0	0	0	0	0	0	0	0	0	0	0	0	0	0	0	0	0	0	0	k__Fungi; p__Mortierellomycota; c__Mortierellomycetes; o__Mortierellales; f__Mortierellaceae; g__Mortierella; s__Mortierella_gamsii	Mortierellaceae	9	Saprotroph-Symbiotroph	Endophyte-Litter Saprotroph-Soil Saprotroph-Undefined Saprotroph	Microfungus	NULL	Possible	Saprobic in soil and thus frequenctly isolated from soil and material contaminated with soil such as hay or rotten silage and spoil tips (Cannon & Kirk 2007)	Cannon PF, Kirk PM. 2007. Fungal Families of the World. CAB International, Cambridge; Purahong W, et al. 2016. Molecular Ecology 25:4059-4074
ASV735	0	0	0	0	0	0	0	0	0	0	0	0	0	0	0	0	0	0	0	0	0	0	0	0	0	0	0	0	0	0	k__Fungi; p__Mortierellomycota; c__Mortierellomycetes; o__Mortierellales; f__Mortierellaceae; g__Mortierella; s__unclassified_Mortierella	Mortierellaceae	9	Saprotroph-Symbiotroph	Endophyte-Litter Saprotroph-Soil Saprotroph-Undefined Saprotroph	Microfungus	NULL	Possible	Saprobic in soil and thus frequenctly isolated from soil and material contaminated with soil such as hay or rotten silage and spoil tips (Cannon & Kirk 2007)	Cannon PF, Kirk PM. 2007. Fungal Families of the World. CAB International, Cambridge; Purahong W, et al. 2016. Molecular Ecology 25:4059-4074
ASV7370	0	0	0	0	0	0	0	0	0	0	0	0	0	0	0	0	0	0	0	0	0	0	0	0	0	0	0	0	0	0	k__Fungi; p__Mortierellomycota; c__Mortierellomycetes; o__Mortierellales; f__Mortierellaceae; g__Mortierella; s__Mortierella_gamsii	Mortierellaceae	9	Saprotroph-Symbiotroph	Endophyte-Litter Saprotroph-Soil Saprotroph-Undefined Saprotroph	Microfungus	NULL	Possible	Saprobic in soil and thus frequenctly isolated from soil and material contaminated with soil such as hay or rotten silage and spoil tips (Cannon & Kirk 2007)	Cannon PF, Kirk PM. 2007. Fungal Families of the World. CAB International, Cambridge; Purahong W, et al. 2016. Molecular Ecology 25:4059-4074
ASV7382	0	0	0	0	0	0	0	0	0	0	0	0	0	0	0	0	0	0	0	0	0	0	0	0	0	0	0	0	0	0	k__Fungi; p__Mortierellomycota; c__Mortierellomycetes; o__Mortierellales; f__Mortierellaceae; g__Mortierella; s__Mortierella_horticola	Mortierellaceae	9	Saprotroph-Symbiotroph	Endophyte-Litter Saprotroph-Soil Saprotroph-Undefined Saprotroph	Microfungus	NULL	Possible	Saprobic in soil and thus frequenctly isolated from soil and material contaminated with soil such as hay or rotten silage and spoil tips (Cannon & Kirk 2007)	Cannon PF, Kirk PM. 2007. Fungal Families of the World. CAB International, Cambridge; Purahong W, et al. 2016. Molecular Ecology 25:4059-4074
ASV7395	0	0	0	0	0	0	0	0	0	0	0	0	0	0	0	0	0	0	0	0	0	0	0	0	0	0	0	0	0	0	k__Fungi; p__Mortierellomycota; c__Mortierellomycetes; o__Mortierellales; f__Mortierellaceae; g__Mortierella; s__Mortierella_elongata	Mortierellaceae	9	Saprotroph-Symbiotroph	Endophyte-Litter Saprotroph-Soil Saprotroph-Undefined Saprotroph	Microfungus	NULL	Possible	Saprobic in soil and thus frequenctly isolated from soil and material contaminated with soil such as hay or rotten silage and spoil tips (Cannon & Kirk 2007)	Cannon PF, Kirk PM. 2007. Fungal Families of the World. CAB International, Cambridge; Purahong W, et al. 2016. Molecular Ecology 25:4059-4074
ASV7424	0	0	0	0	0	0	0	0	0	0	0	0	0	181	0	0	0	0	0	0	0	0	0	0	0	0	0	0	0	0	k__Fungi; p__Mortierellomycota; c__Mortierellomycetes; o__Mortierellales; f__Mortierellaceae; g__Mortierella; s__unclassified_Mortierella	Mortierellaceae	9	Saprotroph-Symbiotroph	Endophyte-Litter Saprotroph-Soil Saprotroph-Undefined Saprotroph	Microfungus	NULL	Possible	Saprobic in soil and thus frequenctly isolated from soil and material contaminated with soil such as hay or rotten silage and spoil tips (Cannon & Kirk 2007)	Cannon PF, Kirk PM. 2007. Fungal Families of the World. CAB International, Cambridge; Purahong W, et al. 2016. Molecular Ecology 25:4059-4074
ASV7447	0	0	0	0	0	0	0	0	0	0	0	0	0	14	0	0	63	43	0	0	0	0	0	0	0	0	0	0	0	0	k__Fungi; p__Mortierellomycota; c__Mortierellomycetes; o__Mortierellales; f__Mortierellaceae; g__Mortierella; s__Mortierella_stylospora	Mortierellaceae	9	Saprotroph-Symbiotroph	Endophyte-Litter Saprotroph-Soil Saprotroph-Undefined Saprotroph	Microfungus	NULL	Possible	Saprobic in soil and thus frequenctly isolated from soil and material contaminated with soil such as hay or rotten silage and spoil tips (Cannon & Kirk 2007)	Cannon PF, Kirk PM. 2007. Fungal Families of the World. CAB International, Cambridge; Purahong W, et al. 2016. Molecular Ecology 25:4059-4074
ASV746	0	0	1	0	9	4	0	1	6	0	0	20	0	13	4	0	4	8	158	45	44	0	0	0	45	210	178	53	55	36	k__Fungi; p__Mortierellomycota; c__Mortierellomycetes; o__Mortierellales; f__Mortierellaceae; g__Mortierella; s__Mortierella_alpina	Mortierellaceae	9	Saprotroph-Symbiotroph	Endophyte-Litter Saprotroph-Soil Saprotroph-Undefined Saprotroph	Microfungus	NULL	Possible	Saprobic in soil and thus frequenctly isolated from soil and material contaminated with soil such as hay or rotten silage and spoil tips (Cannon & Kirk 2007)	Cannon PF, Kirk PM. 2007. Fungal Families of the World. CAB International, Cambridge; Purahong W, et al. 2016. Molecular Ecology 25:4059-4074
ASV759	0	0	0	0	0	0	0	0	0	0	0	0	0	0	0	0	0	0	0	0	0	0	0	0	0	0	0	0	0	0	k__Fungi; p__Mortierellomycota; c__Mortierellomycetes; o__Mortierellales; f__Mortierellaceae; g__Mortierella; s__Mortierella_polygonia	Mortierellaceae	9	Saprotroph-Symbiotroph	Endophyte-Litter Saprotroph-Soil Saprotroph-Undefined Saprotroph	Microfungus	NULL	Possible	Saprobic in soil and thus frequenctly isolated from soil and material contaminated with soil such as hay or rotten silage and spoil tips (Cannon & Kirk 2007)	Cannon PF, Kirk PM. 2007. Fungal Families of the World. CAB International, Cambridge; Purahong W, et al. 2016. Molecular Ecology 25:4059-4074
ASV7626	0	0	0	0	0	0	0	0	0	0	0	0	0	0	22	0	0	0	0	0	0	0	0	0	0	0	0	0	0	0	k__Fungi; p__Mortierellomycota; c__Mortierellomycetes; o__Mortierellales; f__Mortierellaceae; g__Mortierella; s__Mortierella_stylospora	Mortierellaceae	9	Saprotroph-Symbiotroph	Endophyte-Litter Saprotroph-Soil Saprotroph-Undefined Saprotroph	Microfungus	NULL	Possible	Saprobic in soil and thus frequenctly isolated from soil and material contaminated with soil such as hay or rotten silage and spoil tips (Cannon & Kirk 2007)	Cannon PF, Kirk PM. 2007. Fungal Families of the World. CAB International, Cambridge; Purahong W, et al. 2016. Molecular Ecology 25:4059-4074
ASV778	0	0	0	0	0	0	0	0	0	0	0	0	0	0	0	0	0	0	0	0	0	0	0	0	0	0	0	0	0	0	k__Fungi; p__Mortierellomycota; c__Mortierellomycetes; o__Mortierellales; f__Mortierellaceae; g__Mortierella; s__unclassified_Mortierella	Mortierellaceae	9	Saprotroph-Symbiotroph	Endophyte-Litter Saprotroph-Soil Saprotroph-Undefined Saprotroph	Microfungus	NULL	Possible	Saprobic in soil and thus frequenctly isolated from soil and material contaminated with soil such as hay or rotten silage and spoil tips (Cannon & Kirk 2007)	Cannon PF, Kirk PM. 2007. Fungal Families of the World. CAB International, Cambridge; Purahong W, et al. 2016. Molecular Ecology 25:4059-4074
ASV7791	0	0	0	0	0	0	0	0	0	0	0	0	251	0	0	0	0	0	0	0	0	0	0	0	0	0	0	0	0	0	k__Fungi; p__Mortierellomycota; c__Mortierellomycetes; o__Mortierellales; f__Mortierellaceae; g__Mortierella; s__Mortierella_globalpina	Mortierellaceae	9	Saprotroph-Symbiotroph	Endophyte-Litter Saprotroph-Soil Saprotroph-Undefined Saprotroph	Microfungus	NULL	Possible	Saprobic in soil and thus frequenctly isolated from soil and material contaminated with soil such as hay or rotten silage and spoil tips (Cannon & Kirk 2007)	Cannon PF, Kirk PM. 2007. Fungal Families of the World. CAB International, Cambridge; Purahong W, et al. 2016. Molecular Ecology 25:4059-4074
ASV7795	0	0	0	0	0	0	0	0	0	0	0	0	234	0	0	0	0	0	0	0	0	0	0	0	0	0	0	0	0	0	k__Fungi; p__Mortierellomycota; c__Mortierellomycetes; o__Mortierellales; f__Mortierellaceae; g__Mortierella; s__Mortierella_globalpina	Mortierellaceae	9	Saprotroph-Symbiotroph	Endophyte-Litter Saprotroph-Soil Saprotroph-Undefined Saprotroph	Microfungus	NULL	Possible	Saprobic in soil and thus frequenctly isolated from soil and material contaminated with soil such as hay or rotten silage and spoil tips (Cannon & Kirk 2007)	Cannon PF, Kirk PM. 2007. Fungal Families of the World. CAB International, Cambridge; Purahong W, et al. 2016. Molecular Ecology 25:4059-4074
ASV7852	0	0	0	0	0	0	0	0	0	0	0	0	111	0	0	0	0	0	0	0	0	0	0	0	0	0	0	0	0	0	k__Fungi; p__Mortierellomycota; c__Mortierellomycetes; o__Mortierellales; f__Mortierellaceae; g__Mortierella; s__unclassified_Mortierella	Mortierellaceae	9	Saprotroph-Symbiotroph	Endophyte-Litter Saprotroph-Soil Saprotroph-Undefined Saprotroph	Microfungus	NULL	Possible	Saprobic in soil and thus frequenctly isolated from soil and material contaminated with soil such as hay or rotten silage and spoil tips (Cannon & Kirk 2007)	Cannon PF, Kirk PM. 2007. Fungal Families of the World. CAB International, Cambridge; Purahong W, et al. 2016. Molecular Ecology 25:4059-4074
ASV7894	0	0	0	0	0	0	0	0	0	0	0	0	22	0	0	0	0	0	0	0	0	0	0	0	0	0	0	0	0	0	k__Fungi; p__Mortierellomycota; c__Mortierellomycetes; o__Mortierellales; f__Mortierellaceae; g__Mortierella; s__unidentified	Mortierellaceae	9	Saprotroph-Symbiotroph	Endophyte-Litter Saprotroph-Soil Saprotroph-Undefined Saprotroph	Microfungus	NULL	Possible	Saprobic in soil and thus frequenctly isolated from soil and material contaminated with soil such as hay or rotten silage and spoil tips (Cannon & Kirk 2007)	Cannon PF, Kirk PM. 2007. Fungal Families of the World. CAB International, Cambridge; Purahong W, et al. 2016. Molecular Ecology 25:4059-4074
ASV7963	0	0	0	0	0	0	0	0	0	0	0	0	0	0	0	0	7	0	0	0	0	0	0	0	0	0	0	0	0	0	k__Fungi; p__Mortierellomycota; c__Mortierellomycetes; o__Mortierellales; f__Mortierellaceae; g__Mortierella; s__Mortierella_ambigua	Mortierellaceae	9	Saprotroph-Symbiotroph	Endophyte-Litter Saprotroph-Soil Saprotroph-Undefined Saprotroph	Microfungus	NULL	Possible	Saprobic in soil and thus frequenctly isolated from soil and material contaminated with soil such as hay or rotten silage and spoil tips (Cannon & Kirk 2007)	Cannon PF, Kirk PM. 2007. Fungal Families of the World. CAB International, Cambridge; Purahong W, et al. 2016. Molecular Ecology 25:4059-4074
ASV7972	0	0	0	0	0	0	0	0	0	0	0	0	0	0	0	0	6	0	0	0	0	0	0	0	0	0	0	0	0	0	k__Fungi; p__Mortierellomycota; c__Mortierellomycetes; o__Mortierellales; f__Mortierellaceae; g__Mortierella; s__unclassified_Mortierella	Mortierellaceae	9	Saprotroph-Symbiotroph	Endophyte-Litter Saprotroph-Soil Saprotroph-Undefined Saprotroph	Microfungus	NULL	Possible	Saprobic in soil and thus frequenctly isolated from soil and material contaminated with soil such as hay or rotten silage and spoil tips (Cannon & Kirk 2007)	Cannon PF, Kirk PM. 2007. Fungal Families of the World. CAB International, Cambridge; Purahong W, et al. 2016. Molecular Ecology 25:4059-4074
ASV80	0	0	0	0	0	0	0	0	0	0	0	0	0	0	0	0	0	0	0	0	0	0	0	0	0	0	0	0	0	0	k__Fungi; p__Mortierellomycota; c__Mortierellomycetes; o__Mortierellales; f__Mortierellaceae; g__Mortierella; s__Mortierella_stylospora	Mortierellaceae	9	Saprotroph-Symbiotroph	Endophyte-Litter Saprotroph-Soil Saprotroph-Undefined Saprotroph	Microfungus	NULL	Possible	Saprobic in soil and thus frequenctly isolated from soil and material contaminated with soil such as hay or rotten silage and spoil tips (Cannon & Kirk 2007)	Cannon PF, Kirk PM. 2007. Fungal Families of the World. CAB International, Cambridge; Purahong W, et al. 2016. Molecular Ecology 25:4059-4074
ASV804	0	0	0	0	0	0	0	0	0	0	0	0	0	0	0	0	0	0	0	0	0	0	0	0	0	0	0	0	0	0	k__Fungi; p__Mortierellomycota; c__Mortierellomycetes; o__Mortierellales; f__Mortierellaceae; g__Mortierella; s__unidentified	Mortierellaceae	9	Saprotroph-Symbiotroph	Endophyte-Litter Saprotroph-Soil Saprotroph-Undefined Saprotroph	Microfungus	NULL	Possible	Saprobic in soil and thus frequenctly isolated from soil and material contaminated with soil such as hay or rotten silage and spoil tips (Cannon & Kirk 2007)	Cannon PF, Kirk PM. 2007. Fungal Families of the World. CAB International, Cambridge; Purahong W, et al. 2016. Molecular Ecology 25:4059-4074
ASV8130	0	0	0	0	0	0	0	0	0	0	0	0	0	0	0	0	0	201	0	0	0	0	0	0	0	0	0	0	0	0	k__Fungi; p__Mortierellomycota; c__Mortierellomycetes; o__Mortierellales; f__Mortierellaceae; g__Mortierella; s__unclassified_Mortierella	Mortierellaceae	9	Saprotroph-Symbiotroph	Endophyte-Litter Saprotroph-Soil Saprotroph-Undefined Saprotroph	Microfungus	NULL	Possible	Saprobic in soil and thus frequenctly isolated from soil and material contaminated with soil such as hay or rotten silage and spoil tips (Cannon & Kirk 2007)	Cannon PF, Kirk PM. 2007. Fungal Families of the World. CAB International, Cambridge; Purahong W, et al. 2016. Molecular Ecology 25:4059-4074
ASV8164	0	0	0	0	0	0	0	0	0	0	0	0	0	0	0	0	0	5	0	0	0	0	0	0	0	0	0	0	0	0	k__Fungi; p__Mortierellomycota; c__Mortierellomycetes; o__Mortierellales; f__Mortierellaceae; g__Mortierella; s__Mortierella_ambigua	Mortierellaceae	9	Saprotroph-Symbiotroph	Endophyte-Litter Saprotroph-Soil Saprotroph-Undefined Saprotroph	Microfungus	NULL	Possible	Saprobic in soil and thus frequenctly isolated from soil and material contaminated with soil such as hay or rotten silage and spoil tips (Cannon & Kirk 2007)	Cannon PF, Kirk PM. 2007. Fungal Families of the World. CAB International, Cambridge; Purahong W, et al. 2016. Molecular Ecology 25:4059-4074
ASV8292	0	0	0	0	0	0	0	0	0	0	0	0	0	0	0	61	0	0	0	0	0	0	0	0	0	0	0	0	0	0	k__Fungi; p__Mortierellomycota; c__Mortierellomycetes; o__Mortierellales; f__Mortierellaceae; g__Mortierella; s__unclassified_Mortierella	Mortierellaceae	9	Saprotroph-Symbiotroph	Endophyte-Litter Saprotroph-Soil Saprotroph-Undefined Saprotroph	Microfungus	NULL	Possible	Saprobic in soil and thus frequenctly isolated from soil and material contaminated with soil such as hay or rotten silage and spoil tips (Cannon & Kirk 2007)	Cannon PF, Kirk PM. 2007. Fungal Families of the World. CAB International, Cambridge; Purahong W, et al. 2016. Molecular Ecology 25:4059-4074
ASV830	0	0	0	0	0	0	0	0	0	0	0	0	0	0	0	0	0	0	0	0	0	0	0	0	0	0	0	0	0	0	k__Fungi; p__Mortierellomycota; c__Mortierellomycetes; o__Mortierellales; f__Mortierellaceae; g__Mortierella; s__Mortierella_gamsii	Mortierellaceae	9	Saprotroph-Symbiotroph	Endophyte-Litter Saprotroph-Soil Saprotroph-Undefined Saprotroph	Microfungus	NULL	Possible	Saprobic in soil and thus frequenctly isolated from soil and material contaminated with soil such as hay or rotten silage and spoil tips (Cannon & Kirk 2007)	Cannon PF, Kirk PM. 2007. Fungal Families of the World. CAB International, Cambridge; Purahong W, et al. 2016. Molecular Ecology 25:4059-4074
ASV8333	0	0	0	0	0	0	0	0	0	0	0	0	0	0	0	10	0	0	0	0	0	0	0	0	0	0	0	0	0	0	k__Fungi; p__Mortierellomycota; c__Mortierellomycetes; o__Mortierellales; f__Mortierellaceae; g__Mortierella; s__unidentified	Mortierellaceae	9	Saprotroph-Symbiotroph	Endophyte-Litter Saprotroph-Soil Saprotroph-Undefined Saprotroph	Microfungus	NULL	Possible	Saprobic in soil and thus frequenctly isolated from soil and material contaminated with soil such as hay or rotten silage and spoil tips (Cannon & Kirk 2007)	Cannon PF, Kirk PM. 2007. Fungal Families of the World. CAB International, Cambridge; Purahong W, et al. 2016. Molecular Ecology 25:4059-4074
ASV8365	0	0	0	0	0	0	0	0	0	0	0	0	0	0	0	0	0	0	0	0	0	0	0	0	0	0	0	0	0	0	k__Fungi; p__Mortierellomycota; c__Mortierellomycetes; o__Mortierellales; f__Mortierellaceae; g__Mortierella; s__Mortierella_elongata	Mortierellaceae	9	Saprotroph-Symbiotroph	Endophyte-Litter Saprotroph-Soil Saprotroph-Undefined Saprotroph	Microfungus	NULL	Possible	Saprobic in soil and thus frequenctly isolated from soil and material contaminated with soil such as hay or rotten silage and spoil tips (Cannon & Kirk 2007)	Cannon PF, Kirk PM. 2007. Fungal Families of the World. CAB International, Cambridge; Purahong W, et al. 2016. Molecular Ecology 25:4059-4074
ASV8375	0	0	0	0	0	0	0	0	0	0	0	0	0	0	0	0	0	0	0	50	0	0	0	0	0	151	0	0	0	0	k__Fungi; p__Mortierellomycota; c__Mortierellomycetes; o__Mortierellales; f__Mortierellaceae; g__Mortierella; s__unclassified_Mortierella	Mortierellaceae	9	Saprotroph-Symbiotroph	Endophyte-Litter Saprotroph-Soil Saprotroph-Undefined Saprotroph	Microfungus	NULL	Possible	Saprobic in soil and thus frequenctly isolated from soil and material contaminated with soil such as hay or rotten silage and spoil tips (Cannon & Kirk 2007)	Cannon PF, Kirk PM. 2007. Fungal Families of the World. CAB International, Cambridge; Purahong W, et al. 2016. Molecular Ecology 25:4059-4074
ASV8498	0	0	0	0	0	0	0	0	0	0	0	0	0	0	0	0	0	0	0	0	0	0	0	0	0	0	0	0	0	0	k__Fungi; p__Mortierellomycota; c__Mortierellomycetes; o__Mortierellales; f__Mortierellaceae; g__Mortierella; s__unidentified	Mortierellaceae	9	Saprotroph-Symbiotroph	Endophyte-Litter Saprotroph-Soil Saprotroph-Undefined Saprotroph	Microfungus	NULL	Possible	Saprobic in soil and thus frequenctly isolated from soil and material contaminated with soil such as hay or rotten silage and spoil tips (Cannon & Kirk 2007)	Cannon PF, Kirk PM. 2007. Fungal Families of the World. CAB International, Cambridge; Purahong W, et al. 2016. Molecular Ecology 25:4059-4074
ASV8523	0	0	0	0	0	0	0	0	0	0	0	0	0	0	0	0	0	0	0	0	0	0	0	0	0	0	0	0	0	0	k__Fungi; p__Mortierellomycota; c__Mortierellomycetes; o__Mortierellales; f__Mortierellaceae; g__Mortierella; s__unclassified_Mortierella	Mortierellaceae	9	Saprotroph-Symbiotroph	Endophyte-Litter Saprotroph-Soil Saprotroph-Undefined Saprotroph	Microfungus	NULL	Possible	Saprobic in soil and thus frequenctly isolated from soil and material contaminated with soil such as hay or rotten silage and spoil tips (Cannon & Kirk 2007)	Cannon PF, Kirk PM. 2007. Fungal Families of the World. CAB International, Cambridge; Purahong W, et al. 2016. Molecular Ecology 25:4059-4074
ASV8545	0	0	0	0	0	0	0	0	0	0	0	0	0	0	0	0	0	0	0	0	0	0	0	0	0	0	0	0	0	0	k__Fungi; p__Mortierellomycota; c__Mortierellomycetes; o__Mortierellales; f__Mortierellaceae; g__Mortierella; s__unidentified	Mortierellaceae	9	Saprotroph-Symbiotroph	Endophyte-Litter Saprotroph-Soil Saprotroph-Undefined Saprotroph	Microfungus	NULL	Possible	Saprobic in soil and thus frequenctly isolated from soil and material contaminated with soil such as hay or rotten silage and spoil tips (Cannon & Kirk 2007)	Cannon PF, Kirk PM. 2007. Fungal Families of the World. CAB International, Cambridge; Purahong W, et al. 2016. Molecular Ecology 25:4059-4074
ASV8701	0	0	0	0	0	0	0	0	0	0	0	0	0	0	0	0	0	0	0	0	0	0	0	0	0	0	0	0	0	0	k__Fungi; p__Mortierellomycota; c__Mortierellomycetes; o__Mortierellales; f__Mortierellaceae; g__Mortierella; s__Mortierella_elongata	Mortierellaceae	9	Saprotroph-Symbiotroph	Endophyte-Litter Saprotroph-Soil Saprotroph-Undefined Saprotroph	Microfungus	NULL	Possible	Saprobic in soil and thus frequenctly isolated from soil and material contaminated with soil such as hay or rotten silage and spoil tips (Cannon & Kirk 2007)	Cannon PF, Kirk PM. 2007. Fungal Families of the World. CAB International, Cambridge; Purahong W, et al. 2016. Molecular Ecology 25:4059-4074
ASV8705	0	0	0	0	0	0	0	0	0	0	0	0	0	0	0	0	0	0	0	0	0	0	0	0	0	0	0	0	0	0	k__Fungi; p__Mortierellomycota; c__Mortierellomycetes; o__Mortierellales; f__Mortierellaceae; g__Mortierella; s__unclassified_Mortierella	Mortierellaceae	9	Saprotroph-Symbiotroph	Endophyte-Litter Saprotroph-Soil Saprotroph-Undefined Saprotroph	Microfungus	NULL	Possible	Saprobic in soil and thus frequenctly isolated from soil and material contaminated with soil such as hay or rotten silage and spoil tips (Cannon & Kirk 2007)	Cannon PF, Kirk PM. 2007. Fungal Families of the World. CAB International, Cambridge; Purahong W, et al. 2016. Molecular Ecology 25:4059-4074
ASV8757	0	0	0	0	0	0	0	0	0	0	0	0	0	0	0	0	0	0	0	0	0	0	0	0	0	0	0	0	0	0	k__Fungi; p__Mortierellomycota; c__Mortierellomycetes; o__Mortierellales; f__Mortierellaceae; g__Mortierella; s__unclassified_Mortierella	Mortierellaceae	9	Saprotroph-Symbiotroph	Endophyte-Litter Saprotroph-Soil Saprotroph-Undefined Saprotroph	Microfungus	NULL	Possible	Saprobic in soil and thus frequenctly isolated from soil and material contaminated with soil such as hay or rotten silage and spoil tips (Cannon & Kirk 2007)	Cannon PF, Kirk PM. 2007. Fungal Families of the World. CAB International, Cambridge; Purahong W, et al. 2016. Molecular Ecology 25:4059-4074
ASV8800	0	0	0	0	0	0	0	0	0	0	0	0	0	0	0	0	0	0	0	0	0	0	0	0	0	0	0	0	0	0	k__Fungi; p__Mortierellomycota; c__Mortierellomycetes; o__Mortierellales; f__Mortierellaceae; g__Mortierella; s__unidentified	Mortierellaceae	9	Saprotroph-Symbiotroph	Endophyte-Litter Saprotroph-Soil Saprotroph-Undefined Saprotroph	Microfungus	NULL	Possible	Saprobic in soil and thus frequenctly isolated from soil and material contaminated with soil such as hay or rotten silage and spoil tips (Cannon & Kirk 2007)	Cannon PF, Kirk PM. 2007. Fungal Families of the World. CAB International, Cambridge; Purahong W, et al. 2016. Molecular Ecology 25:4059-4074
ASV8802	0	0	0	0	0	0	0	0	0	0	0	0	0	0	0	0	0	0	0	0	0	0	0	0	0	0	0	0	0	0	k__Fungi; p__Mortierellomycota; c__Mortierellomycetes; o__Mortierellales; f__Mortierellaceae; g__Mortierella; s__unidentified	Mortierellaceae	9	Saprotroph-Symbiotroph	Endophyte-Litter Saprotroph-Soil Saprotroph-Undefined Saprotroph	Microfungus	NULL	Possible	Saprobic in soil and thus frequenctly isolated from soil and material contaminated with soil such as hay or rotten silage and spoil tips (Cannon & Kirk 2007)	Cannon PF, Kirk PM. 2007. Fungal Families of the World. CAB International, Cambridge; Purahong W, et al. 2016. Molecular Ecology 25:4059-4074
ASV8833	0	0	0	0	0	0	0	0	0	0	0	0	0	0	0	0	0	0	0	0	0	0	0	0	0	0	0	0	0	0	k__Fungi; p__Mortierellomycota; c__Mortierellomycetes; o__Mortierellales; f__Mortierellaceae; g__Mortierella; s__unclassified_Mortierella	Mortierellaceae	9	Saprotroph-Symbiotroph	Endophyte-Litter Saprotroph-Soil Saprotroph-Undefined Saprotroph	Microfungus	NULL	Possible	Saprobic in soil and thus frequenctly isolated from soil and material contaminated with soil such as hay or rotten silage and spoil tips (Cannon & Kirk 2007)	Cannon PF, Kirk PM. 2007. Fungal Families of the World. CAB International, Cambridge; Purahong W, et al. 2016. Molecular Ecology 25:4059-4074
ASV8996	0	0	0	0	0	0	0	0	0	0	0	0	0	0	0	0	0	0	109	0	0	0	0	0	0	0	0	0	0	0	k__Fungi; p__Mortierellomycota; c__Mortierellomycetes; o__Mortierellales; f__Mortierellaceae; g__Mortierella; s__Mortierella_alpina	Mortierellaceae	9	Saprotroph-Symbiotroph	Endophyte-Litter Saprotroph-Soil Saprotroph-Undefined Saprotroph	Microfungus	NULL	Possible	Saprobic in soil and thus frequenctly isolated from soil and material contaminated with soil such as hay or rotten silage and spoil tips (Cannon & Kirk 2007)	Cannon PF, Kirk PM. 2007. Fungal Families of the World. CAB International, Cambridge; Purahong W, et al. 2016. Molecular Ecology 25:4059-4074
ASV9036	0	0	0	0	0	0	0	0	0	0	0	0	0	0	0	0	0	0	0	0	0	0	0	0	0	0	0	0	0	0	k__Fungi; p__Mortierellomycota; c__Mortierellomycetes; o__Mortierellales; f__Mortierellaceae; g__Mortierella; s__Mortierella_globalpina	Mortierellaceae	9	Saprotroph-Symbiotroph	Endophyte-Litter Saprotroph-Soil Saprotroph-Undefined Saprotroph	Microfungus	NULL	Possible	Saprobic in soil and thus frequenctly isolated from soil and material contaminated with soil such as hay or rotten silage and spoil tips (Cannon & Kirk 2007)	Cannon PF, Kirk PM. 2007. Fungal Families of the World. CAB International, Cambridge; Purahong W, et al. 2016. Molecular Ecology 25:4059-4074
ASV9063	0	0	0	0	0	0	0	0	0	0	0	0	0	0	0	0	0	0	0	0	0	0	0	0	0	0	0	0	0	0	k__Fungi; p__Mortierellomycota; c__Mortierellomycetes; o__Mortierellales; f__Mortierellaceae; g__Mortierella; s__unidentified	Mortierellaceae	9	Saprotroph-Symbiotroph	Endophyte-Litter Saprotroph-Soil Saprotroph-Undefined Saprotroph	Microfungus	NULL	Possible	Saprobic in soil and thus frequenctly isolated from soil and material contaminated with soil such as hay or rotten silage and spoil tips (Cannon & Kirk 2007)	Cannon PF, Kirk PM. 2007. Fungal Families of the World. CAB International, Cambridge; Purahong W, et al. 2016. Molecular Ecology 25:4059-4074
ASV9070	0	0	0	0	0	0	0	0	0	0	0	0	0	0	0	0	0	0	0	0	0	0	0	0	0	0	0	0	0	0	k__Fungi; p__Mortierellomycota; c__Mortierellomycetes; o__Mortierellales; f__Mortierellaceae; g__Mortierella; s__unclassified_Mortierella	Mortierellaceae	9	Saprotroph-Symbiotroph	Endophyte-Litter Saprotroph-Soil Saprotroph-Undefined Saprotroph	Microfungus	NULL	Possible	Saprobic in soil and thus frequenctly isolated from soil and material contaminated with soil such as hay or rotten silage and spoil tips (Cannon & Kirk 2007)	Cannon PF, Kirk PM. 2007. Fungal Families of the World. CAB International, Cambridge; Purahong W, et al. 2016. Molecular Ecology 25:4059-4074
ASV9079	0	0	0	0	0	0	0	0	0	0	0	0	0	0	0	0	0	0	0	0	0	0	0	0	0	0	0	0	0	0	k__Fungi; p__Mortierellomycota; c__Mortierellomycetes; o__Mortierellales; f__Mortierellaceae; g__Mortierella; s__unclassified_Mortierella	Mortierellaceae	9	Saprotroph-Symbiotroph	Endophyte-Litter Saprotroph-Soil Saprotroph-Undefined Saprotroph	Microfungus	NULL	Possible	Saprobic in soil and thus frequenctly isolated from soil and material contaminated with soil such as hay or rotten silage and spoil tips (Cannon & Kirk 2007)	Cannon PF, Kirk PM. 2007. Fungal Families of the World. CAB International, Cambridge; Purahong W, et al. 2016. Molecular Ecology 25:4059-4074
ASV9123	0	0	0	0	0	0	0	0	0	0	0	0	0	0	0	0	0	0	0	0	0	0	25	29	0	0	0	0	0	0	k__Fungi; p__Mortierellomycota; c__Mortierellomycetes; o__Mortierellales; f__Mortierellaceae; g__Mortierella; s__Mortierella_globalpina	Mortierellaceae	9	Saprotroph-Symbiotroph	Endophyte-Litter Saprotroph-Soil Saprotroph-Undefined Saprotroph	Microfungus	NULL	Possible	Saprobic in soil and thus frequenctly isolated from soil and material contaminated with soil such as hay or rotten silage and spoil tips (Cannon & Kirk 2007)	Cannon PF, Kirk PM. 2007. Fungal Families of the World. CAB International, Cambridge; Purahong W, et al. 2016. Molecular Ecology 25:4059-4074
ASV9126	0	0	0	0	0	0	0	0	0	0	0	0	0	0	0	0	0	0	0	0	0	0	0	0	0	0	0	0	0	0	k__Fungi; p__Mortierellomycota; c__Mortierellomycetes; o__Mortierellales; f__Mortierellaceae; g__Mortierella; s__unclassified_Mortierella	Mortierellaceae	9	Saprotroph-Symbiotroph	Endophyte-Litter Saprotroph-Soil Saprotroph-Undefined Saprotroph	Microfungus	NULL	Possible	Saprobic in soil and thus frequenctly isolated from soil and material contaminated with soil such as hay or rotten silage and spoil tips (Cannon & Kirk 2007)	Cannon PF, Kirk PM. 2007. Fungal Families of the World. CAB International, Cambridge; Purahong W, et al. 2016. Molecular Ecology 25:4059-4074
ASV9129	0	0	0	0	0	0	0	0	0	0	0	0	0	0	0	0	0	0	0	0	0	0	0	0	0	0	0	0	0	0	k__Fungi; p__Mortierellomycota; c__Mortierellomycetes; o__Mortierellales; f__Mortierellaceae; g__Mortierella; s__Mortierella_elongata	Mortierellaceae	9	Saprotroph-Symbiotroph	Endophyte-Litter Saprotroph-Soil Saprotroph-Undefined Saprotroph	Microfungus	NULL	Possible	Saprobic in soil and thus frequenctly isolated from soil and material contaminated with soil such as hay or rotten silage and spoil tips (Cannon & Kirk 2007)	Cannon PF, Kirk PM. 2007. Fungal Families of the World. CAB International, Cambridge; Purahong W, et al. 2016. Molecular Ecology 25:4059-4074
ASV9141	0	0	0	0	0	0	0	0	0	0	0	0	0	0	0	0	0	0	0	0	0	0	0	0	0	0	0	0	0	0	k__Fungi; p__Mortierellomycota; c__Mortierellomycetes; o__Mortierellales; f__Mortierellaceae; g__Mortierella; s__unclassified_Mortierella	Mortierellaceae	9	Saprotroph-Symbiotroph	Endophyte-Litter Saprotroph-Soil Saprotroph-Undefined Saprotroph	Microfungus	NULL	Possible	Saprobic in soil and thus frequenctly isolated from soil and material contaminated with soil such as hay or rotten silage and spoil tips (Cannon & Kirk 2007)	Cannon PF, Kirk PM. 2007. Fungal Families of the World. CAB International, Cambridge; Purahong W, et al. 2016. Molecular Ecology 25:4059-4074
ASV9183	0	0	0	0	0	0	0	0	0	0	0	0	0	0	0	0	0	0	0	141	0	0	0	0	0	0	0	0	0	0	k__Fungi; p__Mortierellomycota; c__Mortierellomycetes; o__Mortierellales; f__Mortierellaceae; g__Mortierella; s__Mortierella_elongata	Mortierellaceae	9	Saprotroph-Symbiotroph	Endophyte-Litter Saprotroph-Soil Saprotroph-Undefined Saprotroph	Microfungus	NULL	Possible	Saprobic in soil and thus frequenctly isolated from soil and material contaminated with soil such as hay or rotten silage and spoil tips (Cannon & Kirk 2007)	Cannon PF, Kirk PM. 2007. Fungal Families of the World. CAB International, Cambridge; Purahong W, et al. 2016. Molecular Ecology 25:4059-4074
ASV9236	0	0	0	0	0	0	0	0	0	0	0	0	0	0	0	0	0	0	0	19	14	0	0	0	0	0	0	0	0	0	k__Fungi; p__Mortierellomycota; c__Mortierellomycetes; o__Mortierellales; f__Mortierellaceae; g__Mortierella; s__unclassified_Mortierella	Mortierellaceae	9	Saprotroph-Symbiotroph	Endophyte-Litter Saprotroph-Soil Saprotroph-Undefined Saprotroph	Microfungus	NULL	Possible	Saprobic in soil and thus frequenctly isolated from soil and material contaminated with soil such as hay or rotten silage and spoil tips (Cannon & Kirk 2007)	Cannon PF, Kirk PM. 2007. Fungal Families of the World. CAB International, Cambridge; Purahong W, et al. 2016. Molecular Ecology 25:4059-4074
ASV9354	0	0	0	0	0	0	0	0	0	0	0	0	0	0	0	0	0	0	0	0	71	0	0	0	0	0	0	0	0	0	k__Fungi; p__Mortierellomycota; c__Mortierellomycetes; o__Mortierellales; f__Mortierellaceae; g__Mortierella; s__Mortierella_elongata	Mortierellaceae	9	Saprotroph-Symbiotroph	Endophyte-Litter Saprotroph-Soil Saprotroph-Undefined Saprotroph	Microfungus	NULL	Possible	Saprobic in soil and thus frequenctly isolated from soil and material contaminated with soil such as hay or rotten silage and spoil tips (Cannon & Kirk 2007)	Cannon PF, Kirk PM. 2007. Fungal Families of the World. CAB International, Cambridge; Purahong W, et al. 2016. Molecular Ecology 25:4059-4074
ASV9358	0	0	0	0	0	0	0	0	0	0	0	0	0	0	0	0	0	0	0	0	58	0	0	0	0	0	0	0	0	0	k__Fungi; p__Mortierellomycota; c__Mortierellomycetes; o__Mortierellales; f__Mortierellaceae; g__Mortierella; s__Mortierella_elongata	Mortierellaceae	9	Saprotroph-Symbiotroph	Endophyte-Litter Saprotroph-Soil Saprotroph-Undefined Saprotroph	Microfungus	NULL	Possible	Saprobic in soil and thus frequenctly isolated from soil and material contaminated with soil such as hay or rotten silage and spoil tips (Cannon & Kirk 2007)	Cannon PF, Kirk PM. 2007. Fungal Families of the World. CAB International, Cambridge; Purahong W, et al. 2016. Molecular Ecology 25:4059-4074
ASV9404	0	0	0	0	0	0	0	0	0	0	0	0	0	0	0	0	0	0	0	0	9	0	0	0	0	0	0	0	0	0	k__Fungi; p__Mortierellomycota; c__Mortierellomycetes; o__Mortierellales; f__Mortierellaceae; g__Mortierella; s__unclassified_Mortierella	Mortierellaceae	9	Saprotroph-Symbiotroph	Endophyte-Litter Saprotroph-Soil Saprotroph-Undefined Saprotroph	Microfungus	NULL	Possible	Saprobic in soil and thus frequenctly isolated from soil and material contaminated with soil such as hay or rotten silage and spoil tips (Cannon & Kirk 2007)	Cannon PF, Kirk PM. 2007. Fungal Families of the World. CAB International, Cambridge; Purahong W, et al. 2016. Molecular Ecology 25:4059-4074
ASV9491	0	0	0	0	0	0	0	0	0	0	0	0	0	0	0	0	0	0	216	0	0	0	0	0	0	0	0	0	0	0	k__Fungi; p__Mortierellomycota; c__Mortierellomycetes; o__Mortierellales; f__Mortierellaceae; g__Mortierella; s__Mortierella_elongata	Mortierellaceae	9	Saprotroph-Symbiotroph	Endophyte-Litter Saprotroph-Soil Saprotroph-Undefined Saprotroph	Microfungus	NULL	Possible	Saprobic in soil and thus frequenctly isolated from soil and material contaminated with soil such as hay or rotten silage and spoil tips (Cannon & Kirk 2007)	Cannon PF, Kirk PM. 2007. Fungal Families of the World. CAB International, Cambridge; Purahong W, et al. 2016. Molecular Ecology 25:4059-4074
ASV9499	0	0	0	0	0	0	0	0	0	0	0	0	0	0	0	0	0	0	181	0	0	0	0	0	0	0	0	0	0	0	k__Fungi; p__Mortierellomycota; c__Mortierellomycetes; o__Mortierellales; f__Mortierellaceae; g__Mortierella; s__unclassified_Mortierella	Mortierellaceae	9	Saprotroph-Symbiotroph	Endophyte-Litter Saprotroph-Soil Saprotroph-Undefined Saprotroph	Microfungus	NULL	Possible	Saprobic in soil and thus frequenctly isolated from soil and material contaminated with soil such as hay or rotten silage and spoil tips (Cannon & Kirk 2007)	Cannon PF, Kirk PM. 2007. Fungal Families of the World. CAB International, Cambridge; Purahong W, et al. 2016. Molecular Ecology 25:4059-4074
ASV9515	0	0	0	0	0	0	0	0	0	0	0	0	0	0	0	0	0	0	116	0	0	0	0	0	0	0	0	0	0	0	k__Fungi; p__Mortierellomycota; c__Mortierellomycetes; o__Mortierellales; f__Mortierellaceae; g__Mortierella; s__unclassified_Mortierella	Mortierellaceae	9	Saprotroph-Symbiotroph	Endophyte-Litter Saprotroph-Soil Saprotroph-Undefined Saprotroph	Microfungus	NULL	Possible	Saprobic in soil and thus frequenctly isolated from soil and material contaminated with soil such as hay or rotten silage and spoil tips (Cannon & Kirk 2007)	Cannon PF, Kirk PM. 2007. Fungal Families of the World. CAB International, Cambridge; Purahong W, et al. 2016. Molecular Ecology 25:4059-4074
ASV9587	0	0	0	0	0	0	0	0	0	0	0	0	0	0	0	0	0	0	59	0	0	0	0	0	0	0	0	0	0	0	k__Fungi; p__Mortierellomycota; c__Mortierellomycetes; o__Mortierellales; f__Mortierellaceae; g__Mortierella; s__unidentified	Mortierellaceae	9	Saprotroph-Symbiotroph	Endophyte-Litter Saprotroph-Soil Saprotroph-Undefined Saprotroph	Microfungus	NULL	Possible	Saprobic in soil and thus frequenctly isolated from soil and material contaminated with soil such as hay or rotten silage and spoil tips (Cannon & Kirk 2007)	Cannon PF, Kirk PM. 2007. Fungal Families of the World. CAB International, Cambridge; Purahong W, et al. 2016. Molecular Ecology 25:4059-4074
ASV9591	0	0	0	0	0	0	0	0	0	0	0	0	0	0	0	0	0	0	57	0	0	0	0	0	0	0	0	0	0	0	k__Fungi; p__Mortierellomycota; c__Mortierellomycetes; o__Mortierellales; f__Mortierellaceae; g__Mortierella; s__unclassified_Mortierella	Mortierellaceae	9	Saprotroph-Symbiotroph	Endophyte-Litter Saprotroph-Soil Saprotroph-Undefined Saprotroph	Microfungus	NULL	Possible	Saprobic in soil and thus frequenctly isolated from soil and material contaminated with soil such as hay or rotten silage and spoil tips (Cannon & Kirk 2007)	Cannon PF, Kirk PM. 2007. Fungal Families of the World. CAB International, Cambridge; Purahong W, et al. 2016. Molecular Ecology 25:4059-4074
ASV96	0	0	0	0	0	0	0	0	0	0	0	0	0	0	0	0	0	0	0	0	0	0	0	0	0	0	0	0	0	0	k__Fungi; p__Mortierellomycota; c__Mortierellomycetes; o__Mortierellales; f__Mortierellaceae; g__Mortierella; s__Mortierella_stylospora	Mortierellaceae	9	Saprotroph-Symbiotroph	Endophyte-Litter Saprotroph-Soil Saprotroph-Undefined Saprotroph	Microfungus	NULL	Possible	Saprobic in soil and thus frequenctly isolated from soil and material contaminated with soil such as hay or rotten silage and spoil tips (Cannon & Kirk 2007)	Cannon PF, Kirk PM. 2007. Fungal Families of the World. CAB International, Cambridge; Purahong W, et al. 2016. Molecular Ecology 25:4059-4074
ASV9627	0	0	0	0	0	0	0	0	0	0	0	0	0	0	0	0	0	0	46	0	0	0	0	0	0	0	0	0	0	0	k__Fungi; p__Mortierellomycota; c__Mortierellomycetes; o__Mortierellales; f__Mortierellaceae; g__Mortierella; s__unclassified_Mortierella	Mortierellaceae	9	Saprotroph-Symbiotroph	Endophyte-Litter Saprotroph-Soil Saprotroph-Undefined Saprotroph	Microfungus	NULL	Possible	Saprobic in soil and thus frequenctly isolated from soil and material contaminated with soil such as hay or rotten silage and spoil tips (Cannon & Kirk 2007)	Cannon PF, Kirk PM. 2007. Fungal Families of the World. CAB International, Cambridge; Purahong W, et al. 2016. Molecular Ecology 25:4059-4074
[truncated: 4,554 more rows]
